# Supplementary material for: Genome Report: chromosome-scale genome assembly of the African spiny mouse (Acomys cahirinus)
Source: G3 (Bethesda). 2023 Aug 8;13(10):jkad177. doi: 10.1093/g3journal/jkad177 (PMC10542272; doi:10.1093/g3journal/jkad177)
Supplement: jkad177_Supplementary_Data [file jkad177_supplementary_data.zip]

Archive with 9 entries (9 files):
- G3-2023-404376_Figure_S1.jpg
- G3-2023-404376_Figure_S2.jpg
- G3-2023-404376_Figure_S3.jpg
- G3-2023-404376_Figure_S4.jpg
- G3-2023-404376_File_S1.xlsx
- G3-2023-404376_File_S2.txt
- G3-2023-404376_Supplemental_Material_Legends.docx
- G3-2023-404376_Table_S1.docx
- G3-2023-404376_Table_S2.docx
