# Supplementary material for: Genome Report: chromosome-scale genome assembly of the African spiny mouse (Acomys cahirinus)
Source: G3 (Bethesda). 2023 Aug 8;13(10):jkad177. doi: 10.1093/g3journal/jkad177 (PMC10542272; doi:10.1093/g3journal/jkad177)
Supplement: jkad177_Supplementary_Data [file jkad177_supplementary_data.zip › G3-2023-404376_File_S1.xlsx]

## Sheet: KaKs
GeneID	Sequence	Ka	Ks	Ka/Ks	P-Value(Fisher)	Length	S-Sites	N-Sites	Fold-Sites(0:2:4)	Substitutions	S-Substitutions	N-Substitutions	Fold-S-Substitutions(0:2:4)	Fold-N-Substitutions(0:2:4)	Divergence-Time	Substitution-Rate-Ratio(rTC:rAG:rTA:rCG:rTG:rCA/rCA)	GC(1:2:3)	ML-Score	AICc	Akaike-Weight	Model
NM_001267796	mm39_acoCah	NA	NA	NA	NA	153	32.8201	120.18	NA	0	NA	NA	NA	NA	NA	1:1:1:1:1:1	0.429012(0.388889:0.398148:0.5)	-206.346	416.942	0.618204	F81
NM_011354	mm39_acoCah	0.00759019	0.000151804	50	0	174	43.1133	130.887	NA	1	0.00654477	0.993455	NA	NA	0.00574713	30:30:1:1:1:1	0.547222(0.558333:0.333333:0.75)	-216.155	438.755	0.364419	HKY
NM_001243307	mm39_acoCah	0.0688546	0.0185609	3.70966	0.060003	255	110.833	144.167	NA	11	1.88829	9.11171	NA	NA	0.046995	11.154:11.154:1:1:1:1	0.686047(0.802326:0.697674:0.55814)	-366.258	738.812	0.473317	HKY
NM_001001327	mm39_acoCah	0.0307273	0.00902855	3.40334	0.250089	381	115.273	265.727	NA	9	1.01748	7.98252	NA	NA	0.0241623	3.0543:3.0543:1:1:1:1	0.592448(0.691406:0.472656:0.613281)	-556.872	1119.94	0.328711	HKY
NM_001243201	mm39_acoCah	0.270423	0.0795732	3.39842	0.0168366	144	44.4154	99.5846	NA	25	2.90035	22.0997	NA	NA	0.211557	5.08401:1.75107:1:1:1:1	0.40113(0.466102:0.389831:0.347458)	-283.856	576.642	0.253762	TN
NM_010594	mm39_acoCah	0.434638	0.172054	2.52618	6.26343e-05	351	108.141	242.859	NA	91	13.6366	77.3634	NA	NA	0.353737	3.78231:3.78231:1:1:1:1	0.431694(0.463115:0.377049:0.454918)	-744.845	1495.9	0.377155	HKY
NM_001378656	mm39_acoCah	0.595315	0.250197	2.37938	4.96027e-05	336	81.7823	254.218	NA	116	13.8157	102.184	NA	NA	0.511313	2.47887:2.47887:2.47887:2.47887:1.82442:1	0.440171(0.5:0.350427:0.470085)	-773.004	1558.81	0.647608	TVM
NM_001013412	mm39_acoCah	0.633373	0.309665	2.04535	0.0518924	174	30.0297	143.97	NA	54	4.99725	49.0028	NA	NA	0.577506	10.5138:30:4.81665:4.81665:1:1	0.328014(0.255319:0.271277:0.457447)	-380.736	772.626	0.326283	TIM
NM_177738	mm39_acoCah	0.327046	0.162116	2.01736	0.00366846	408	119.368	288.632	NA	90	15.3115	74.6885	NA	NA	0.278792	3.15975:3.15975:1:1:1:1	0.528986(0.5:0.463768:0.623188)	-849.966	1706.11	0.355882	HKY
NM_001358298	mm39_acoCah	0.327046	0.162116	2.01736	0.00366846	408	119.368	288.632	NA	90	15.3115	74.6885	NA	NA	0.278792	3.15975:3.15975:1:1:1:1	0.528986(0.5:0.463768:0.623188)	-849.966	1706.11	0.355882	HKY
NM_013774	mm39_acoCah	0.789687	0.405412	1.94786	4.14977e-05	327	95.4194	231.581	NA	137	23.92	113.08	NA	NA	0.677555	3.20701:3.20701:1:1:1:1	0.442149(0.450413:0.409091:0.466942)	-797.611	1601.45	0.499042	HKY
NM_009411	mm39_acoCah	0.553475	0.284862	1.94296	0.000650989	348	101.868	246.132	NA	113	19.8436	93.1564	NA	NA	0.474845	2.73791:2.73791:1:1:1:1	0.442667(0.58:0.328:0.42)	-783.161	1572.54	0.448582	HKY
NM_001361906	mm39_acoCah	0.769535	0.426861	1.80278	0.000347573	330	96.0003	234	NA	138	25.5828	112.417	NA	NA	0.669848	3.06068:3.06068:1:1:1:1	0.443989(0.446721:0.418033:0.467213)	-805.083	1616.39	0.516609	HKY
NM_001378702	mm39_acoCah	0.180175	0.0999809	1.8021	0.0281521	507	188.034	318.966	NA	66	16.2684	49.7316	NA	NA	0.150433	3.84521:3.84521:1:1:1:1	0.666667(0.691429:0.7:0.608571)	-920.565	1847.28	0.405715	HKY
NM_001255990	mm39_acoCah	0.76918	0.434858	1.76881	0.00312616	249	78.1642	170.836	NA	96	19.7291	76.2709	NA	NA	0.664232	4.15833:1.3623:1:1:1:1	0.373684(0.452632:0.331579:0.336842)	-590.638	1189.79	0.531182	TN
NM_001384141	mm39_acoCah	0.386741	0.21989	1.75879	0.000379121	708	210.861	497.139	NA	173	33.6143	139.386	NA	NA	0.337048	10.4357:10.4357:10.4357:10.4357:2.50046:1	0.474462(0.445565:0.445565:0.532258)	-1464.9	2942.16	0.281368	TVM
NM_001256515	mm39_acoCah	0.0695417	0.0404062	1.72107	0.209407	522	148.55	373.45	NA	30	5.63198	24.368	NA	NA	0.0612504	2.97654:2.97654:2.97654:2.97654:0.817774:1	0.64011(0.590659:0.653846:0.675824)	-815.217	1642.94	0.458646	TVM
NM_001363449	mm39_acoCah	0.0868743	0.0514552	1.68835	0.438477	261	88.3894	172.611	NA	18	4.18889	13.8111	NA	NA	0.0748794	3.14974:3.14974:1:1:1:1	0.57197(0.6875:0.454545:0.573864)	-428.056	862.401	0.430577	HKY
NM_001039501	mm39_acoCah	0.540145	0.324075	1.66673	0.004236	348	102.519	245.481	NA	119	23.843	95.157	NA	NA	0.476492	3.19159:3.19159:1:1:1:1	0.481333(0.492:0.432:0.52)	-814.465	1635.15	0.183289	K2P
NM_001142690	mm39_acoCah	0.414232	0.248859	1.66453	0.00104103	672	201.748	470.252	NA	174	35.657	138.343	NA	NA	0.364584	7.21826:4.62856:2.4706:1.84218:4.53471:1	0.559275(0.558577:0.560669:0.558577)	-1410.28	2835.08	0.527243	GTR
NM_001136496	mm39_acoCah	0.322959	0.195023	1.65601	0.0308316	435	103.136	331.864	NA	99	15.6433	83.3567	NA	NA	0.292626	1.45635:1.45635:1.45635:1.45635:1:1	0.406181(0.470199:0.258278:0.490066)	-902.397	1813.08	0.410255	K3PUF
NM_001276475	mm39_acoCah	0.497912	0.301168	1.65327	0.0367375	240	58.8011	181.199	NA	78	12.7981	65.2019	NA	NA	0.449709	1:1:1:1:1:1	0.457831(0.457831:0.409639:0.506024)	-560.794	1125.74	0.42321	F81
NM_001244628	mm39_acoCah	0.432772	0.263167	1.64447	0.0206493	399	101.427	297.573	NA	111	19.057	91.943	NA	NA	0.389658	2.67397:2.67397:1:1:1:1	0.390152(0.53125:0.309659:0.329545)	-877.362	1760.91	0.359004	HKY
NM_013772	mm39_acoCah	0.785989	0.480027	1.63738	0.0018608	348	86.9376	261.062	NA	154	26.0274	127.973	NA	NA	0.709553	1.54314:1.54314:1:1:1:1	0.441734(0.447154:0.398374:0.479675)	-867.951	1742.12	0.253072	HKY
NM_001310684	mm39_acoCah	0.403359	0.246897	1.63371	0.00230857	657	193.821	463.179	NA	168	34.2567	133.743	NA	NA	0.357201	5.99743:5.99743:5.99743:5.99743:2.45431:1	0.561966(0.568376:0.559829:0.557692)	-1376.37	2765.13	0.600238	TVM
NM_010843	mm39_acoCah	1.28799	0.788425	1.63362	4.76497e-85	11112	6405.82	4706.18	NA	4015	1824.86	2190.14	NA	NA	1	0.639442:1.89434:0.732664:0.502211:0.438207:1	0.466074(0.347:0.583:0.468222)	-19683.9	39381.7	0.999973	GTR
NM_001025607	mm39_acoCah	0.424001	0.261132	1.62371	0.0257043	375	102.089	272.911	NA	100	18.7245	81.2755	NA	NA	0.379662	5.35949:2.32249:1:1:1:1	0.226415(0.313679:0.160377:0.205189)	-798.853	1606.04	0.555766	TN
NM_029113	mm39_acoCah	0.280976	0.173886	1.61586	0.061745	357	106.087	250.913	NA	72	14.9322	57.0678	NA	NA	0.249153	5.00339:5.00339:1:1:1:1	0.43985(0.447368:0.458647:0.413534)	-723.459	1453.13	0.395939	HKY
NM_001128510	mm39_acoCah	0.227118	0.145201	1.56416	0.203661	297	68.5196	228.48	NA	52	8.36585	43.6341	NA	NA	0.208219	2.53144:2.53144:2.53144:2.53144:0.740611:1	0.436667(0.415:0.395:0.5)	-580.867	1174.65	0.277075	TVM
NM_029982	mm39_acoCah	0.320292	0.206166	1.55356	0.064105	336	101.286	234.714	NA	76	16.5213	59.4787	NA	NA	0.285889	5.78445:2.92469:0.317707:2.18039:1.89171:1	0.485994(0.432773:0.516807:0.508403)	-706.197	1427.47	0.219796	GTR
NM_001039951	mm39_acoCah	0.167596	0.107891	1.55338	0.277582	216	69.1911	146.809	NA	28	6.51778	21.4822	NA	NA	0.14847	4.3424:4.3424:1:1:1:1	0.484848(0.517045:0.448864:0.488636)	-398.252	802.857	0.283349	HKY
NM_026429	mm39_acoCah	0.797772	0.514569	1.55037	0.00595451	357	103.819	253.181	NA	140	29.2836	110.716	NA	NA	0.715414	3.67919:3.67919:1:1:1:1	0.448087(0.532787:0.327869:0.483607)	-844.558	1695.32	0.511675	HKY
NM_173411	mm39_acoCah	0.180483	0.116859	1.54445	0.186835	363	112.179	250.821	NA	50	11.2278	38.7722	NA	NA	0.160821	4.88384:2.24893:1:1:1:1	0.586022(0.633065:0.552419:0.572581)	-678.043	1364.43	0.362247	TN
NM_021443	mm39_acoCah	0.3321	0.215216	1.5431	0.1413	291	72.0051	218.995	NA	65	11.4172	53.5828	NA	NA	0.303178	2.7566:2.7566:2.7566:2.7566:1:1	0.515306(0.55102:0.341837:0.653061)	-600.531	1209.5	0.437039	K3PUF
NM_139221	mm39_acoCah	0.588979	0.38257	1.53953	0.161731	150	35.3558	114.644	NA	55	9.1788	45.8212	NA	NA	0.540327	2.30031:2.30031:1:1:1:1	0.288462(0.320513:0.288462:0.25641)	-353.542	713.606	0.419581	HKY
NM_001310614	mm39_acoCah	0.285946	0.187338	1.52636	0.0111281	792	222.167	569.833	NA	165	33.571	131.429	NA	NA	0.258285	2.55337:2.55337:2.55337:2.55337:0.643396:1	0.506219(0.548507:0.473881:0.496269)	-1628.96	3270.25	0.331227	TVM
NM_001379517	mm39_acoCah	0.313448	0.205712	1.52372	0.104734	318	94.6317	223.368	NA	71	15.4462	55.5538	NA	NA	0.281387	5.58011:2.82917:0.349465:2.13986:1.84019:1	0.484709(0.422018:0.509174:0.522936)	-665.882	1346.91	0.225552	GTR
NM_001114754	mm39_acoCah	0.415743	0.275659	1.50818	0.0480716	375	102.4	272.6	NA	99	19.7411	79.2589	NA	NA	0.377491	6.09259:2.43652:1:1:1:1	0.22457(0.312207:0.161972:0.199531)	-795.563	1599.46	0.551665	TN
NM_001100444	mm39_acoCah	0.410754	0.273705	1.50071	0.0476883	375	102.904	272.096	NA	98	19.7256	78.2744	NA	NA	0.373146	6.39331:2.28341:1:1:1:1	0.223787(0.309859:0.161972:0.199531)	-794.627	1597.59	0.626986	TN
NM_001100446	mm39_acoCah	0.425977	0.286283	1.48796	0.0664676	375	101.927	273.073	NA	101	20.2551	80.7449	NA	NA	0.388007	6.19726:2.21817:1:1:1:1	0.224843(0.311321:0.162736:0.200472)	-798.914	1606.16	0.626791	TN
NM_023785	mm39_acoCah	0.501846	0.337957	1.48494	0.0504335	339	92.6054	246.395	NA	110	22.2178	87.7822	NA	NA	0.457076	2.03612:4.03372:1:1:1:1	0.482456(0.486842:0.429825:0.530702)	-778.067	1564.5	0.472176	TN
NM_001359628	mm39_acoCah	0.399085	0.269324	1.4818	0.0143119	657	194.368	462.632	NA	169	37.3318	131.668	NA	NA	0.360696	6.21936:6.21936:6.21936:6.21936:2.381:1	0.561254(0.570513:0.553419:0.559829)	-1376.9	2766.19	0.630135	TVM
NM_001039689	mm39_acoCah	0.424067	0.287372	1.47567	0.0147792	585	168.699	416.301	NA	165	35.5486	129.451	NA	NA	0.384648	3.4669:1.85046:1:1:1:1	0.504854(0.599515:0.400485:0.514563)	-1294.49	2597.19	0.527081	TN
NM_145437	mm39_acoCah	0.242309	0.164433	1.4736	0.0880811	609	147.629	461.371	NA	113	20.1595	92.8405	NA	NA	0.223431	1.27385:1.27385:1.27385:1.27385:0.594148:1	0.492492(0.477477:0.421171:0.578829)	-1234.96	2482.35	0.383498	TVM
NM_001039240	mm39_acoCah	0.347601	0.23691	1.46723	0.00624705	984	247.685	736.315	NA	241	44.9478	196.052	NA	NA	0.319739	2.95725:2.95725:1:1:1:1	0.377976(0.403274:0.407738:0.322917)	-2066.84	4139.76	0.44452	HKY
NM_001355752	mm39_acoCah	0.305761	0.209176	1.46174	0.206614	216	64.5165	151.484	NA	47	10.6043	36.3957	NA	NA	0.276913	13.9101:13.9101:13.9101:13.9101:1:1	0.512195(0.554878:0.5:0.481707)	-445.332	899.261	0.207457	K3PUF
NM_001162364	mm39_acoCah	0.419142	0.287285	1.45898	0.0698903	375	106.386	268.614	NA	99	21.1369	77.8631	NA	NA	0.381735	6.84252:2.62268:1:1:1:1	0.225352(0.312207:0.161972:0.201878)	-793.762	1595.86	0.564526	TN
NM_001368648	mm39_acoCah	0.371681	0.258385	1.43848	0.0673421	444	121.417	322.583	NA	114	23.6428	90.3572	NA	NA	0.340699	4.19253:2.07887:1:1:1:1	0.346271(0.378995:0.273973:0.385845)	-958.222	1924.72	0.549482	TN
NM_175048	mm39_acoCah	0.214658	0.150573	1.42561	0.321775	252	60.5195	191.48	NA	42	7.62175	34.3782	NA	NA	0.199268	3.00967:3.00967:3.00967:3.00967:0.16576:1	0.455556(0.472222:0.377778:0.516667)	-487.837	988.766	0.262393	TVM
NM_001142691	mm39_acoCah	0.400406	0.281405	1.42288	0.020291	672	196.724	475.276	NA	175	39.4357	135.564	NA	NA	0.36557	5.91738:5.91738:5.91738:5.91738:2.27524:1	0.558577(0.560669:0.554393:0.560669)	-1411.84	2836.07	0.479184	TVM
NM_001033404	mm39_acoCah	0.436552	0.307401	1.42014	0.0375335	525	139.001	385.999	NA	151	30.5443	120.456	NA	NA	0.402358	3.34016:3.34016:1:1:1:1	0.440678(0.468927:0.367232:0.485876)	-1148.31	2302.76	0.510175	HKY
NM_001081657	mm39_acoCah	0.401935	0.284519	1.41268	0.086536	375	103.087	271.913	NA	98	20.7354	77.2646	NA	NA	0.369657	5.60203:2.52623:1:1:1:1	0.226135(0.314554:0.161972:0.201878)	-795.26	1598.85	0.487768	TN
NM_001040669	mm39_acoCah	0.418272	0.296376	1.41129	0.0901413	375	104.312	270.688	NA	100	21.4487	78.5513	NA	NA	0.384365	6.2451:2.26096:1:1:1:1	0.226135(0.314554:0.161972:0.201878)	-796.739	1601.81	0.570892	TN
NM_001379204	mm39_acoCah	0.209164	0.148534	1.40819	0.151175	519	151.236	367.764	NA	84	18.9859	65.0141	NA	NA	0.191497	3.85724:3.85724:1:1:1:1	0.49435(0.533898:0.426554:0.522599)	-999.172	2004.49	0.502433	HKY
NM_011168	mm39_acoCah	0.383032	0.27537	1.39097	0.0277499	747	183.524	563.476	NA	202	38.325	163.675	NA	NA	0.356582	1.42356:1.42356:1.42356:1.42356:0.638136:1	0.383858(0.450787:0.318898:0.38189)	-1625.19	3262.72	0.506829	TVM
NM_001104946	mm39_acoCah	0.411163	0.296067	1.38875	0.116717	375	104.635	270.365	NA	99	21.5762	77.4238	NA	NA	0.379048	6.33876:2.32516:1:1:1:1	0.226135(0.314554:0.161972:0.201878)	-794.326	1596.99	0.592667	TN
NM_001347184	mm39_acoCah	0.303978	0.21892	1.38853	0.0347924	861	240.081	620.919	NA	190	41.3839	148.616	NA	NA	0.28026	3.8361:3.8361:1:1:1:1	0.469492(0.452542:0.416949:0.538983)	-1784.35	3574.78	0.505098	HKY
NM_010030	mm39_acoCah	0.583424	0.420253	1.38827	0.27576	129	28.0147	100.985	NA	48	7.99423	40.0058	NA	NA	0.547988	1:1:1:1:1:1	0.303241(0.319444:0.326389:0.263889)	-310.94	626.181	0.451516	F81
NM_001099919	mm39_acoCah	0.414898	0.300567	1.38039	0.116405	375	103.367	271.633	NA	100	21.6102	78.3898	NA	NA	0.383383	6.11893:2.21044:1:1:1:1	0.226135(0.312207:0.164319:0.201878)	-799.227	1606.79	0.638687	TN
NM_001100609	mm39_acoCah	0.414898	0.300567	1.38039	0.116405	375	103.367	271.633	NA	100	21.6102	78.3898	NA	NA	0.383383	6.11893:2.21044:1:1:1:1	0.226135(0.312207:0.164319:0.201878)	-799.227	1606.79	0.638687	TN
NM_001102678	mm39_acoCah	0.414898	0.300567	1.38039	0.116405	375	103.367	271.633	NA	100	21.6102	78.3898	NA	NA	0.383383	6.11893:2.21044:1:1:1:1	0.226135(0.312207:0.164319:0.201878)	-799.227	1606.79	0.638687	TN
NM_001109970	mm39_acoCah	0.414898	0.300567	1.38039	0.116405	375	103.367	271.633	NA	100	21.6102	78.3898	NA	NA	0.383383	6.11893:2.21044:1:1:1:1	0.226135(0.312207:0.164319:0.201878)	-799.227	1606.79	0.638687	TN
NM_001109969	mm39_acoCah	0.414898	0.300567	1.38039	0.116405	375	103.367	271.633	NA	100	21.6102	78.3898	NA	NA	0.383383	6.11893:2.21044:1:1:1:1	0.226135(0.312207:0.164319:0.201878)	-799.227	1606.79	0.638687	TN
NM_001359718	mm39_acoCah	0.414898	0.300567	1.38039	0.116405	375	103.367	271.633	NA	100	21.6102	78.3898	NA	NA	0.383383	6.11893:2.21044:1:1:1:1	0.226135(0.312207:0.164319:0.201878)	-799.227	1606.79	0.638687	TN
NM_001110250	mm39_acoCah	0.414898	0.300567	1.38039	0.116405	375	103.367	271.633	NA	100	21.6102	78.3898	NA	NA	0.383383	6.11893:2.21044:1:1:1:1	0.226135(0.312207:0.164319:0.201878)	-799.227	1606.79	0.638687	TN
NM_009529	mm39_acoCah	0.414898	0.300567	1.38039	0.116405	375	103.367	271.633	NA	100	21.6102	78.3898	NA	NA	0.383383	6.11893:2.21044:1:1:1:1	0.226135(0.312207:0.164319:0.201878)	-799.227	1606.79	0.638687	TN
NM_001100610	mm39_acoCah	0.414898	0.300567	1.38039	0.116405	375	103.367	271.633	NA	100	21.6102	78.3898	NA	NA	0.383383	6.11893:2.21044:1:1:1:1	0.226135(0.312207:0.164319:0.201878)	-799.227	1606.79	0.638687	TN
NM_001099347	mm39_acoCah	0.414898	0.300567	1.38039	0.116405	375	103.367	271.633	NA	100	21.6102	78.3898	NA	NA	0.383383	6.11893:2.21044:1:1:1:1	0.226135(0.312207:0.164319:0.201878)	-799.227	1606.79	0.638687	TN
NM_001199090	mm39_acoCah	0.360574	0.261848	1.37704	0.0383652	657	191.868	465.132	NA	167	38.4947	128.505	NA	NA	0.331742	4.20252:2.94517:1:1:1:1	0.425844(0.475771:0.387665:0.414097)	-1417.73	2843.66	0.253125	TN
NM_145709	mm39_acoCah	0.478618	0.348126	1.37484	0.00953988	840	226.496	613.504	NA	267	56.5199	210.48	NA	NA	0.443432	2.82807:2.82807:2.82807:2.82807:1.24248:1	0.444064(0.547945:0.42637:0.357877)	-1927.69	3867.69	0.381697	TVM
NM_013773	mm39_acoCah	0.721476	0.531895	1.35643	0.0489866	294	83.6382	210.362	NA	123	27.881	95.119	NA	NA	0.667543	2.50883:2.50883:1:1:1:1	0.413105(0.448718:0.333333:0.457265)	-721.792	1449.84	0.512054	HKY
NM_026645	mm39_acoCah	0.393508	0.291877	1.3482	0.124938	399	106.552	292.448	NA	107	22.7644	84.2356	NA	NA	0.366368	4.4916:2.1101:1:1:1:1	0.330882(0.362745:0.252451:0.377451)	-864.97	1738.25	0.544376	TN
NM_001289708	mm39_acoCah	0.367678	0.272969	1.34696	0.153659	429	102.341	326.659	NA	110	20.7573	89.2427	NA	NA	0.345084	4.71729:4.71729:4.71729:4.71729:2.70044:1	0.444798(0.394904:0.417197:0.522293)	-919.682	1851.98	0.418834	TVM
NM_177744	mm39_acoCah	0.571505	0.425053	1.34455	0.00580715	927	261.693	665.307	NA	324	73.3319	250.668	NA	NA	0.530161	2.64285:1.70964:1:1:1:1	0.475967(0.543887:0.402821:0.481191)	-2124.32	4256.77	0.324335	TN
NM_008530	mm39_acoCah	0.399447	0.297631	1.34209	0.128074	396	106.32	289.68	NA	109	23.4074	85.5926	NA	NA	0.372111	3.42607:5.55635:1:1:1:1	0.487654(0.47037:0.444444:0.548148)	-863.496	1735.31	0.296248	TN
NM_001007582	mm39_acoCah	0.366042	0.275425	1.32901	0.252806	258	65.9666	192.033	NA	66	13.5556	52.4444	NA	NA	0.342873	2.53116:2.53116:2.53116:2.53116:1:1	0.467236(0.517094:0.388889:0.495726)	-555.234	1118.96	0.462497	K3PUF
NM_013776	mm39_acoCah	0.838341	0.631732	1.32705	0.0506757	348	91.5786	256.421	NA	162	34.3529	127.647	NA	NA	0.783971	2.07245:2.07245:1:1:1:1	0.461749(0.483607:0.401639:0.5)	-878.59	1763.39	0.435954	HKY
NM_001361907	mm39_acoCah	0.838341	0.631732	1.32705	0.0506757	348	91.5786	256.421	NA	162	34.3529	127.647	NA	NA	0.783971	2.07245:2.07245:1:1:1:1	0.461749(0.483607:0.401639:0.5)	-878.59	1763.39	0.435954	HKY
NM_001164787	mm39_acoCah	0.332037	0.251347	1.32103	0.33494	249	86.8664	162.134	NA	54	15.5814	38.4186	NA	NA	0.303887	2.46565:2.46565:1:1:1:1	0.587302(0.636905:0.625:0.5)	-500.494	1007.29	0.271685	HKY
NM_001001449	mm39_acoCah	0.309948	0.235932	1.31372	0.153293	489	136.577	352.423	NA	114	25.9685	88.0315	NA	NA	0.289275	2.5606:2.5606:1:1:1:1	0.529472(0.573171:0.472561:0.542683)	-1038.93	2084.02	0.522015	HKY
NM_008459	mm39_acoCah	0.350137	0.26784	1.30726	0.0913498	789	168.377	620.623	NA	203	34.889	168.111	NA	NA	0.332575	1.04182:1.04182:1.04182:1.04182:0.408249:1	0.401373(0.423221:0.355805:0.425094)	-1694.12	3400.57	0.273597	TVM
NM_001102677	mm39_acoCah	0.396266	0.303585	1.30529	0.236236	375	103.295	271.705	NA	98	22.105	75.895	NA	NA	0.370736	5.44335:2.49788:1:1:1:1	0.226135(0.312207:0.161972:0.204225)	-796.761	1601.86	0.531192	TN
NM_001099325	mm39_acoCah	0.409174	0.31454	1.30086	0.190819	375	103.255	271.745	NA	100	22.6061	77.3939	NA	NA	0.383116	6.02205:2.1858:1:1:1:1	0.225352(0.312207:0.161972:0.201878)	-798.81	1605.95	0.66299	TN
NM_001039238	mm39_acoCah	0.612176	0.471192	1.29921	0.0605477	504	132.83	371.17	NA	191	41.249	149.751	NA	NA	0.575019	1.10337:1.10337:1.10337:1.10337:0.234606:1	0.463178(0.508721:0.406977:0.473837)	-1208.38	2429.28	0.600614	TVM
NM_010674	mm39_acoCah	0.0528315	0.0406994	1.29809	0.608343	141	52.0222	88.9778	NA	6	1.86322	4.13678	NA	NA	0.0483553	18.8572:18.8572:18.8572:18.8572:1:1	0.479885(0.413793:0.560345:0.465517)	-181.775	372.502	0.287682	K3PUF
NM_001034880	mm39_acoCah	0.30248	0.233315	1.29644	0.0974855	666	253.645	412.355	NA	142	45.6937	96.3063	NA	NA	0.276139	2.67667:2.67667:1:1:1:1	0.543137(0.576471:0.580392:0.472549)	-1364.67	2735.46	0.406488	HKY
NM_001039116	mm39_acoCah	0.279469	0.216386	1.29153	0.150504	717	196.696	520.304	NA	151	34.191	116.809	NA	NA	0.262163	2.21639:2.21639:2.21639:2.21639:0.507062:1	0.524793(0.57438:0.485537:0.514463)	-1480.21	2972.79	0.341326	TVM
NM_026291	mm39_acoCah	0.352809	0.273377	1.29056	0.113303	669	187.281	481.719	NA	170	39.3561	130.644	NA	NA	0.330572	3.4837:3.4837:1:1:1:1	0.424242(0.474026:0.391775:0.406926)	-1443.76	2893.63	0.302152	HKY
NM_001098842	mm39_acoCah	0.442065	0.343081	1.28851	0.247119	309	77.6152	231.385	NA	89	18.3835	70.6165	NA	NA	0.417202	2.96893:0.78182:1:1:1:1	0.414454(0.420354:0.331858:0.49115)	-685.431	1379.27	0.616971	TN
NM_029253	mm39_acoCah	0.141516	0.109931	1.28732	0.277437	891	224.74	666.26	NA	103	21.3854	81.6146	NA	NA	0.133549	5.23187:5.23187:1:1:1:1	0.354928(0.388704:0.360465:0.315615)	-1561.85	3129.77	0.234934	HKY
NM_001368729	mm39_acoCah	0.0959677	0.0748344	1.2824	0.32293	1023	313.308	709.692	NA	84	21.5118	62.4882	NA	NA	0.0894953	2.78128:2.78128:2.78128:2.78128:1:1	0.662281(0.719298:0.656433:0.611111)	-1707.04	3422.2	0.378156	K3PUF
NM_175011	mm39_acoCah	0.427983	0.334601	1.27908	0.118876	564	150.169	413.831	NA	167	36.9072	130.093	NA	NA	0.403119	2.58259:2.58259:1:1:1:1	0.430052(0.463731:0.370466:0.455959)	-1258.51	2523.15	0.454963	HKY
NM_001101657	mm39_acoCah	0.219805	0.172251	1.27607	0.294595	534	136.017	397.983	NA	93	19.6461	73.3539	NA	NA	0.207692	2.5533:2.5533:1:1:1:1	0.385501(0.396341:0.296748:0.463415)	-1058.06	2122.26	0.38341	HKY
NM_001009550	mm39_acoCah	0.375748	0.295462	1.27173	0.139131	540	169.202	370.798	NA	140	36.9693	103.031	NA	NA	0.350591	4.49536:2.95631:1:1:1:1	0.410256(0.5:0.277473:0.453297)	-1141.34	2290.91	0.346024	TN
NM_001310657	mm39_acoCah	0.4672	0.367522	1.27122	0.211947	309	80.3134	228.687	NA	100	21.6464	78.3536	NA	NA	0.441292	2.12368:2.12368:1:1:1:1	0.408555(0.420354:0.358407:0.446903)	-713.996	1434.23	0.431681	HKY
NM_029292	mm39_acoCah	0.37601	0.295878	1.27083	0.206135	534	137.412	396.588	NA	130	27.8506	102.149	NA	NA	0.35539	6.13989:2.58924:1:1:1:1	0.351449(0.423913:0.304348:0.326087)	-1106.72	2221.67	0.604296	TN
NM_008843	mm39_acoCah	0.374956	0.295583	1.26853	0.213442	438	109.572	328.428	NA	118	24.5719	93.4281	NA	NA	0.3551	2.09224:2.09224:2.09224:2.09224:1.28841:1	0.412698(0.482993:0.353741:0.401361)	-948.452	1909.51	0.441411	TVM
NM_029316	mm39_acoCah	0.43951	0.350436	1.25418	0.258606	321	83.4349	237.565	NA	91	19.9079	71.0921	NA	NA	0.416358	3.50622:0.988927:1:1:1:1	0.417404(0.424779:0.340708:0.486726)	-708.747	1425.89	0.640572	TN
NM_001038676	mm39_acoCah	0.463326	0.369778	1.25298	0.112874	639	154.788	484.212	NA	204	41.4666	162.533	NA	NA	0.440665	2.73315:2.73315:2.73315:2.73315:1:1	0.433029(0.509132:0.408676:0.381279)	-1468.35	2944.88	0.329097	K3PUF
NM_001378241	mm39_acoCah	0.281567	0.224904	1.25194	0.337256	402	103.678	298.322	NA	88	19.1207	68.8793	NA	NA	0.266953	1.88628:1.88628:1:1:1:1	0.519753(0.511111:0.47037:0.577778)	-847.176	1700.54	0.337447	HKY
NM_001378240	mm39_acoCah	0.281567	0.224904	1.25194	0.337256	402	103.678	298.322	NA	88	19.1207	68.8793	NA	NA	0.266953	1.88628:1.88628:1:1:1:1	0.519753(0.511111:0.47037:0.577778)	-847.176	1700.54	0.337447	HKY
NM_008953	mm39_acoCah	0.446142	0.356388	1.25184	0.11275	705	183.004	521.996	NA	215	47.0384	167.962	NA	NA	0.422843	1.62183:1.62183:1.62183:1.62183:1:1	0.44209(0.485169:0.355932:0.485169)	-1596.68	3201.54	0.406018	K3PUF
NM_001033239	mm39_acoCah	0.238226	0.190301	1.25184	0.505021	291	85.5823	205.418	NA	53	13.2344	39.7656	NA	NA	0.224131	3.65515:3.65515:1:1:1:1	0.423469(0.520408:0.290816:0.459184)	-569.68	1145.62	0.532828	HKY
NM_013650	mm39_acoCah	0.376979	0.301162	1.25175	0.343968	267	72.8479	194.152	NA	68	15.6822	52.3178	NA	NA	0.356293	3.83628:3.83628:1:1:1:1	0.440741(0.477778:0.216667:0.627778)	-558.318	1122.92	0.383128	HKY
NM_001198871	mm39_acoCah	0.490539	0.392553	1.24961	0.256609	276	78.1923	197.808	NA	91	21.8686	69.1314	NA	NA	0.462779	3.58429:1.98716:1:1:1:1	0.380531(0.393805:0.318584:0.429204)	-640.125	1288.71	0.273717	TN
NM_144539	mm39_acoCah	0.291742	0.234908	1.24194	0.116907	963	266.516	696.484	NA	211	49.6991	161.301	NA	NA	0.276013	3.44571:3.44571:1:1:1:1	0.463074(0.459581:0.392216:0.537425)	-1993.32	3992.71	0.468636	HKY
NM_001038500	mm39_acoCah	0.399235	0.322876	1.23649	0.373257	267	81.5916	185.408	NA	74	19.4236	54.5764	NA	NA	0.375901	4.33593:4.33593:1:1:1:1	0.420712(0.485437:0.354369:0.42233)	-586.216	1178.71	0.339928	HKY
NM_030137	mm39_acoCah	0.275973	0.22326	1.23611	0.449218	306	94.1647	211.835	NA	65	17.1922	47.8078	NA	NA	0.259751	2.49635:2.49635:1:1:1:1	0.553968(0.609524:0.533333:0.519048)	-638.811	1283.87	0.338748	HKY
NM_001077633	mm39_acoCah	0.5656	0.457917	1.23516	0.130087	498	121.686	376.314	NA	183	37.969	145.031	NA	NA	0.539288	1.70552:1.70552:1.70552:1.70552:1:1	0.461014(0.494152:0.403509:0.48538)	-1187.8	2383.84	0.423472	K3PUF
NM_001033283	mm39_acoCah	0.3903	0.317193	1.23048	0.205644	579	150.672	428.328	NA	161	35.7937	125.206	NA	NA	0.371275	2.38069:2.38069:1:1:1:1	0.42517(0.512755:0.364796:0.397959)	-1277.08	2560.29	0.444854	HKY
NM_001358003	mm39_acoCah	0.322562	0.262449	1.22905	0.426438	270	76.0162	193.984	NA	64	15.4725	48.5275	NA	NA	0.305638	2.38102:2.38102:2.38102:2.38102:1:1	0.496063(0.492126:0.480315:0.515748)	-566.906	1142.28	0.401348	K3PUF
NM_007851	mm39_acoCah	0.328426	0.267345	1.22847	0.359926	273	83.5363	189.464	NA	67	17.6957	49.3043	NA	NA	0.309735	4.34161:2.4222:1:1:1:1	0.501773(0.537234:0.446809:0.521277)	-587.553	1183.57	0.320266	TNEF
NM_001378410	mm39_acoCah	0.340079	0.277503	1.2255	0.43536	282	73.0032	208.997	NA	71	15.7484	55.2516	NA	NA	0.32388	2.13096:2.13096:1:1:1:1	0.395189(0.417526:0.335052:0.43299)	-607.6	1221.47	0.438106	HKY
NM_001100445	mm39_acoCah	0.412605	0.336999	1.22435	0.367796	375	108.781	266.219	NA	100	25.0228	74.9772	NA	NA	0.390673	7.18157:2.62493:1:1:1:1	0.2277(0.316901:0.161972:0.204225)	-793.532	1595.4	0.644387	TN
NM_001034909	mm39_acoCah	0.491284	0.401401	1.22392	0.294042	303	99.0334	203.967	NA	97	27.5509	69.4491	NA	NA	0.461906	9.48087:4.88794:6.95073:1.8098:2.83783:1	0.504237(0.495763:0.542373:0.474576)	-692.109	1399.42	0.421909	GTR
NM_001142727	mm39_acoCah	0.0928977	0.0761532	1.21988	0.753152	141	63.6517	77.3483	NA	11	4.43124	6.56876	NA	NA	0.0853387	23.6649:23.6649:23.6649:23.6649:0.01:1	0.673611(0.760417:0.6875:0.572917)	-225.541	465.181	0.235841	TVM
NM_016659	mm39_acoCah	0.331091	0.27148	1.21958	0.225782	786	165.373	620.627	NA	195	34.9655	160.035	NA	NA	0.318549	1.9881:1.9881:1.9881:1.9881:1:1	0.406844(0.423954:0.357414:0.439163)	-1674.15	3356.45	0.328696	K3PUF
NM_024271	mm39_acoCah	0.225769	0.185385	1.21784	0.357449	495	136.505	358.495	NA	88	20.9607	67.0393	NA	NA	0.214632	4.43822:2.25358:1:1:1:1	0.429142(0.491018:0.39521:0.401198)	-970.906	1950.06	0.495146	TN
NM_001136476	mm39_acoCah	0.396643	0.325928	1.21697	0.295015	369	106.484	262.516	NA	96	23.9987	72.0013	NA	NA	0.376237	7.10311:2.14178:1:1:1:1	0.22457(0.309859:0.159624:0.204225)	-778.996	1566.33	0.540515	TN
NM_001128133	mm39_acoCah	0.392216	0.322735	1.21529	0.187619	597	166.36	430.64	NA	169	40.7632	128.237	NA	NA	0.372854	2.30352:2.30352:1:1:1:1	0.449838(0.461165:0.429612:0.458738)	-1337.08	2680.28	0.51677	HKY
NM_001253704	mm39_acoCah	0.0529801	0.0436968	1.21245	0.937994	186	48.3612	137.639	NA	9	2.02215	6.97785	NA	NA	0.0505664	1:1:1:1:1:1	0.544974(0.595238:0.515873:0.52381)	-296.15	596.504	0.299595	F81
NM_183015	mm39_acoCah	0.309067	0.256496	1.20496	0.00663026	3876	1137.82	2738.18	NA	862	221.04	640.96	NA	NA	0.293634	3.17445:2.44289:0.783626:0.783626:1:1	0.408017(0.443808:0.343236:0.437008)	-7785.33	15580.7	0.328082	TIM
NM_001177583	mm39_acoCah	0.408694	0.33984	1.20261	0.361586	351	98.9257	252.074	NA	101	24.85	76.15	NA	NA	0.389288	2.71523:2.71523:1:1:1:1	0.415254(0.504237:0.313559:0.427966)	-775.756	1557.72	0.445967	HKY
NM_001177405	mm39_acoCah	0.480424	0.399658	1.20209	0.270105	378	113.519	264.481	NA	113	29.7318	83.2682	NA	NA	0.456168	4.75253:1.55171:1:1:1:1	0.358513(0.356115:0.28777:0.431655)	-842.766	1693.86	0.620163	TN
NM_001370943	mm39_acoCah	0.308685	0.258044	1.19625	0.00274338	4995	1455.47	3539.53	NA	1112	284.462	827.538	NA	NA	0.293929	3.3929:2.69552:0.672178:1.10661:1.16796:1	0.471722(0.514526:0.471528:0.429111)	-10107.9	20229.8	0.760716	GTR
NM_206870	mm39_acoCah	0.124384	0.104215	1.19354	0.621557	570	121.126	448.874	NA	62	11.4326	50.5674	NA	NA	0.120098	1:1:1:1:1:1	0.553229(0.562827:0.397906:0.698953)	-1018.17	2040.41	0.448141	F81
NM_001177522	mm39_acoCah	0.34202	0.287501	1.18963	0.450462	273	82.4102	190.59	NA	70	18.6604	51.3396	NA	NA	0.325562	3.88145:2.17893:1:1:1:1	0.494681(0.537234:0.43617:0.510638)	-595.36	1199.19	0.204991	TNEF
NM_007957	mm39_acoCah	0.322786	0.272494	1.18456	0.192282	942	322.441	619.559	NA	217	66.2373	150.763	NA	NA	0.305571	2.505:2.505:1:1:1:1	0.489556(0.56658:0.395561:0.506527)	-1908.96	3824	0.444783	HKY
NM_027058	mm39_acoCah	0.338034	0.285608	1.18356	0.316419	543	151.298	391.702	NA	133	32.7251	100.275	NA	NA	0.323426	1.96977:1.96977:1.96977:1.96977:0.782172:1	0.357937(0.390476:0.342857:0.340476)	-1139.53	2291.54	0.391989	TVM
NM_001382307	mm39_acoCah	0.311478	0.264006	1.17981	0.240438	1152	255.43	896.57	NA	269	52.3225	216.678	NA	NA	0.300952	2.47005:2.47005:2.47005:2.47005:1:1	0.368266(0.387626:0.402778:0.314394)	-2391.52	4791.15	0.360899	K3PUF
NM_029230	mm39_acoCah	0.328244	0.280329	1.17092	0.351336	603	180.435	422.565	NA	147	39.2817	107.718	NA	NA	0.313906	3.71205:3.71205:1:1:1:1	0.436652(0.477376:0.391403:0.441176)	-1279.66	2565.44	0.346117	HKY
NM_025288	mm39_acoCah	0.286778	0.245109	1.17	0.527257	297	79.2521	217.748	NA	65	15.4225	49.5775	NA	NA	0.275659	2.44763:2.44763:1:1:1:1	0.419872(0.514423:0.298077:0.447115)	-612.546	1231.34	0.45839	HKY
NM_001360767	mm39_acoCah	0.330641	0.283576	1.16597	0.458186	453	120.895	332.105	NA	110	26.1719	83.8281	NA	NA	0.318081	1.98255:1.98255:1.98255:1.98255:0.341979:1	0.433114(0.476974:0.365132:0.457237)	-952.136	1916.86	0.392309	TVM
NM_153590	mm39_acoCah	0.20801	0.179917	1.15615	0.428313	675	198.327	476.673	NA	113	29.9039	83.0961	NA	NA	0.199756	3.6509:2.27685:0.563812:0.563812:1:1	0.414831(0.376652:0.389868:0.477974)	-1306.28	2622.83	0.281514	TIM
NM_001381986	mm39_acoCah	0.20801	0.179917	1.15615	0.428313	675	198.327	476.673	NA	113	29.9039	83.0961	NA	NA	0.199756	3.6509:2.27685:0.563812:0.563812:1:1	0.414831(0.376652:0.389868:0.477974)	-1306.28	2622.83	0.281514	TIM
NM_001244654	mm39_acoCah	1.05452	0.912379	1.15579	0.00156771	3864	1482.07	2381.93	NA	1343	469.984	873.016	NA	NA	1	0.490602:1.23623:0.250558:0.657737:0.518128:1	0.534744(0.197884:0.790604:0.615744)	-6889.44	13793	0.999994	GTR
NM_001289707	mm39_acoCah	0.332932	0.288872	1.15252	0.484889	534	130.986	403.014	NA	132	29.0361	102.964	NA	NA	0.322125	3.83827:3.83827:3.83827:3.83827:1.77688:1	0.382883(0.351351:0.355856:0.441441)	-1134.08	2280.65	0.293102	TVM
NM_020257	mm39_acoCah	0.332932	0.288872	1.15252	0.484889	534	130.986	403.014	NA	132	29.0361	102.964	NA	NA	0.322125	3.83827:3.83827:3.83827:3.83827:1.77688:1	0.389908(0.357798:0.362385:0.449541)	-1134.08	2280.65	0.293102	TVM
NM_001252056	mm39_acoCah	0.413519	0.359134	1.15143	0.561683	324	75.5989	248.401	NA	93	19.4424	73.5576	NA	NA	0.400829	1.95857:5.56947:1:1:1:1	0.371622(0.358108:0.371622:0.385135)	-718.364	1445.12	0.606094	TN
NM_009443	mm39_acoCah	0.288652	0.250708	1.15135	0.313157	1020	287.761	732.239	NA	223	56.7468	166.253	NA	NA	0.277947	3.22242:3.22242:3.22242:3.22242:1:1	0.502354(0.549435:0.473164:0.484463)	-2079	4166.11	0.370646	K3PUF
NM_175342	mm39_acoCah	0.368324	0.320154	1.15046	0.441078	525	146.26	378.74	NA	140	35.1838	104.816	NA	NA	0.354904	3.61367:3.61367:1:1:1:1	0.443534(0.453552:0.448087:0.428962)	-1142.53	2291.21	0.422687	HKY
NM_001159902	mm39_acoCah	0.245782	0.213878	1.14917	0.48061	561	160.8	400.2	NA	109	28.238	80.762	NA	NA	0.236637	4.88575:3.18377:1:1:1:1	0.415423(0.457711:0.39801:0.390547)	-1123.1	2254.42	0.279105	TN
NM_008334	mm39_acoCah	0.150537	0.131115	1.14812	0.650778	570	124.409	445.591	NA	74	14.4752	59.5248	NA	NA	0.146298	1:1:1:1:1:1	0.559337(0.575916:0.405759:0.696335)	-1060.58	2125.23	0.409836	F81
NM_001289587	mm39_acoCah	0.184959	0.161396	1.14599	0.62669	381	99.8293	281.171	NA	58	13.719	44.281	NA	NA	0.178785	1.91459:1.91459:1.91459:1.91459:1:1	0.50646(0.523256:0.453488:0.542636)	-728.003	1464.33	0.403493	K3PUF
NM_001099217	mm39_acoCah	0.364828	0.318586	1.14515	0.512954	381	99.6717	281.328	NA	102	24.1007	77.8993	NA	NA	0.352731	2.31:4.1813:1:1:1:1	0.515152(0.503788:0.477273:0.564394)	-834.953	1678.23	0.45015	TN
NM_001357693	mm39_acoCah	0.364828	0.318586	1.14515	0.512954	381	99.6717	281.328	NA	102	24.1007	77.8993	NA	NA	0.352731	2.31:4.1813:1:1:1:1	0.515152(0.503788:0.477273:0.564394)	-834.953	1678.23	0.45015	TN
NM_001033773	mm39_acoCah	0.29464	0.257367	1.14482	0.365801	936	234.413	701.587	NA	210	47.4427	162.557	NA	NA	0.285305	2.28675:4.12:1.55257:1.55257:1:1	0.387158(0.470255:0.308782:0.382436)	-1937.63	3885.45	0.459127	TIM
NM_001177486	mm39_acoCah	0.348735	0.305443	1.14174	0.654505	273	85.7675	187.233	NA	70	20.0433	49.9567	NA	NA	0.335134	5.30694:2.22639:1:1:1:1	0.496454(0.531915:0.446809:0.510638)	-590.804	1190.07	0.456646	TNEF
NM_001381962	mm39_acoCah	0.326653	0.287428	1.13647	0.386184	816	186.502	629.498	NA	203	41.9777	161.022	NA	NA	0.317688	1.73348:1.73348:1:1:1:1	0.4(0.407273:0.352727:0.44)	-1748.45	3503	0.378388	HKY
NM_133203	mm39_acoCah	0.325781	0.287912	1.13153	0.440751	813	186.2	626.8	NA	202	42.0042	159.996	NA	NA	0.317108	1.74732:1.74732:1:1:1:1	0.400243(0.408759:0.354015:0.437956)	-1741.74	3489.57	0.353878	HKY
NM_001309382	mm39_acoCah	0.280683	0.249211	1.12629	0.713965	204	74.4935	129.506	NA	39	13.1844	25.8156	NA	NA	0.269191	4.10895:4.10895:1:1:1:1	0.537698(0.589286:0.571429:0.452381)	-397.241	800.858	0.370861	HKY
NM_001085393	mm39_acoCah	0.139522	0.123914	1.12595	0.746416	480	116.776	363.224	NA	58	12.8825	45.1175	NA	NA	0.135725	2.41475:2.41475:1:1:1:1	0.486542(0.493789:0.397516:0.568323)	-879.064	1764.28	0.280149	HKY
NM_199201	mm39_acoCah	0.219003	0.194521	1.12586	0.605183	534	137.157	396.843	NA	95	22.3135	72.6865	NA	NA	0.212715	2.61169:2.61169:1:1:1:1	0.384824(0.396341:0.296748:0.461382)	-1063.67	2133.48	0.332665	HKY
NM_001252055	mm39_acoCah	0.388934	0.345503	1.1257	0.598723	387	95.225	291.775	NA	107	24.0491	82.9509	NA	NA	0.378248	1.89866:5.38061:1:1:1:1	0.517677(0.496212:0.492424:0.564394)	-852.114	1712.55	0.622382	TN
NM_010741	mm39_acoCah	0.388934	0.345503	1.1257	0.598723	387	95.225	291.775	NA	107	24.0491	82.9509	NA	NA	0.378248	1.89866:5.38061:1:1:1:1	0.517677(0.496212:0.492424:0.564394)	-852.114	1712.55	0.622382	TN
NM_001371105	mm39_acoCah	0.277735	0.247349	1.12285	0.68347	393	111.309	281.691	NA	85	22.1261	62.8739	NA	NA	0.269129	3.53599:3.53599:1:1:1:1	0.502469(0.5:0.451852:0.555556)	-813.789	1633.77	0.500924	HKY
NM_001371107	mm39_acoCah	0.277735	0.247349	1.12285	0.68347	393	111.309	281.691	NA	85	22.1261	62.8739	NA	NA	0.269129	3.53599:3.53599:1:1:1:1	0.502469(0.5:0.451852:0.555556)	-813.789	1633.77	0.500924	HKY
NM_001371106	mm39_acoCah	0.277735	0.247349	1.12285	0.68347	393	111.309	281.691	NA	85	22.1261	62.8739	NA	NA	0.269129	3.53599:3.53599:1:1:1:1	0.502469(0.5:0.451852:0.555556)	-813.789	1633.77	0.500924	HKY
NM_028496	mm39_acoCah	0.409117	0.364499	1.12241	0.461569	549	148.617	400.383	NA	162	40.26	121.74	NA	NA	0.397038	2.19083:2.19083:2.19083:2.19083:1:1	0.534722(0.567708:0.450521:0.585938)	-1242.53	2493.29	0.366439	K3PUF
NM_001289768	mm39_acoCah	0.34721	0.309871	1.1205	0.709618	168	53.3822	114.618	NA	44	12.919	31.081	NA	NA	0.335346	2.01123:2.01123:1:1:1:1	0.5(0.526316:0.438596:0.535088)	-369.671	745.804	0.343267	HKY
NM_001359050	mm39_acoCah	0.0374625	0.0334691	1.11932	0.621684	282	62.9505	219.049	NA	10	2.04295	7.95705	NA	NA	0.0365711	1:1:1:1:1:1	0.492982(0.547368:0.368421:0.563158)	-435.552	875.237	0.332182	F81
NM_001270541	mm39_acoCah	0.627795	0.560936	1.11919	0.535585	336	96.0001	240	NA	130	34.2288	95.7712	NA	NA	0.608692	3.68759:1.74351:1:1:1:1	0.414454(0.389381:0.362832:0.49115)	-802.807	1613.99	0.477567	TN
NM_029801	mm39_acoCah	0.202036	0.180991	1.11628	0.650464	372	115.587	256.413	NA	61	17.5475	43.4525	NA	NA	0.195497	4.12183:4.12183:1:1:1:1	0.488(0.54:0.396:0.528)	-718.221	1442.64	0.277716	HKY
NM_001357024	mm39_acoCah	0.202036	0.180991	1.11628	0.650464	372	115.587	256.413	NA	61	17.5475	43.4525	NA	NA	0.195497	4.12183:4.12183:1:1:1:1	0.488(0.54:0.396:0.528)	-718.221	1442.64	0.277716	HKY
NM_001308462	mm39_acoCah	0.096353	0.086775	1.11038	0.843616	357	131.798	225.202	NA	30	10.3545	19.6455	NA	NA	0.092817	4.47074:1.63343:0.208355:0.208355:1:1	0.530556(0.6625:0.404167:0.525)	-597.736	1206	0.38895	TIM
NM_001163271	mm39_acoCah	0.311119	0.280481	1.10923	0.212098	2925	845.018	2079.98	NA	620	166.205	453.795	NA	NA	0.302268	4.62783:2.93342:0.962568:0.727369:2.31766:1	0.451552(0.645343:0.438852:0.270461)	-5566.95	11148	0.984998	GTR
NM_001163011	mm39_acoCah	0.315048	0.284384	1.10782	0.489515	660	208.581	451.419	NA	155	45.6206	109.379	NA	NA	0.305357	4.54874:2.67801:1:1:1:1	0.42161(0.538136:0.298729:0.427966)	-1387.9	2783.98	0.481695	TN
NM_001170333	mm39_acoCah	0.242021	0.21888	1.10572	0.598099	771	188.011	582.989	NA	151	34.0962	116.904	NA	NA	0.236378	2.16493:2.16493:2.16493:2.16493:1.29489:1	0.43853(0.456274:0.403042:0.456274)	-1562.19	3136.72	0.730634	TVM
NM_001034894	mm39_acoCah	0.187022	0.169271	1.10486	0.601065	879	238.416	640.584	NA	137	34.5211	102.479	NA	NA	0.182207	2.78576:4.3108:1:1:1:1	0.470847(0.518152:0.371287:0.523102)	-1689.86	3387.86	0.332703	TN
NM_001012640	mm39_acoCah	0.299566	0.271633	1.10283	0.717069	198	63.7487	134.251	NA	45	13.544	31.456	NA	NA	0.290573	3.20302:3.20302:1:1:1:1	0.359649(0.463158:0.268421:0.347368)	-417.498	841.382	0.418405	HKY
NM_001135127	mm39_acoCah	0.322702	0.293686	1.0988	0.647907	489	156.394	332.606	NA	115	34.4638	80.5362	NA	NA	0.313422	4.87828:2.30433:1:1:1:1	0.383057(0.475138:0.265193:0.40884)	-1021.84	2051.93	0.518951	TN
NM_001039544	mm39_acoCah	0.399266	0.365182	1.09333	0.624825	414	115.747	298.253	NA	114	29.8642	84.1358	NA	NA	0.389736	3.30535:3.30535:1:1:1:1	0.303604(0.37027:0.208108:0.332432)	-879.845	1765.87	0.361053	HKY
NM_001199333	mm39_acoCah	0.329165	0.301096	1.09322	0.658909	519	163.961	355.039	NA	125	37.1223	87.8777	NA	NA	0.320298	4.57481:2.35181:1:1:1:1	0.402015(0.502747:0.277473:0.425824)	-1089.93	2188.1	0.404855	TN
NM_001025351	mm39_acoCah	0.416862	0.381603	1.0924	0.711249	171	48.3502	122.65	NA	51	13.524	37.476	NA	NA	0.406892	2.35426:2.35426:1:1:1:1	0.442529(0.431034:0.474138:0.422414)	-384.434	775.32	0.472665	HKY
NM_001368730	mm39_acoCah	0.102105	0.0934886	1.09216	0.795911	807	274.315	532.685	NA	73	23.3911	49.6089	NA	NA	0.0991761	4.02064:4.02064:1:1:1:1	0.63642(0.696296:0.616667:0.596296)	-1377.32	2760.74	0.338419	HKY
NM_001200006	mm39_acoCah	0.338481	0.310121	1.09145	0.584649	516	167.574	348.426	NA	126	38.5394	87.4606	NA	NA	0.329271	4.95498:2.26234:1:1:1:1	0.403315(0.505525:0.279006:0.425414)	-1086.69	2181.61	0.441944	TN
NM_026907	mm39_acoCah	0.337129	0.309291	1.09001	0.597499	603	161.679	441.321	NA	153	38.4877	114.512	NA	NA	0.329665	2.57285:2.57285:1:1:1:1	0.499218(0.488263:0.420188:0.589202)	-1312.62	2631.36	0.366297	HKY
NM_194067	mm39_acoCah	0.251025	0.230303	1.08998	0.662731	588	221.635	366.365	NA	110	39.2613	70.7387	NA	NA	0.243214	2.84627:4.78209:1:1:1:1	0.54321(0.585648:0.55787:0.486111)	-1141.01	2290.23	0.289366	TN
NM_025532	mm39_acoCah	0.422438	0.390551	1.08165	0.565357	681	170.148	510.852	NA	208	48.9696	159.03	NA	NA	0.414471	1.52097:2.51298:1:1:1:1	0.417031(0.447598:0.351528:0.451965)	-1536.97	3082.12	0.346848	TN
NM_001256481	mm39_acoCah	0.423466	0.391935	1.08045	0.499966	1059	285.39	773.61	NA	327	83.2318	243.768	NA	NA	0.414969	2.26689:2.26689:1:1:1:1	0.521057(0.544355:0.465054:0.553763)	-2425.49	4857.05	0.438894	HKY
NM_001310621	mm39_acoCah	0.461213	0.428519	1.0763	0.753972	237	61.5497	175.45	NA	77	18.9281	58.0719	NA	NA	0.452722	2.19893:2.19893:1:1:1:1	0.320059(0.336283:0.269912:0.353982)	-548.243	1102.81	0.348171	HKY
NM_175648	mm39_acoCah	0.302909	0.281639	1.07552	0.801827	444	121.851	322.149	NA	104	27.059	76.941	NA	NA	0.297071	3.22792:3.22792:1:1:1:1	0.405208(0.446875:0.375:0.39375)	-937.131	1880.43	0.438347	HKY
NM_001039698	mm39_acoCah	0.374557	0.348434	1.07497	0.61158	606	169.74	436.26	NA	165	43.8497	121.15	NA	NA	0.367239	3.20119:1.37393:1:1:1:1	0.515372(0.609223:0.412621:0.524272)	-1337.9	2684	0.665327	TN
NM_181596	mm39_acoCah	0.333025	0.310287	1.07328	0.766232	321	80.8752	240.125	NA	79	18.8695	60.1305	NA	NA	0.327296	3.18159:5.57955:1:1:1:1	0.461864(0.389831:0.504237:0.491525)	-682.568	1373.53	0.376367	TN
NM_183253	mm39_acoCah	0.368254	0.343565	1.07186	0.760676	264	76.0833	187.917	NA	72	19.7403	52.2597	NA	NA	0.361139	3.29277:3.29277:1:1:1:1	0.512411(0.579787:0.430851:0.526596)	-583.689	1173.66	0.246439	HKY
NM_021367	mm39_acoCah	0.30989	0.289668	1.06981	0.686041	402	100.09	301.91	NA	97	22.9479	74.0521	NA	NA	0.304855	1.99199:1.99199:1:1:1:1	0.42435(0.421986:0.343972:0.507092)	-863.869	1733.92	0.353639	HKY
NM_028740	mm39_acoCah	0.435567	0.407812	1.06806	0.638051	687	177.115	509.885	NA	212	52.0276	159.972	NA	NA	0.428412	2.37407:2.37407:1:1:1:1	0.465665(0.472103:0.33691:0.587983)	-1558.19	3122.49	0.295924	HKY
NM_199150	mm39_acoCah	0.390467	0.366211	1.06623	0.635611	717	181.082	535.918	NA	207	49.813	157.187	NA	NA	0.384341	0.893337:1.42984:0.375808:0.458954:0.424118:1	0.480432(0.467611:0.437247:0.536437)	-1613.05	3240.58	0.530463	GTR
NM_001281979	mm39_acoCah	0.339123	0.318854	1.06357	0.748478	537	174.754	362.246	NA	132	41.1901	90.8099	NA	NA	0.332527	5.1875:2.56383:1:1:1:1	0.427256(0.533149:0.301105:0.447514)	-1133.43	2275.09	0.517091	TN
NM_001033764	mm39_acoCah	0.420084	0.396132	1.06047	0.34	3153	878.625	2274.38	NA	943	251.797	691.203	NA	NA	0.413409	3.0382:2.42664:0.843187:0.716936:1.40376:1	0.378075(0.401954:0.350579:0.381693)	-6945.63	13905.4	0.391817	GTR
NM_029906	mm39_acoCah	0.436127	0.412888	1.05628	0.801234	369	102.732	266.268	NA	113	30.2323	82.7677	NA	NA	0.429657	3.82764:3.82764:1:1:1:1	0.398026(0.381579:0.378289:0.434211)	-830.735	1667.67	0.396838	HKY
NM_001256145	mm39_acoCah	0.183114	0.173501	1.0554	0.855634	294	79.8564	214.144	NA	45	11.7488	33.2512	NA	NA	0.180503	5.49667:5.49667:1:1:1:1	0.454545(0.505051:0.510101:0.348485)	-546.938	1100.13	0.504634	HKY
NM_001271580	mm39_acoCah	0.0728872	0.0692327	1.05278	0.999427	315	91.2001	223.8	NA	21	5.86023	15.1398	NA	NA	0.0718291	2.7721:2.7721:1:1:1:1	0.699686(0.584906:0.773585:0.740566)	-503.407	1013.05	0.33801	HKY
NM_027802	mm39_acoCah	0.409221	0.389932	1.04947	0.760498	597	154.894	442.106	NA	179	44.8012	134.199	NA	NA	0.404216	2.2379:2.2379:1:1:1:1	0.434959(0.512195:0.409756:0.382927)	-1348.83	2703.78	0.405446	HKY
NM_001271416	mm39_acoCah	0.329102	0.313841	1.04862	0.793693	399	104.628	294.372	NA	101	25.5675	75.4325	NA	NA	0.3251	2.47543:4.11016:1:1:1:1	0.498765(0.488889:0.459259:0.548148)	-863.422	1735.16	0.37191	TN
NM_001271417	mm39_acoCah	0.329102	0.313841	1.04862	0.793693	399	104.628	294.372	NA	101	25.5675	75.4325	NA	NA	0.3251	2.47543:4.11016:1:1:1:1	0.498765(0.488889:0.459259:0.548148)	-863.422	1735.16	0.37191	TN
NM_001271446	mm39_acoCah	0.329102	0.313841	1.04862	0.793693	399	104.628	294.372	NA	101	25.5675	75.4325	NA	NA	0.3251	2.47543:4.11016:1:1:1:1	0.498765(0.488889:0.459259:0.548148)	-863.422	1735.16	0.37191	TN
NM_010738	mm39_acoCah	0.329102	0.313841	1.04862	0.793693	399	104.628	294.372	NA	101	25.5675	75.4325	NA	NA	0.3251	2.47543:4.11016:1:1:1:1	0.498765(0.488889:0.459259:0.548148)	-863.422	1735.16	0.37191	TN
NM_001271418	mm39_acoCah	0.329102	0.313841	1.04862	0.793693	399	104.628	294.372	NA	101	25.5675	75.4325	NA	NA	0.3251	2.47543:4.11016:1:1:1:1	0.498765(0.488889:0.459259:0.548148)	-863.422	1735.16	0.37191	TN
NM_001271419	mm39_acoCah	0.329102	0.313841	1.04862	0.793693	399	104.628	294.372	NA	101	25.5675	75.4325	NA	NA	0.3251	2.47543:4.11016:1:1:1:1	0.498765(0.488889:0.459259:0.548148)	-863.422	1735.16	0.37191	TN
NM_024279	mm39_acoCah	0.295541	0.282558	1.04595	0.818665	528	151.176	376.824	NA	120	33.2672	86.7328	NA	NA	0.291824	3.90018:2.1413:1:1:1:1	0.42714(0.483607:0.396175:0.401639)	-1097.01	2202.26	0.517177	TN
NM_001347154	mm39_acoCah	0.331598	0.317379	1.0448	0.7472	540	171.744	368.256	NA	132	40.7373	91.2627	NA	NA	0.327076	4.77927:2.56906:1:1:1:1	0.428571(0.535714:0.299451:0.450549)	-1139.97	2288.16	0.447456	TN
NM_194068	mm39_acoCah	0.252069	0.241588	1.04338	0.823499	558	208.138	349.862	NA	106	38.4918	67.5082	NA	NA	0.248159	2.64026:4.97577:1:1:1:1	0.538835(0.570388:0.558252:0.487864)	-1088.84	2185.91	0.358334	TN
NM_001122647	mm39_acoCah	0.339652	0.325734	1.04273	0.830557	537	172.417	364.583	NA	133	41.4992	91.5008	NA	NA	0.335183	4.98645:2.54964:1:1:1:1	0.426335(0.530387:0.301105:0.447514)	-1136.52	2281.27	0.458174	TN
NM_018729	mm39_acoCah	0.26241	0.252373	1.03977	0.748284	1155	328.757	826.243	NA	241	66.7	174.3	NA	NA	0.259553	4.02458:2.7966:1:1:1:1	0.470268(0.462312:0.405779:0.542714)	-2381.68	4771.47	0.420938	TN
NM_001271016	mm39_acoCah	0.0652493	0.0628188	1.03869	0.999968	441	140.728	300.272	NA	26	8.08395	17.9161	NA	NA	0.0644737	16.9114:8.33936:1:1:1:1	0.41828(0.470968:0.403226:0.380645)	-708.919	1426.12	0.397226	TN
NM_011166	mm39_acoCah	0.256129	0.246977	1.03706	0.830896	690	183.149	506.851	NA	141	36.4343	104.566	NA	NA	0.2537	3.75292:3.75292:3.75292:3.75292:0.805674:1	0.44228(0.497835:0.363636:0.465368)	-1406.06	2824.5	0.52539	TVM
NM_001177528	mm39_acoCah	0.327226	0.316088	1.03524	0.88015	273	83.8528	189.147	NA	69	20.6885	48.3115	NA	NA	0.323805	4.48821:2.54038:1:1:1:1	0.492908(0.537234:0.43617:0.505319)	-590.802	1190.07	0.222035	TNEF
NM_001304769	mm39_acoCah	0.247531	0.239169	1.03496	0.903552	519	154.397	364.603	NA	100	29.0357	70.9643	NA	NA	0.245044	4.19032:4.19032:1:1:1:1	0.444444(0.451977:0.319209:0.562147)	-1022.36	2050.85	0.474215	HKY
NM_001311103	mm39_acoCah	0.218498	0.211324	1.03394	1	291	77.3495	213.65	NA	52	13.4858	38.5142	NA	NA	0.216591	5.09596:5.09596:1:1:1:1	0.454023(0.37931:0.400862:0.581897)	-571.73	1149.72	0.493897	HKY
NM_001382418	mm39_acoCah	0.191464	0.185191	1.03387	0.915373	795	228.174	566.826	NA	129	36.1514	92.8486	NA	NA	0.189664	3.59483:3.59483:1:1:1:1	0.427509(0.442379:0.394052:0.446097)	-1540.41	3086.91	0.520576	HKY
NM_053109	mm39_acoCah	0.239905	0.232086	1.03369	0.906787	609	153.894	455.106	NA	120	29.5791	90.4209	NA	NA	0.237929	2.20112:2.20112:1:1:1:1	0.464744(0.435096:0.427885:0.53125)	-1250.02	2506.16	0.384282	HKY
NM_013775	mm39_acoCah	0.6251	0.605225	1.03284	0.899897	336	89.156	246.844	NA	136	35.2369	100.763	NA	NA	0.619826	1.74942:1.74942:1:1:1:1	0.464689(0.487288:0.398305:0.508475)	-825.979	1658.18	0.259148	HKY
NM_001358005	mm39_acoCah	0.302652	0.293412	1.03149	0.893916	399	104.72	294.28	NA	95	24.3674	70.6326	NA	NA	0.300227	2.55213:4.17086:1:1:1:1	0.508642(0.496296:0.466667:0.562963)	-850.53	1709.37	0.320244	TN
NM_020498	mm39_acoCah	0.302652	0.293412	1.03149	0.893916	399	104.72	294.28	NA	95	24.3674	70.6326	NA	NA	0.300227	2.55213:4.17086:1:1:1:1	0.508642(0.496296:0.466667:0.562963)	-850.53	1709.37	0.320244	TN
NM_001271019	mm39_acoCah	0.206412	0.20017	1.03118	0.819507	1590	407.247	1182.75	NA	274	68.5886	205.411	NA	NA	0.204813	2.53718:3.86535:1:1:1:1	0.550373(0.540112:0.472015:0.638993)	-3140.18	6288.43	0.331625	TN
NM_206975	mm39_acoCah	0.139685	0.13552	1.03074	0.876936	567	123.115	443.885	NA	70	14.8422	55.1578	NA	NA	0.138781	0.722777:1.78377:1:1:1:1	0.554386(0.555263:0.410526:0.697368)	-1039.95	2088.11	0.246393	TN
NM_001358101	mm39_acoCah	0.385369	0.374198	1.02985	0.80281	861	253.576	607.424	NA	241	69.5137	171.486	NA	NA	0.382079	3.41732:3.41732:1:1:1:1	0.412069(0.456897:0.331034:0.448276)	-1878.88	3763.85	0.483943	HKY
NM_183281	mm39_acoCah	0.385369	0.374198	1.02985	0.80281	861	253.576	607.424	NA	241	69.5137	171.486	NA	NA	0.382079	3.41732:3.41732:1:1:1:1	0.412069(0.456897:0.331034:0.448276)	-1878.88	3763.85	0.483943	HKY
NM_001085414	mm39_acoCah	0.323258	0.314271	1.0286	0.783377	1356	416.274	939.726	NA	328	98.7349	229.265	NA	NA	0.320499	2.74084:3.60741:1:1:1:1	0.46773(0.532979:0.341489:0.528723)	-2814.78	5637.65	0.297101	TN
NM_001382844	mm39_acoCah	0.254827	0.248184	1.02677	0.914537	687	181.705	505.295	NA	140	36.3137	103.686	NA	NA	0.25307	3.68428:3.68428:3.68428:3.68428:0.785809:1	0.441304(0.495652:0.36087:0.467391)	-1398.57	2809.52	0.496324	TVM
NM_001360047	mm39_acoCah	0.0956577	0.0932928	1.02535	0.999765	324	80.0598	243.94	NA	28	6.78917	21.2108	NA	NA	0.0950734	3.39777:3.39777:1:1:1:1	0.536364(0.504545:0.445455:0.659091)	-550.928	1108.09	0.343712	HKY
NM_177607	mm39_acoCah	0.317297	0.309792	1.02423	0.834801	1371	397	974	NA	331	94.2258	236.774	NA	NA	0.315124	2.98697:2.05717:1:1:1:1	0.48(0.518947:0.418947:0.502105)	-2857.65	5723.39	0.491081	TN
NM_001364174	mm39_acoCah	0.249302	0.243976	1.02183	0.919005	657	252.101	404.899	NA	126	47.7062	78.2938	NA	NA	0.247259	1.79332:1.79332:1.79332:1.79332:0.303834:1	0.534578(0.568465:0.551867:0.483402)	-1295.84	2604.07	0.224402	TVM
NM_001270613	mm39_acoCah	0.340548	0.333941	1.01978	0.881531	273	84.2379	188.762	NA	71	21.6124	49.3876	NA	NA	0.338509	4.58658:2.04921:1:1:1:1	0.494681(0.537234:0.43617:0.510638)	-594.839	1198.14	0.357542	TNEF
NM_010556	mm39_acoCah	0.473482	0.464845	1.01858	0.909247	462	118.908	343.092	NA	148	37.5734	110.427	NA	NA	0.471259	2.34088:5.10679:1:1:1:1	0.473054(0.502994:0.362275:0.553892)	-1057.48	2123.22	0.574744	TN
NM_001356421	mm39_acoCah	0.318114	0.312466	1.01808	0.833091	1341	389.627	951.373	NA	324	92.9461	231.054	NA	NA	0.316473	2.97044:2.11802:1:1:1:1	0.477061(0.512903:0.411828:0.506452)	-2793.45	5595	0.429224	TN
NM_001356420	mm39_acoCah	0.318114	0.312466	1.01808	0.833091	1341	389.627	951.373	NA	324	92.9461	231.054	NA	NA	0.316473	2.97044:2.11802:1:1:1:1	0.477061(0.512903:0.411828:0.506452)	-2793.45	5595	0.429224	TN
NM_001199936	mm39_acoCah	0.3375	0.331595	1.01781	0.913099	516	167.219	348.781	NA	127	40.6671	86.3329	NA	NA	0.335586	5.13416:2.37652:1:1:1:1	0.398711(0.497238:0.279006:0.41989)	-1086.69	2181.63	0.48911	TN
NM_153523	mm39_acoCah	0.324552	0.31895	1.01756	1	504	133.067	370.933	NA	128	33.3636	94.6364	NA	NA	0.323073	2.03581:2.03581:1:1:1:1	0.513725(0.544118:0.467647:0.529412)	-1098.25	2202.64	0.481897	HKY
NM_001045550	mm39_acoCah	0.340181	0.334472	1.01707	0.914988	537	172.361	364.639	NA	134	42.5172	91.4828	NA	NA	0.338348	4.93979:2.45936:1:1:1:1	0.427256(0.533149:0.301105:0.447514)	-1138.66	2285.56	0.495113	TN
NM_008647	mm39_acoCah	0.340181	0.334472	1.01707	0.914988	537	172.361	364.639	NA	134	42.5172	91.4828	NA	NA	0.338348	4.93979:2.45936:1:1:1:1	0.427256(0.533149:0.301105:0.447514)	-1138.66	2285.56	0.495113	TN
NM_001358270	mm39_acoCah	0.181784	0.178787	1.01676	1	858	240.864	617.136	NA	134	37.1694	96.8306	NA	NA	0.180942	3.6128:3.6128:1:1:1:1	0.432417(0.434708:0.424399:0.438144)	-1654.59	3315.26	0.518863	HKY
NM_001013750	mm39_acoCah	0.454617	0.447226	1.01653	0.815444	2547	737.721	1809.28	NA	823	235.61	587.39	NA	NA	0.452476	3.70254:2.57427:0.993742:0.904637:1.59903:1	0.471014(0.510033:0.424192:0.478818)	-5873.89	11761.9	0.590479	GTR
NM_026134	mm39_acoCah	0.274611	0.270767	1.0142	0.896834	1884	497.973	1386.03	NA	384	100.449	283.551	NA	NA	0.273595	4.54645:1.97112:0.810914:1.52588:1.34412:1	0.361846(0.377916:0.393468:0.314152)	-3606.71	7227.6	0.427588	GTR
NM_001304765	mm39_acoCah	0.242173	0.238875	1.01381	1	540	158.962	381.038	NA	103	30.028	72.972	NA	NA	0.241202	4.11987:4.11987:1:1:1:1	0.44837(0.451087:0.328804:0.565217)	-1061.85	2129.83	0.466237	HKY
NM_001204916	mm39_acoCah	0.545517	0.539737	1.01071	1	555	148.124	406.876	NA	201	53.227	147.773	NA	NA	0.543975	2.67554:2.67554:1:1:1:1	0.441077(0.462121:0.383838:0.477273)	-1323.35	2652.83	0.258257	HKY
NM_054074	mm39_acoCah	0.363505	0.359683	1.01063	1	189	46.1618	142.838	NA	53	12.8417	40.1583	NA	NA	0.362572	1:1:1:1:1:1	0.453125(0.429688:0.46875:0.460938)	-426.212	856.625	0.415109	F81
NM_019910	mm39_acoCah	0.54005	0.534461	1.01046	0.915347	495	128.686	366.314	NA	180	46.4354	133.565	NA	NA	0.538597	1.10771:1.10771:1.10771:1.10771:0.217943:1	0.458333(0.491279:0.398256:0.485465)	-1172.81	2358.15	0.549026	TVM
NM_001199999	mm39_acoCah	0.340594	0.337156	1.0102	0.915064	537	172.97	364.03	NA	134	42.8657	91.1343	NA	NA	0.339487	5.03639:2.41569:1:1:1:1	0.429098(0.533149:0.303867:0.450276)	-1138.74	2285.71	0.513195	TN
NM_001347134	mm39_acoCah	0.344453	0.341272	1.00932	1	537	174.504	362.496	NA	135	43.5956	91.4044	NA	NA	0.343419	5.14117:2.4346:1:1:1:1	0.427256(0.533149:0.301105:0.447514)	-1140.09	2288.4	0.48192	TN
NM_007618	mm39_acoCah	0.318454	0.315712	1.00869	1	1149	251.284	897.716	NA	273	59.3021	213.698	NA	NA	0.317855	1.97684:1.97684:1.97684:1.97684:0.216092:1	0.487856(0.471106:0.360553:0.63191)	-2335.88	4683.98	0.598943	TVM
NM_028010	mm39_acoCah	0.267754	0.265992	1.00663	1	945	268.799	676.201	NA	200	56.6202	143.38	NA	NA	0.267253	2.29482:2.29482:1:1:1:1	0.509317(0.545031:0.430124:0.552795)	-1899.74	3805.56	0.398101	HKY
NM_001162998	mm39_acoCah	0.243892	0.242389	1.0062	0.999979	168	43.4334	124.567	NA	32	8.23516	23.7648	NA	NA	0.243504	2.78119:2.78119:1:1:1:1	0.479532(0.464912:0.307018:0.666667)	-332.569	671.6	0.391154	HKY
NM_001164526	mm39_acoCah	0.331886	0.329952	1.00586	1	540	172.166	367.834	NA	133	42.2351	90.7649	NA	NA	0.331269	4.76501:2.44071:1:1:1:1	0.428571(0.535714:0.299451:0.450549)	-1142.21	2292.64	0.482545	TN
NM_020016	mm39_acoCah	0.270469	0.268948	1.00566	1	954	231.676	722.324	NA	206	49.8131	156.187	NA	NA	0.2701	2.04068:2.04068:2.04068:2.04068:0.449005:1	0.496366(0.520249:0.389408:0.579439)	-1982.87	3978.01	0.479787	TVM
NM_145581	mm39_acoCah	0.204606	0.203511	1.00538	1	1692	435.752	1256.25	NA	291	74.6448	216.355	NA	NA	0.204324	2.48685:3.85062:1:1:1:1	0.550585(0.542105:0.475439:0.634211)	-3343.85	6695.76	0.455863	TN
NM_016885	mm39_acoCah	0.239955	0.238682	1.00533	1	744	232.222	511.778	NA	142	44.1598	97.8402	NA	NA	0.239558	3.80063:3.80063:1:1:1:1	0.453815(0.473896:0.485944:0.401606)	-1469.96	2946.02	0.497823	HKY
NM_001277202	mm39_acoCah	0.387343	0.385349	1.00517	1	615	183.428	431.572	NA	174	51.709	122.291	NA	NA	0.386748	4.64007:2.9675:1:1:1:1	0.452153(0.437799:0.404306:0.514354)	-1354.8	2717.8	0.325386	TN
NM_001003952	mm39_acoCah	0.379803	0.378038	1.00467	1	432	114.045	317.955	NA	120	31.5707	88.4293	NA	NA	0.379337	2.72828:2.72828:1:1:1:1	0.37931(0.437931:0.327586:0.372414)	-943.359	1892.89	0.462654	HKY
NM_183143	mm39_acoCah	0.141992	0.141403	1.00417	0.848958	345	82.9257	262.074	NA	43	10.303	32.697	NA	NA	0.14185	2.15995:2.15995:1:1:1:1	0.541667(0.508621:0.426724:0.689655)	-633.121	1272.46	0.402329	HKY
NM_001347129	mm39_acoCah	0.336715	0.335591	1.00335	1	537	173.253	363.747	NA	133	42.8128	90.1872	NA	NA	0.336352	4.96736:2.33482:1:1:1:1	0.429098(0.533149:0.301105:0.453039)	-1135.6	2279.43	0.532636	TN
NM_001004193	mm39_acoCah	0.31752	0.316476	1.0033	1	579	178.543	400.457	NA	142	43.688	98.312	NA	NA	0.317198	4.67669:2.29473:1:1:1:1	0.330737(0.362928:0.283489:0.345794)	-1238.32	2484.86	0.463838	TN
NM_001359808	mm39_acoCah	0.593389	0.591905	1.00251	1	672	177.636	494.364	NA	262	69.1295	192.871	NA	NA	0.592997	2.1685:2.1685:1:1:1:1	0.428571(0.418651:0.382937:0.484127)	-1624.79	3255.69	0.320682	HKY
NM_001359809	mm39_acoCah	0.593389	0.591905	1.00251	1	672	177.636	494.364	NA	262	69.1295	192.871	NA	NA	0.592997	2.1685:2.1685:1:1:1:1	0.428571(0.418651:0.382937:0.484127)	-1624.79	3255.69	0.320682	HKY
NM_198193	mm39_acoCah	0.593389	0.591905	1.00251	1	672	177.636	494.364	NA	262	69.1295	192.871	NA	NA	0.592997	2.1685:2.1685:1:1:1:1	0.428571(0.418651:0.382937:0.484127)	-1624.79	3255.69	0.320682	HKY
NM_007785	mm39_acoCah	0.246052	0.245528	1.00214	0.905348	543	161.03	381.97	NA	105	31.0917	73.9083	NA	NA	0.245897	4.26578:4.26578:1:1:1:1	0.447748(0.451351:0.327027:0.564865)	-1069.37	2144.88	0.48311	HKY
NM_133703	mm39_acoCah	0.215652	0.215193	1.00214	1	780	222.867	557.133	NA	140	39.9409	100.059	NA	NA	0.215521	3.8989:3.8989:3.8989:3.8989:1:1	0.556833(0.616858:0.532567:0.521073)	-1545.38	3098.91	0.190574	K3PUF
NM_026050	mm39_acoCah	0.215652	0.215193	1.00214	1	780	222.867	557.133	NA	140	39.9409	100.059	NA	NA	0.215521	3.8989:3.8989:3.8989:3.8989:1:1	0.556833(0.616858:0.532567:0.521073)	-1545.38	3098.91	0.190574	K3PUF
NM_001371108	mm39_acoCah	0.286546	0.285945	1.0021	1	348	98.1109	249.889	NA	79	22.2387	56.7613	NA	NA	0.286377	3.54433:3.54433:1:1:1:1	0.474667(0.46:0.456:0.508)	-728.423	1463.06	0.485939	HKY
NM_199063	mm39_acoCah	0.368706	0.368631	1.0002	1	447	108.023	338.977	NA	123	29.7199	93.2801	NA	NA	0.368688	1.96116:1.96116:1:1:1:1	0.390838(0.444444:0.309942:0.418129)	-984.691	1975.55	0.35274	HKY
NM_207658	mm39_acoCah	0.336157	0.336411	0.999245	1	243	70.3245	172.676	NA	63	18.2421	44.7579	NA	NA	0.33623	2.67448:2.67448:1:1:1:1	0.448582(0.526596:0.361702:0.457447)	-532.567	1071.45	0.291105	HKY
NM_001163010	mm39_acoCah	0.336368	0.336835	0.998615	1	537	173.333	363.667	NA	133	42.9701	90.0299	NA	NA	0.336519	4.96618:2.33614:1:1:1:1	0.427256(0.533149:0.301105:0.447514)	-1137.41	2283.06	0.527037	TN
NM_031188	mm39_acoCah	0.336368	0.336835	0.998615	1	537	173.333	363.667	NA	133	42.9701	90.0299	NA	NA	0.336519	4.96618:2.33614:1:1:1:1	0.427256(0.533149:0.301105:0.447514)	-1137.41	2283.06	0.527037	TN
NM_020017	mm39_acoCah	0.283154	0.283804	0.997711	1	954	230.891	723.109	NA	213	51.6408	161.359	NA	NA	0.283312	1.90753:1.90753:1.90753:1.90753:0.315724:1	0.494289(0.520249:0.383178:0.579439)	-1991.69	3995.64	0.713306	TVM
NM_028648	mm39_acoCah	0.272021	0.272724	0.997424	0.934821	1029	335.351	693.649	NA	215	70.1903	144.81	NA	NA	0.27225	3.20884:3.20884:1:1:1:1	0.515942(0.675362:0.523188:0.349275)	-2062.26	4130.59	0.271725	HKY
NM_020030	mm39_acoCah	0.57571	0.577575	0.996771	0.928773	681	178.948	502.052	NA	262	69.0107	192.989	NA	NA	0.5762	1.97081:1.97081:1:1:1:1	0.427333(0.428:0.384:0.47)	-1646.09	3298.28	0.346354	HKY
NM_010369	mm39_acoCah	0.449573	0.451344	0.996076	1	480	132.446	347.554	NA	154	42.6141	111.386	NA	NA	0.450061	1.64999:1.64999:1.64999:1.64999:1:1	0.442801(0.511834:0.45858:0.357988)	-1094.9	2198.06	0.397446	K3PUF
NM_001037634	mm39_acoCah	0.259476	0.260563	0.995827	1	504	132.711	371.289	NA	105	27.7334	77.2666	NA	NA	0.259762	3.01295:3.01295:1:1:1:1	0.440828(0.488166:0.411243:0.423077)	-1030.5	2067.15	0.448419	HKY
NM_001163551	mm39_acoCah	0.28978	0.291251	0.994947	0.936504	1053	362.993	690.007	NA	220	76.091	143.909	NA	NA	0.290287	2.79618:2.79618:1:1:1:1	0.512748(0.669972:0.51983:0.348442)	-2032.39	4070.85	0.447706	HKY
NM_013756	mm39_acoCah	0.32379	0.325554	0.994581	1	189	49.8108	139.189	NA	48	12.701	35.299	NA	NA	0.324255	1.91847:1.91847:1:1:1:1	0.440104(0.40625:0.460938:0.453125)	-410.479	827.364	0.393813	HKY
NM_027327	mm39_acoCah	0.0499188	0.050217	0.994061	0.411364	129	29.2524	99.7476	NA	6	1.36686	4.63314	NA	NA	0.0499864	10.469:10.469:1:1:1:1	0.363636(0.420455:0.420455:0.25)	-194.541	395.698	0.429326	HKY
NM_029680	mm39_acoCah	0.280942	0.283033	0.992612	0.934034	978	317.65	660.35	NA	211	68.8754	142.125	NA	NA	0.281621	2.83207:2.83207:1:1:1:1	0.510365(0.539801:0.475124:0.516169)	-1939.82	3885.72	0.347516	HKY
NM_001200004	mm39_acoCah	0.332043	0.334824	0.991693	0.912678	516	163.685	352.315	NA	127	40.5167	86.4833	NA	NA	0.332925	4.70146:2.19383:1:1:1:1	0.398711(0.494475:0.279006:0.422652)	-1088.99	2186.23	0.474027	TN
NM_001305431	mm39_acoCah	0.302527	0.305089	0.991604	1	231	70.8858	160.114	NA	54	16.6677	37.3323	NA	NA	0.303313	2.68557:0.722839:1:1:1:1	0.472549(0.564706:0.447059:0.405882)	-489.939	988.434	0.571775	TN
NM_001167997	mm39_acoCah	0.177712	0.179245	0.991447	0.886793	2103	508.119	1594.88	NA	317	77.0925	239.908	NA	NA	0.178082	3.25318:3.25318:3.25318:3.25318:0.472542:1	0.383475(0.449859:0.32274:0.377825)	-3962.48	7937.07	0.673843	TVM
NM_001289470	mm39_acoCah	0.258164	0.26073	0.990159	0.930087	981	273.006	707.994	NA	203	56.8977	146.102	NA	NA	0.258878	3.67875:3.67875:1:1:1:1	0.444782(0.490881:0.37386:0.469605)	-1965.63	3937.34	0.265275	HKY
NM_001291153	mm39_acoCah	0.216824	0.219075	0.989723	0.892352	453	128.291	324.709	NA	82	23.3949	58.6051	NA	NA	0.217461	2.81451:5.11408:1:1:1:1	0.420857(0.472067:0.340782:0.449721)	-892.946	1794.17	0.428573	TN
NM_008336	mm39_acoCah	0.144551	0.146103	0.989382	0.882334	570	132.92	437.08	NA	73	17.1628	55.8372	NA	NA	0.144913	1.71877:1.71877:1:1:1:1	0.561955(0.570681:0.41623:0.698953)	-1055.45	2117.03	0.399035	HKY
NM_021300	mm39_acoCah	0.375703	0.379763	0.989309	0.919557	606	168.745	437.255	NA	168	47.1445	120.855	NA	NA	0.376834	3.16702:1.40782:1:1:1:1	0.513754(0.604369:0.410194:0.526699)	-1343.9	2696	0.649099	TN
NM_001163522	mm39_acoCah	0.236614	0.239321	0.988692	0.921515	783	243.869	539.131	NA	148	46.4569	101.543	NA	NA	0.237457	3.834:3.834:1:1:1:1	0.450382(0.465649:0.486641:0.398855)	-1541.52	3089.14	0.503634	HKY
NM_001364173	mm39_acoCah	0.247772	0.250631	0.988591	0.921226	714	252.261	461.739	NA	138	49.1188	88.8812	NA	NA	0.248782	3.0002:4.64419:1:1:1:1	0.530651(0.557471:0.544061:0.490421)	-1414.46	2837.1	0.234546	TN
NM_026790	mm39_acoCah	0.247772	0.250631	0.988591	0.921226	714	252.261	461.739	NA	138	49.1188	88.8812	NA	NA	0.248782	3.0002:4.64419:1:1:1:1	0.530651(0.557471:0.544061:0.490421)	-1414.46	2837.1	0.234546	TN
NM_139220	mm39_acoCah	0.433459	0.438596	0.988286	1	207	45.8653	161.135	NA	66	14.7583	51.2417	NA	NA	0.434597	1:1:1:1:1:1	0.421296(0.402778:0.381944:0.479167)	-482.723	969.628	0.204193	F81
NM_001347131	mm39_acoCah	0.348589	0.352831	0.987978	0.91562	537	172.148	364.852	NA	137	44.2803	92.7197	NA	NA	0.349949	4.87597:2.3852:1:1:1:1	0.430018(0.538674:0.303867:0.447514)	-1145.66	2299.55	0.492857	TN
NM_013489	mm39_acoCah	0.256973	0.260227	0.987494	0.929985	984	273.232	710.768	NA	203	56.8818	146.118	NA	NA	0.257876	3.68743:3.68743:1:1:1:1	0.445455(0.492424:0.375758:0.468182)	-1970.3	3946.67	0.26993	HKY
NM_009972	mm39_acoCah	0.18235	0.184717	0.987187	0.910802	687	223.968	463.032	NA	107	35.1868	71.8132	NA	NA	0.183122	2.74476:2.74476:1:1:1:1	0.501437(0.644397:0.353448:0.506466)	-1295.83	2597.77	0.474941	HKY
NM_010502	mm39_acoCah	0.132258	0.134142	0.985954	0.876885	567	129.481	437.519	NA	67	15.4679	51.5321	NA	NA	0.132688	1.58526:1.58526:1:1:1:1	0.555263(0.560526:0.407895:0.697368)	-1035.19	2076.51	0.307914	HKY
NM_001286021	mm39_acoCah	0.182985	0.185644	0.985679	0.910807	684	222.53	461.47	NA	107	35.1507	71.8493	NA	NA	0.18385	2.71659:2.71659:1:1:1:1	0.500722(0.642857:0.354978:0.504329)	-1291.53	2589.16	0.468523	HKY
NM_001286020	mm39_acoCah	0.182985	0.185644	0.985679	0.910807	684	222.53	461.47	NA	107	35.1507	71.8493	NA	NA	0.18385	2.71659:2.71659:1:1:1:1	0.500722(0.642857:0.354978:0.504329)	-1291.53	2589.16	0.468523	HKY
NM_153123	mm39_acoCah	0.124546	0.12657	0.984004	0.920842	1347	346.162	1000.84	NA	149	38.7518	110.248	NA	NA	0.125066	5.39777:5.39777:5.39777:5.39777:0.875203:1	0.390361(0.42936:0.379691:0.362031)	-2380.31	4772.8	0.286866	TVM
NM_177651	mm39_acoCah	0.362912	0.369206	0.982952	0.86834	909	304.784	604.216	NA	213	72.2367	140.763	NA	NA	0.365022	7.70737:3.50698:1:1:1:1	0.406542(0.571651:0.309969:0.338006)	-1796.29	3600.72	0.664898	TN
NM_001379242	mm39_acoCah	0.156537	0.160025	0.978201	1	495	154.42	340.58	NA	66	20.9028	45.0972	NA	NA	0.157625	3.34364:6.19323:1:1:1:1	0.623752(0.598802:0.607784:0.664671)	-911.853	1831.96	0.285703	TN
NM_001357871	mm39_acoCah	0.321353	0.328547	0.978103	0.866632	207	70.0232	136.977	NA	53	18.1923	34.8077	NA	NA	0.323787	3.36602:3.36602:1:1:1:1	0.38244(0.383929:0.40625:0.357143)	-448.87	904.11	0.517169	HKY
NM_001177481	mm39_acoCah	0.292121	0.298795	0.977664	0.876659	279	79.3623	199.638	NA	67	19.3679	47.6321	NA	NA	0.294019	2.37429:2.37429:1:1:1:1	0.498227(0.542553:0.420213:0.531915)	-602.576	1211.42	0.248714	K2P
NM_207537	mm39_acoCah	0.334159	0.342014	0.977034	0.862236	900	242.23	657.77	NA	225	61.5912	163.409	NA	NA	0.336273	2.3633:3.92523:1:1:1:1	0.430245(0.42492:0.354633:0.511182)	-1928.4	3864.93	0.420569	TN
NM_001378224	mm39_acoCah	0.468345	0.480613	0.974474	0.79312	729	202.221	526.779	NA	246	69.5214	176.479	NA	NA	0.471748	2.23483:2.23483:1:1:1:1	0.484064(0.484064:0.454183:0.513944)	-1710.93	3427.96	0.363087	HKY
NM_001374230	mm39_acoCah	0.293933	0.30165	0.974418	0.895483	402	111.943	290.057	NA	94	26.668	67.332	NA	NA	0.296082	3.36432:3.36432:1:1:1:1	0.518519(0.514815:0.462963:0.577778)	-840.296	1686.78	0.464499	HKY
NM_001310438	mm39_acoCah	0.293933	0.30165	0.974418	0.895483	402	111.943	290.057	NA	94	26.668	67.332	NA	NA	0.296082	3.36432:3.36432:1:1:1:1	0.518519(0.514815:0.462963:0.577778)	-840.296	1686.78	0.464499	HKY
NM_008510	mm39_acoCah	0.247227	0.254028	0.973229	0.880382	342	92.8814	249.119	NA	70	19.3889	50.6111	NA	NA	0.249074	2.2012:2.2012:1:1:1:1	0.507246(0.478261:0.486957:0.556522)	-696.101	1398.42	0.485428	HKY
NM_023386	mm39_acoCah	0.27532	0.283102	0.972511	0.840116	699	196.572	502.428	NA	156	44.7544	111.246	NA	NA	0.277508	3.61405:3.61405:1:1:1:1	0.470667(0.454:0.456:0.502)	-1466.11	2938.33	0.424544	HKY
NM_001304767	mm39_acoCah	0.238399	0.245944	0.969322	0.806979	519	155.931	363.069	NA	98	30.0893	67.9107	NA	NA	0.240666	4.56479:4.56479:1:1:1:1	0.448211(0.443503:0.327684:0.573446)	-1013.34	2032.82	0.38698	HKY
NM_011468	mm39_acoCah	0.276601	0.285742	0.96801	1	204	74.419	129.581	NA	40	14.8946	25.1054	NA	NA	0.279935	3.87357:3.87357:1:1:1:1	0.541667(0.589286:0.571429:0.464286)	-399.379	805.132	0.334663	HKY
NM_001033252	mm39_acoCah	0.300513	0.310466	0.96794	0.777435	1506	372.934	1133.07	NA	350	88.8134	261.187	NA	NA	0.302978	2.23194:2.23194:2.23194:2.23194:0.293979:1	0.389749(0.460348:0.434236:0.274662)	-3133.79	6279.74	0.28324	TVM
NM_001083890	mm39_acoCah	0.501822	0.518522	0.967792	0.575	2415	736.034	1678.97	NA	816	254.394	561.606	NA	NA	0.506912	2.73408:2.73408:2.73408:2.73408:0.511346:1	0.480094(0.512295:0.442623:0.485363)	-5436.54	10885.2	0.390639	TVM
NM_001039648	mm39_acoCah	0.297717	0.308202	0.965979	0.814118	504	134.864	369.136	NA	121	33.2054	87.7946	NA	NA	0.300523	2.33371:2.33371:1:1:1:1	0.515686(0.541176:0.461765:0.544118)	-1079.16	2164.47	0.370622	HKY
NM_027514	mm39_acoCah	0.389602	0.403532	0.965479	0.702839	1188	273.961	914.039	NA	338	80.0718	257.928	NA	NA	0.392814	1.63906:1.63906:1.63906:1.63906:1:1	0.52934(0.5:0.46088:0.627139)	-2609.17	5226.44	0.590756	K3PUF
NM_177859	mm39_acoCah	0.211807	0.219606	0.964486	0.74775	1962	613.219	1348.78	NA	340	108.926	231.074	NA	NA	0.214245	6.93369:4.98095:0.575108:1.31745:1.60909:1	0.451677(0.494822:0.423817:0.436391)	-3741.8	7497.78	0.537809	GTR
NM_001289604	mm39_acoCah	0.396729	0.411555	0.963976	0.779171	792	178.97	613.03	NA	229	53.2318	175.768	NA	NA	0.400079	1.58624:1.58624:1.58624:1.58624:0.430701:1	0.39201(0.410112:0.350187:0.41573)	-1742.78	3497.89	0.491884	TVM
NM_010648	mm39_acoCah	0.396729	0.411555	0.963976	0.779171	792	178.97	613.03	NA	229	53.2318	175.768	NA	NA	0.400079	1.58624:1.58624:1.58624:1.58624:0.430701:1	0.39201(0.410112:0.350187:0.41573)	-1742.78	3497.89	0.491884	TVM
NM_001289605	mm39_acoCah	0.396729	0.411555	0.963976	0.779171	792	178.97	613.03	NA	229	53.2318	175.768	NA	NA	0.400079	1.58624:1.58624:1.58624:1.58624:0.430701:1	0.39201(0.410112:0.350187:0.41573)	-1742.78	3497.89	0.491884	TVM
NM_001270806	mm39_acoCah	0.599275	0.622088	0.963329	0.766283	594	142.709	451.291	NA	222	54.8643	167.136	NA	NA	0.604756	2.75237:1.7872:1:1:1:1	0.442276(0.434146:0.331707:0.560976)	-1390.28	2788.77	0.292451	TN
NM_001304768	mm39_acoCah	0.260385	0.270311	0.963279	0.807265	498	145.391	352.609	NA	102	30.5739	71.4261	NA	NA	0.263283	4.32723:4.32723:1:1:1:1	0.453922(0.438235:0.347059:0.576471)	-992.663	1991.47	0.507645	HKY
NM_001347399	mm39_acoCah	0.310435	0.322732	0.961895	0.888114	321	102.339	218.661	NA	76	24.8756	51.1244	NA	NA	0.314355	5.1312:5.1312:1:1:1:1	0.47619(0.433036:0.517857:0.477679)	-660.066	1326.37	0.440948	HKY
NM_001371093	mm39_acoCah	0.323288	0.336125	0.96181	0.728984	507	133.258	373.742	NA	130	35.1586	94.8414	NA	NA	0.326662	2.06927:2.06927:1:1:1:1	0.513645(0.540936:0.464912:0.535088)	-1108.85	2223.84	0.421646	HKY
NM_001356571	mm39_acoCah	0.314314	0.327478	0.959801	0.817944	492	149.323	342.677	NA	117	36.5326	80.4674	NA	NA	0.318309	4.1707:7.9155:0.554419:1.42838:2.79708:1	0.468992(0.488372:0.47093:0.447674)	-1028.68	2072.08	0.369471	GTR
NM_001168369	mm39_acoCah	0.288805	0.30115	0.959007	0.734187	1116	263.137	852.863	NA	246	59.8792	186.121	NA	NA	0.291716	3.28427:2.35999:1:1:1:1	0.361693(0.443717:0.327225:0.314136)	-2273.35	4554.82	0.311443	TN
NM_001244763	mm39_acoCah	0.640054	0.667501	0.958881	0.78257	267	76.2424	190.758	NA	106	31.1846	74.8154	NA	NA	0.647891	3.23762:1.68292:1:1:1:1	0.373188(0.440217:0.304348:0.375)	-640.617	1289.71	0.363163	TN
NM_001168501	mm39_acoCah	0.309509	0.322968	0.958329	0.70555	1188	333.642	854.358	NA	284	82.2236	201.776	NA	NA	0.313289	3.23246:3.23246:1:1:1:1	0.494866(0.490521:0.4609:0.533175)	-2456.11	4918.29	0.497525	HKY
NM_001013745	mm39_acoCah	0.309509	0.322968	0.958329	0.70555	1188	333.642	854.358	NA	284	82.2236	201.776	NA	NA	0.313289	3.23246:3.23246:1:1:1:1	0.494866(0.490521:0.4609:0.533175)	-2456.11	4918.29	0.497525	HKY
NM_001281508	mm39_acoCah	0.478249	0.499238	0.957958	0.763787	246	67.7564	178.244	NA	83	23.5792	59.4208	NA	NA	0.48403	2.74086:2.74086:1:1:1:1	0.325959(0.349558:0.269912:0.358407)	-570.749	1147.81	0.324518	HKY
NM_009100	mm39_acoCah	0.253396	0.26455	0.95784	0.577588	3318	1136.75	2181.25	NA	638	224.81	413.19	NA	NA	0.257218	5.78705:2.19169:1.39531:0.781467:0.770667:1	0.479893(0.60992:0.410634:0.419124)	-6490.37	12994.8	0.799042	GTR
NM_001195271	mm39_acoCah	0.27242	0.284436	0.957756	0.656035	1761	515.713	1245.29	NA	380	114.711	265.289	NA	NA	0.275939	5.65142:3.9163:0.943101:0.846398:1.92477:1	0.478237(0.533058:0.447107:0.454545)	-3561.46	7137.11	0.493931	GTR
NM_001005860	mm39_acoCah	0.203532	0.213077	0.955206	0.729046	705	171.752	533.248	NA	123	31.0162	91.9838	NA	NA	0.205858	1.81554:2.77397:1:1:1:1	0.435302(0.443038:0.402954:0.459916)	-1394.43	2797.02	0.237315	TN
NM_001168502	mm39_acoCah	0.311025	0.326096	0.953784	0.649287	1179	331.971	847.029	NA	283	82.4209	200.579	NA	NA	0.315269	3.26358:3.26358:1:1:1:1	0.494033(0.490453:0.459427:0.53222)	-2439.79	4885.65	0.497744	HKY
NM_177361	mm39_acoCah	0.123858	0.130145	0.951694	0.87296	567	127.893	439.107	NA	63	14.7626	48.2374	NA	NA	0.125277	0.987283:2.9303:1:1:1:1	0.555263(0.55:0.413158:0.702632)	-1011.37	2030.96	0.616421	TN
NM_030047	mm39_acoCah	0.212508	0.22373	0.949839	0.550643	3000	774.808	2225.19	NA	540	144.855	395.145	NA	NA	0.215406	3.61459:3.61459:3.61459:3.61459:1:1	0.455665(0.502956:0.411823:0.452217)	-5941.57	11891.2	0.258612	K3PUF
NM_001039120	mm39_acoCah	0.441092	0.464517	0.949571	0.655351	465	126.65	338.35	NA	149	42.1284	106.872	NA	NA	0.447472	1.82594:1.82594:1:1:1:1	0.418895(0.40107:0.465241:0.390374)	-1078.76	2163.68	0.48732	HKY
NM_001101501	mm39_acoCah	0.381817	0.403116	0.947164	0.713148	411	113.107	297.893	NA	116	33.1944	82.8056	NA	NA	0.387678	3.0423:3.0423:1:1:1:1	0.439614(0.438406:0.387681:0.492754)	-901.274	1808.73	0.366382	HKY
NM_001354647	mm39_acoCah	0.369916	0.39059	0.947069	0.855897	189	50.1324	138.868	NA	54	14.9031	39.0969	NA	NA	0.3754	2.11417:2.11417:1:1:1:1	0.331461(0.280899:0.353933:0.359551)	-419.36	845.126	0.403846	HKY
NM_194066	mm39_acoCah	0.247988	0.262064	0.946291	0.686287	684	238.665	445.335	NA	134	48.4502	85.5498	NA	NA	0.252899	2.81127:4.77892:1:1:1:1	0.52656(0.543825:0.543825:0.492032)	-1361.37	2730.92	0.316037	TN
NM_001381988	mm39_acoCah	0.193683	0.204988	0.94485	0.789178	471	150.441	320.559	NA	76	25.2217	50.7783	NA	NA	0.197294	6.51306:2.43109:1:1:1:1	0.438155(0.393082:0.40566:0.515723)	-900.975	1810.21	0.483692	TN
NM_001381987	mm39_acoCah	0.193683	0.204988	0.94485	0.789178	471	150.441	320.559	NA	76	25.2217	50.7783	NA	NA	0.197294	6.51306:2.43109:1:1:1:1	0.438155(0.393082:0.40566:0.515723)	-900.975	1810.21	0.483692	TN
NM_134249	mm39_acoCah	0.29802	0.315539	0.944481	0.668206	894	264.788	629.212	NA	214	65.9606	148.039	NA	NA	0.303209	3.40955:3.40955:1:1:1:1	0.470044(0.496732:0.465686:0.447712)	-1896.04	3798.17	0.416728	HKY
NM_001161356	mm39_acoCah	0.29802	0.315539	0.944481	0.668206	894	264.788	629.212	NA	214	65.9606	148.039	NA	NA	0.303209	3.40955:3.40955:1:1:1:1	0.470044(0.496732:0.465686:0.447712)	-1896.04	3798.17	0.416728	HKY
NM_001161355	mm39_acoCah	0.29802	0.315539	0.944481	0.668206	894	264.788	629.212	NA	214	65.9606	148.039	NA	NA	0.303209	3.40955:3.40955:1:1:1:1	0.470044(0.496732:0.465686:0.447712)	-1896.04	3798.17	0.416728	HKY
NM_001163098	mm39_acoCah	0.190499	0.201751	0.944227	0.437943	4329	2124.77	2204.23	NA	630	318.256	311.744	NA	NA	0.196021	2.94308:1.12191:0.560875:0.242098:0.992177:1	0.575521(0.76125:0.32125:0.644062)	-6701.98	13418	0.949991	GTR
NM_029416	mm39_acoCah	0.298723	0.316555	0.943669	0.608831	918	264.372	653.628	NA	220	66.0046	153.995	NA	NA	0.303858	4.57085:4.57085:4.57085:4.57085:2.14502:1	0.499513(0.532164:0.47076:0.495614)	-1947.24	3906.75	0.576809	TVM
NM_001081662	mm39_acoCah	0.288764	0.306411	0.942408	0.557745	1260	367.253	892.747	NA	294	89.3378	204.662	NA	NA	0.293908	3.93927:2.9657:0.976773:1.80597:1.33793:1	0.536822(0.566279:0.497674:0.546512)	-2674.26	5362.79	0.218012	GTR
NM_001163752	mm39_acoCah	0.187463	0.199034	0.941863	0.642786	1665	421.934	1243.07	NA	262	69.4069	192.593	NA	NA	0.190395	3.40756:3.40756:3.40756:3.40756:1:1	0.568021(0.630742:0.512367:0.560954)	-3055.35	6118.77	0.345032	K3PUF
NM_009138	mm39_acoCah	0.208166	0.22125	0.940864	0.768988	432	103.89	328.11	NA	76	19.1364	56.8636	NA	NA	0.211313	3.04366:3.04366:1:1:1:1	0.522989(0.472414:0.448276:0.648276)	-847.599	1701.37	0.363051	HKY
NM_030734	mm39_acoCah	0.320294	0.340617	0.940334	0.84371	192	43.7431	148.257	NA	49	11.7028	37.2972	NA	NA	0.324924	1:1:1:1:1:1	0.433333(0.407692:0.423077:0.469231)	-419.112	842.421	0.513496	F81
NM_001347258	mm39_acoCah	0.315684	0.335772	0.940175	0.631289	723	200.428	522.572	NA	180	52.1543	127.846	NA	NA	0.321253	2.95228:2.95228:1:1:1:1	0.447581(0.447581:0.368952:0.52621)	-1545.23	3096.55	0.308935	HKY
NM_001378450	mm39_acoCah	0.218728	0.232745	0.939778	0.765256	333	107.535	225.465	NA	62	20.8726	41.1274	NA	NA	0.223255	4.14513:4.14513:1:1:1:1	0.50731(0.548246:0.508772:0.464912)	-666.927	1340.08	0.338991	HKY
NM_001039566	mm39_acoCah	0.278758	0.297152	0.938098	0.855119	225	59.2696	165.73	NA	49	13.5242	35.4758	NA	NA	0.283603	1.3791:1.3791:1.3791:1.3791:0.355571:1	0.421053(0.394737:0.361842:0.506579)	-459.338	931.911	0.697306	TVM
NM_001167828	mm39_acoCah	0.241013	0.257095	0.937447	0.658662	1005	275.811	729.189	NA	201	57.7849	143.215	NA	NA	0.245426	2.95992:2.95992:1:1:1:1	0.425766(0.520115:0.318966:0.438218)	-2025.85	4057.78	0.257547	HKY
NM_001384146	mm39_acoCah	0.130614	0.13939	0.937039	0.732803	465	106.803	358.197	NA	55	13.2765	41.7235	NA	NA	0.132629	1.43333:1.43333:1.43333:1.43333:1:1	0.54594(0.455128:0.535256:0.647436)	-850.153	1708.57	0.311429	K3PUF
NM_001356422	mm39_acoCah	0.309333	0.330337	0.936417	0.506188	1236	352.784	883.216	NA	295	88.2078	206.792	NA	NA	0.315328	2.42577:2.42577:1:1:1:1	0.473256(0.513953:0.409302:0.496512)	-2564.49	5135.04	0.323546	HKY
NM_001114084	mm39_acoCah	0.158335	0.169185	0.93587	0.617764	1011	292.348	718.652	NA	142	43.0229	98.9771	NA	NA	0.161472	2.86097:1.7318:1:1:1:1	0.465976(0.47929:0.390533:0.528107)	-1912.07	3832.25	0.376685	TN
NM_011333	mm39_acoCah	0.182611	0.195136	0.935814	0.661771	444	121.938	322.062	NA	70	20.1632	49.8368	NA	NA	0.186051	2.45674:2.45674:2.45674:2.45674:0.268604:1	0.501119(0.419463:0.506711:0.577181)	-856.125	1724.85	0.626103	TVM
NM_031384	mm39_acoCah	0.182164	0.19466	0.935806	0.507872	2841	706.259	2134.74	NA	436	113.881	322.119	NA	NA	0.185271	3.15684:3.15684:3.15684:3.15684:0.439249:1	0.391174(0.461498:0.324367:0.387658)	-5252.56	10517.2	0.696361	TVM
NM_029363	mm39_acoCah	0.249292	0.266418	0.935715	0.762237	351	92.8256	258.174	NA	70	19.431	50.569	NA	NA	0.253821	6.50555:6.50555:6.50555:6.50555:0.0832373:1	0.4125(0.441667:0.375:0.420833)	-705.834	1424.43	0.269256	TVM
NM_181683	mm39_acoCah	0.479462	0.513028	0.934574	0.837842	183	31.6679	151.332	NA	63	11.5257	51.4743	NA	NA	0.485271	0.624167:2.13621:1:1:1:1	0.433862(0.420635:0.373016:0.507937)	-418.693	846.1	0.365508	TN
NM_001381953	mm39_acoCah	0.149957	0.161067	0.931026	0.82307	207	63.1866	143.813	NA	27	8.65655	18.3435	NA	NA	0.153348	4.63954:1.76464:1:1:1:1	0.469048(0.535714:0.292857:0.578571)	-378.533	765.691	0.365276	TN
NM_001370771	mm39_acoCah	0.243588	0.262128	0.929273	0.598521	1026	278.71	747.29	NA	205	58.7122	146.288	NA	NA	0.248624	3.40956:3.40956:1:1:1:1	0.429469(0.471014:0.373913:0.443478)	-2040.22	4086.51	0.331795	HKY
NM_001369028	mm39_acoCah	0.278184	0.299769	0.927997	0.521896	1302	296.634	1005.37	NA	282	68.0304	213.97	NA	NA	0.283102	3.10174:2.25287:1:1:1:1	0.364865(0.460586:0.328829:0.30518)	-2645.89	5299.88	0.341214	TN
NM_001199995	mm39_acoCah	0.329035	0.354813	0.927348	0.668262	537	171.778	365.222	NA	133	44.7561	88.2439	NA	NA	0.337281	4.86689:2.31598:1:1:1:1	0.426335(0.530387:0.301105:0.447514)	-1136.69	2281.62	0.514097	TN
NM_020018	mm39_acoCah	0.276171	0.298742	0.924444	0.526542	954	234.132	719.868	NA	212	55.175	156.825	NA	NA	0.28171	2.10796:2.10796:2.10796:2.10796:0.343491:1	0.490654(0.523364:0.376947:0.571651)	-1987.5	3987.27	0.63307	TVM
NM_001377075	mm39_acoCah	0.128042	0.13852	0.924357	0.707047	366	90.8451	275.155	NA	43	11.3166	31.6834	NA	NA	0.130643	2.39377:2.39377:2.39377:2.39377:1:1	0.486667(0.564:0.396:0.5)	-665.189	1338.72	0.293614	K3PUF
NM_001037925	mm39_acoCah	0.337059	0.364909	0.92368	0.64508	501	130.7	370.3	NA	133	36.771	96.229	NA	NA	0.344325	1.86842:1.86842:1:1:1:1	0.511905(0.547619:0.467262:0.520833)	-1103.73	2213.6	0.475629	HKY
NM_001012520	mm39_acoCah	0.198645	0.215341	0.922468	0.579318	741	192.099	548.901	NA	128	35.2051	92.7949	NA	NA	0.202973	2.65926:2.65926:1:1:1:1	0.422356(0.455823:0.399598:0.411647)	-1460.5	2927.1	0.453236	HKY
NM_007786	mm39_acoCah	0.317409	0.344199	0.922166	0.657354	522	160.013	361.987	NA	126	40.8275	85.1725	NA	NA	0.325621	4.56723:7.90526:0.511476:1.54549:2.71104:1	0.468864(0.5:0.467033:0.43956)	-1093.17	2201.01	0.369797	GTR
NM_001356570	mm39_acoCah	0.317409	0.344199	0.922166	0.657354	522	160.013	361.987	NA	126	40.8275	85.1725	NA	NA	0.325621	4.56723:7.90526:0.511476:1.54549:2.71104:1	0.468864(0.5:0.467033:0.43956)	-1093.17	2201.01	0.369797	GTR
NM_153558	mm39_acoCah	0.349277	0.379323	0.92079	0.578683	522	143.562	378.438	NA	138	40.2655	97.7345	NA	NA	0.357541	2.47066:1.5028:0.444562:0.444562:1:1	0.482109(0.522599:0.324859:0.59887)	-1130.82	2271.99	0.260617	TIM
NM_030031	mm39_acoCah	0.259693	0.282404	0.919579	0.850517	213	57.8322	155.168	NA	45	12.9784	32.0216	NA	NA	0.265859	4.65584:4.65584:1:1:1:1	0.401294(0.383495:0.339806:0.480583)	-436.565	879.488	0.375187	HKY
NM_173436	mm39_acoCah	0.634747	0.692092	0.917143	0.543514	336	102.436	233.564	NA	129	41.7319	87.2681	NA	NA	0.65223	5.86961:2.77534:1:1:1:1	0.345304(0.339779:0.342541:0.353591)	-801.059	1610.49	0.455777	TN
NM_020015	mm39_acoCah	0.291154	0.318375	0.9145	0.473855	954	231.358	722.642	NA	221	57.3071	163.693	NA	NA	0.297756	1.93757:1.93757:1.93757:1.93757:0.229301:1	0.503634(0.531153:0.389408:0.590343)	-2015.3	4042.87	0.723521	TVM
NM_001369029	mm39_acoCah	0.279675	0.306141	0.91355	0.420179	1287	292.561	994.439	NA	280	68.2056	211.794	NA	NA	0.285691	2.47366:2.47366:1:1:1:1	0.364465(0.460137:0.326879:0.306378)	-2619.11	5244.28	0.316466	HKY
NM_016898	mm39_acoCah	0.178878	0.196157	0.91191	0.623276	585	181.899	403.101	NA	91	30.1238	60.8762	NA	NA	0.184251	2.65344:2.65344:1:1:1:1	0.518519(0.439394:0.565657:0.550505)	-1130.63	2267.38	0.450783	HKY
NM_177711	mm39_acoCah	0.325716	0.357405	0.911335	0.122931	3594	1094.63	2499.37	NA	909	295.049	613.951	NA	NA	0.335368	3.01194:3.01194:1:1:1:1	0.517762(0.55649:0.471554:0.52524)	-7582.88	15171.8	0.249635	HKY
NM_053149	mm39_acoCah	0.217108	0.238246	0.911277	0.421417	1479	462.435	1016.56	NA	265	88.2378	176.762	NA	NA	0.223717	4.80969:3.32221:0.460726:1.10408:1.14924:1	0.483796(0.608135:0.444444:0.39881)	-2881.27	5776.77	0.29433	GTR
NM_001013393	mm39_acoCah	0.399388	0.439727	0.908264	0.341616	975	253.217	721.783	NA	298	83.0323	214.968	NA	NA	0.409864	1.98111:1.98111:1:1:1:1	0.496714(0.521127:0.429577:0.539437)	-2227.91	4461.89	0.466889	HKY
NM_001177858	mm39_acoCah	0.391336	0.43096	0.908057	0.314481	1314	304.139	1009.86	NA	384	95.6388	288.361	NA	NA	0.400507	2.15114:2.15114:2.15114:2.15114:0.497602:1	0.4739(0.474273:0.36689:0.580537)	-2913.69	5839.58	0.575153	TVM
NM_194069	mm39_acoCah	0.232111	0.255827	0.9073	0.612127	438	168.698	269.302	NA	80	32.6748	47.3252	NA	NA	0.241245	0.969568:1.84735:0.287035:0.259602:0.213841:1	0.532129(0.566265:0.539157:0.490964)	-847.142	1709.1	0.463984	GTR
NM_173381	mm39_acoCah	0.322022	0.355269	0.906417	0.662011	312	88.0611	223.939	NA	76	22.9954	53.0046	NA	NA	0.331406	2.68487:0.922722:0.408775:0.408775:1:1	0.426791(0.439252:0.261682:0.579439)	-656.536	1323.68	0.545797	TIM
NM_001379244	mm39_acoCah	0.117131	0.129366	0.905427	0.831075	261	82.9172	178.083	NA	28	9.50892	18.4911	NA	NA	0.121018	4.78667:4.78667:1:1:1:1	0.581439(0.573864:0.590909:0.579545)	-463.01	932.31	0.409336	HKY
NM_001177482	mm39_acoCah	0.302709	0.334335	0.905405	0.751269	261	77.0146	183.985	NA	63	19.9179	43.0821	NA	NA	0.312041	3.02042:3.02042:1:1:1:1	0.474359(0.529915:0.388889:0.504274)	-558.448	1123.19	0.391206	HKY
NM_001252550	mm39_acoCah	0.0744504	0.0823543	0.904026	0.676102	369	138.937	230.063	NA	26	10.4126	15.5874	NA	NA	0.0774264	11.158:5.41691:0.01:0.01:1:1	0.543011(0.645161:0.548387:0.435484)	-600.53	1211.57	0.364872	TIM
NM_001286022	mm39_acoCah	0.169873	0.187946	0.903839	0.56105	660	214.856	445.144	NA	99	34.4635	64.5365	NA	NA	0.175756	2.62244:2.62244:1:1:1:1	0.503737(0.650224:0.347534:0.513453)	-1230.89	2467.9	0.474859	HKY
NM_014194	mm39_acoCah	0.396535	0.438738	0.903809	0.444498	777	167.349	609.651	NA	229	53.348	175.652	NA	NA	0.405624	2.27852:2.27852:2.27852:2.27852:1:1	0.39801(0.406716:0.367537:0.419776)	-1730.03	3468.21	0.237994	K3PUF
NM_029045	mm39_acoCah	0.189815	0.210093	0.903479	0.411443	1770	444.309	1325.69	NA	284	76.8457	207.154	NA	NA	0.194905	3.51614:3.51614:3.51614:3.51614:1:1	0.564892(0.622296:0.513311:0.559068)	-3267.81	6543.7	0.341553	K3PUF
NM_011999	mm39_acoCah	0.215361	0.239182	0.900407	0.569103	699	168.952	530.048	NA	129	33.727	95.273	NA	NA	0.221118	2.18006:2.18006:2.18006:2.18006:1.08779:1	0.432357(0.441423:0.405858:0.449791)	-1390.85	2794.07	0.72723	TVM
NM_001170332	mm39_acoCah	0.215361	0.239182	0.900407	0.569103	699	168.952	530.048	NA	129	33.727	95.273	NA	NA	0.221118	2.18006:2.18006:2.18006:2.18006:1.08779:1	0.432357(0.441423:0.405858:0.449791)	-1390.85	2794.07	0.72723	TVM
NM_027717	mm39_acoCah	0.22804	0.253449	0.899746	0.585722	417	125.14	291.86	NA	79	25.4967	53.5033	NA	NA	0.235665	4.18497:4.18497:1:1:1:1	0.513095(0.578571:0.414286:0.546429)	-823.223	1652.62	0.520052	HKY
NM_001360608	mm39_acoCah	0.22804	0.253449	0.899746	0.585722	417	125.14	291.86	NA	79	25.4967	53.5033	NA	NA	0.235665	4.18497:4.18497:1:1:1:1	0.513095(0.578571:0.414286:0.546429)	-823.223	1652.62	0.520052	HKY
NM_001360609	mm39_acoCah	0.22804	0.253449	0.899746	0.585722	417	125.14	291.86	NA	79	25.4967	53.5033	NA	NA	0.235665	4.18497:4.18497:1:1:1:1	0.513095(0.578571:0.414286:0.546429)	-823.223	1652.62	0.520052	HKY
NM_001177420	mm39_acoCah	0.424737	0.472213	0.89946	0.258671	1290	307.981	982.019	NA	399	103.154	295.846	NA	NA	0.436071	2.04438:2.04438:2.04438:2.04438:0.617958:1	0.432905(0.430407:0.362955:0.505353)	-2894.55	5801.3	0.556929	TVM
NM_021985	mm39_acoCah	0.19742	0.219952	0.897559	0.647676	396	102.885	293.115	NA	67	18.8356	48.1644	NA	NA	0.203274	2.04946:2.04946:2.04946:2.04946:1.19092:1	0.580201(0.578947:0.548872:0.612782)	-768.453	1549.58	0.511346	TVM
NM_001033791	mm39_acoCah	0.482214	0.537496	0.897149	0.527271	345	95.1084	249.892	NA	119	35.4462	83.5538	NA	NA	0.497454	2.69504:2.69504:1:1:1:1	0.456944(0.508333:0.354167:0.508333)	-807.534	1621.28	0.486271	HKY
NM_026652	mm39_acoCah	0.226989	0.253055	0.896993	0.258156	2016	576.851	1439.15	NA	383	118.288	264.712	NA	NA	0.234447	3.22808:2.38912:0.698364:0.698364:1:1	0.437865(0.440058:0.44152:0.432018)	-3969.42	7948.92	0.356016	TIM
NM_001356293	mm39_acoCah	0.226989	0.253055	0.896993	0.258156	2016	576.851	1439.15	NA	383	118.288	264.712	NA	NA	0.234447	3.22808:2.38912:0.698364:0.698364:1:1	0.437865(0.440058:0.44152:0.432018)	-3969.42	7948.92	0.356016	TIM
NM_001081669	mm39_acoCah	0.409358	0.457287	0.89519	0.405801	555	151.583	403.417	NA	166	49.0773	116.923	NA	NA	0.422449	3.19428:1.38661:1:1:1:1	0.521701(0.59375:0.427083:0.544271)	-1260.44	2529.11	0.511528	TN
NM_007649	mm39_acoCah	0.288679	0.322805	0.894285	0.420985	720	187.049	532.951	NA	167	47.0682	119.932	NA	NA	0.297545	1.96461:1.96461:1.96461:1.96461:0.341907:1	0.446058(0.466805:0.390041:0.481328)	-1498.77	3009.89	0.537334	TVM
NM_008464	mm39_acoCah	0.352056	0.394255	0.892964	0.361829	789	206.479	582.521	NA	213	60.5244	152.476	NA	NA	0.363099	2.09699:1.47767:0.484644:1.13214:0.433627:1	0.395131(0.410112:0.348315:0.426966)	-1706.12	3426.68	0.402681	GTR
NM_007576	mm39_acoCah	0.261253	0.292636	0.892757	0.345728	1203	329.317	873.683	NA	259	76.8889	182.111	NA	NA	0.269844	2.42316:1.79891:0.466972:1.114:0.62844:1	0.411348(0.426596:0.408511:0.398936)	-2447.51	4909.3	0.38902	GTR
NM_153172	mm39_acoCah	0.254686	0.285285	0.892742	0.454425	948	230.344	717.656	NA	196	51.8325	144.167	NA	NA	0.262121	2.62291:2.62291:2.62291:2.62291:0.655203:1	0.539308(0.512579:0.443396:0.66195)	-1889.89	3792.05	0.576184	TVM
NM_020280	mm39_acoCah	0.275575	0.308865	0.892218	0.366401	939	234.454	704.546	NA	211	57.3189	153.681	NA	NA	0.283887	4.58913:4.58913:4.58913:4.58913:1:1	0.495253(0.550633:0.379747:0.55538)	-1961.39	3930.91	0.41948	K3PUF
NM_001177518	mm39_acoCah	0.311525	0.349527	0.891277	0.520991	264	68.5388	195.461	NA	68	19.1994	48.8006	NA	NA	0.321391	1.5544:1.5544:1.5544:1.5544:1:1	0.47151(0.517094:0.397436:0.5)	-580.081	1168.64	0.192793	K3P
NM_001177526	mm39_acoCah	0.311525	0.349527	0.891277	0.520991	264	68.5388	195.461	NA	68	19.1994	48.8006	NA	NA	0.321391	1.5544:1.5544:1.5544:1.5544:1:1	0.47151(0.517094:0.397436:0.5)	-580.081	1168.64	0.192793	K3P
NM_001253780	mm39_acoCah	0.0980858	0.110066	0.891151	0.79275	204	59.0408	144.959	NA	19	5.95987	13.0401	NA	NA	0.101553	1:1:1:1:1:1	0.541063(0.57971:0.507246:0.536232)	-362.346	728.876	0.19364	F81
NM_001286023	mm39_acoCah	0.168727	0.189548	0.890157	0.557468	642	214.098	427.902	NA	96	34.5436	61.4564	NA	NA	0.175671	2.6149:2.6149:1:1:1:1	0.506144(0.66129:0.336406:0.520737)	-1194.39	2394.89	0.483831	HKY
NM_001302675	mm39_acoCah	0.30396	0.341738	0.889453	0.427254	663	193.048	469.952	NA	163	51.4964	111.504	NA	NA	0.31496	3.43753:2.16881:1:1:1:1	0.483704(0.531111:0.413333:0.506667)	-1420.05	2848.28	0.433882	TN
NM_001286024	mm39_acoCah	0.169363	0.190522	0.888941	0.557278	639	212.643	426.357	NA	96	34.503	61.497	NA	NA	0.176404	2.58645:2.58645:1:1:1:1	0.505401(0.659722:0.337963:0.518519)	-1190.21	2386.53	0.477698	HKY
NM_015790	mm39_acoCah	0.253128	0.284888	0.888518	0.384339	948	209.315	738.685	NA	196	47.3929	148.607	NA	NA	0.26014	2.19566:2.19566:2.19566:2.19566:1:1	0.515996(0.510836:0.402477:0.634675)	-1902.6	3813.32	0.454908	K3PUF
NM_183036	mm39_acoCah	0.421911	0.47505	0.888141	0.558451	189	37.8233	151.177	NA	60	13.1873	46.8127	NA	NA	0.432546	1:1:1:1:1:1	0.416667(0.382812:0.390625:0.476562)	-431.612	867.424	0.362417	F81
NM_001371278	mm39_acoCah	0.201482	0.227095	0.887213	0.528022	594	140.715	453.285	NA	105	27.2163	77.7837	NA	NA	0.20755	1.96427:1.96427:1:1:1:1	0.548576(0.540201:0.457286:0.648241)	-1185.3	2376.73	0.459846	HKY
NM_001110498	mm39_acoCah	0.311485	0.351403	0.886405	0.388576	726	201.336	524.664	NA	181	54.6846	126.315	NA	NA	0.322555	2.93788:2.93788:1:1:1:1	0.441098(0.433735:0.36747:0.522088)	-1551.12	3108.35	0.331582	HKY
NM_001177524	mm39_acoCah	0.412483	0.466112	0.884945	0.42688	495	118.86	376.14	NA	153	40.2582	112.742	NA	NA	0.425361	1.96774:1.96774:1:1:1:1	0.473635(0.435028:0.398305:0.587571)	-1139.07	2284.29	0.47312	HKY
NM_001197041	mm39_acoCah	0.223258	0.252504	0.884176	0.583183	471	114.537	356.463	NA	89	23.7223	65.2777	NA	NA	0.23037	2.63568:2.63568:1:1:1:1	0.384058(0.440994:0.385093:0.326087)	-934.922	1876	0.521919	HKY
NM_011120	mm39_acoCah	0.300364	0.340274	0.882711	0.382258	732	198.467	533.533	NA	177	52.4761	124.524	NA	NA	0.311185	2.10081:3.84768:1:1:1:1	0.422449(0.44898:0.330612:0.487755)	-1543.15	3094.46	0.638525	TN
NM_001204905	mm39_acoCah	0.262426	0.297427	0.882319	0.506905	396	120.475	275.525	NA	85	28.1656	56.8344	NA	NA	0.273074	4.13605:4.13605:1:1:1:1	0.456468(0.488806:0.369403:0.511194)	-813.143	1632.47	0.425573	HKY
NM_027029	mm39_acoCah	0.168118	0.190587	0.882108	0.588357	492	155.269	336.731	NA	74	25.4031	48.5969	NA	NA	0.175209	3.13402:3.13402:3.13402:3.13402:0.24665:1	0.564327(0.538012:0.576023:0.578947)	-934.435	1881.4	0.612559	TVM
NM_173184	mm39_acoCah	0.361099	0.409366	0.882093	0.503618	360	94.2861	265.714	NA	98	28.1134	69.8866	NA	NA	0.37374	1.39632:1.39632:1.39632:1.39632:0.315206:1	0.54108(0.517606:0.492958:0.612676)	-787.759	1588.26	0.325899	TVM
NM_028655	mm39_acoCah	0.256935	0.291306	0.88201	0.238731	1632	424.288	1207.71	NA	341	97.1346	243.865	NA	NA	0.265871	3.69108:2.64268:1:1:1:1	0.35481(0.415436:0.35302:0.295973)	-3319.99	6648.04	0.340257	TN
NM_011167	mm39_acoCah	0.346067	0.392527	0.881638	0.383692	714	178.779	535.221	NA	196	53.8549	142.145	NA	NA	0.3577	1.83127:1.83127:1:1:1:1	0.403472(0.441667:0.354167:0.414583)	-1568.67	3143.44	0.474242	HKY
NM_138310	mm39_acoCah	0.20604	0.233747	0.881466	0.145649	2760	943.91	1816.09	NA	459	170.256	288.744	NA	NA	0.215515	5.23705:2.75642:0.606:0.606:1:1	0.572994(0.673913:0.483563:0.561506)	-5048.68	10107.4	0.72192	TIM
NM_007543	mm39_acoCah	0.386402	0.438921	0.880345	0.303276	816	226.527	589.473	NA	240	72.9294	167.071	NA	NA	0.400982	2.6909:2.6909:1:1:1:1	0.499389(0.529304:0.42674:0.542125)	-1798.77	3603.64	0.339376	HKY
NM_010737	mm39_acoCah	0.216576	0.246487	0.878651	0.43863	660	185.247	474.753	NA	124	38.1325	85.8675	NA	NA	0.224972	3.56523:3.56523:1:1:1:1	0.433761(0.470085:0.412393:0.418803)	-1321.86	2649.83	0.297249	HKY
NM_001034899	mm39_acoCah	0.322185	0.366868	0.878206	0.514783	426	99.5538	326.446	NA	111	28.6103	82.3897	NA	NA	0.332627	1.32659:1.32659:1.32659:1.32659:1.16228:1	0.424658(0.407534:0.40411:0.462329)	-921.222	1855.07	0.476008	TVM
NM_134185	mm39_acoCah	0.193524	0.220377	0.878151	0.375789	897	266.362	630.638	NA	148	48.0658	99.9342	NA	NA	0.201498	3.59798:3.59798:1:1:1:1	0.401111(0.355:0.33:0.518333)	-1713.54	3433.17	0.453944	HKY
NM_001163621	mm39_acoCah	0.248413	0.282902	0.878086	0.309738	891	243.335	647.665	NA	187	56.0362	130.964	NA	NA	0.257832	2.46059:2.46059:1:1:1:1	0.486364(0.531818:0.392424:0.534848)	-1830.1	3666.29	0.488764	HKY
NM_001195253	mm39_acoCah	0.221263	0.252114	0.87763	0.472678	525	167.433	357.567	NA	99	34.4438	64.5562	NA	NA	0.231102	3.21516:3.21516:1:1:1:1	0.521776(0.484925:0.535176:0.545226)	-1044.6	2095.35	0.399573	HKY
NM_001085412	mm39_acoCah	0.310504	0.353805	0.877613	0.174272	1404	405.595	998.405	NA	352	111.381	240.619	NA	NA	0.323013	2.75125:2.75125:1:1:1:1	0.469123(0.528421:0.346316:0.532632)	-3033.02	6072.09	0.265928	HKY
NM_001313713	mm39_acoCah	0.317321	0.361585	0.877583	0.217734	1296	345.361	950.639	NA	324	94.858	229.142	NA	NA	0.329117	3.4374:2.13609:1:1:1:1	0.429391(0.466667:0.387097:0.434409)	-2734.62	5477.33	0.634035	TN
NM_001374190	mm39_acoCah	0.490271	0.559871	0.875685	0.24959	669	155.472	513.528	NA	234	60.1171	173.883	NA	NA	0.506446	1.62748:1.62748:1:1:1:1	0.542963(0.528889:0.475556:0.624444)	-1565.21	3136.54	0.378134	HKY
NM_029594	mm39_acoCah	0.277838	0.318185	0.873197	0.460097	465	128.746	336.254	NA	107	32.6161	74.3839	NA	NA	0.289009	3.123:3.123:1:1:1:1	0.433943(0.420732:0.375:0.506098)	-973.686	1953.53	0.451954	HKY
NM_020020	mm39_acoCah	0.288477	0.330637	0.87249	0.282829	954	231.676	722.324	NA	221	59.4042	161.596	NA	NA	0.298716	1.92892:1.92892:1.92892:1.92892:0.227746:1	0.499481(0.534268:0.378505:0.58567)	-2012.33	4036.92	0.722649	TVM
NM_001177587	mm39_acoCah	0.616634	0.706898	0.87231	0.374204	321	92.2368	228.763	NA	121	38.249	82.751	NA	NA	0.642571	4.03216:1.72026:1:1:1:1	0.314972(0.34322:0.283898:0.317797)	-750.184	1508.76	0.529654	TN
NM_133871	mm39_acoCah	0.216578	0.248416	0.871838	0.299009	1260	370.454	889.546	NA	231	74.673	156.327	NA	NA	0.225939	3.61173:3.61173:1:1:1:1	0.431442(0.479905:0.340426:0.473995)	-2443.65	4893.36	0.3169	HKY
NM_001195634	mm39_acoCah	0.280275	0.321842	0.870846	0.527592	267	78.4674	188.533	NA	62	20.0494	41.9506	NA	NA	0.292491	2.78096:2.78096:1:1:1:1	0.513889(0.588542:0.427083:0.526042)	-568.27	1142.82	0.306359	HKY
NM_001289118	mm39_acoCah	0.209349	0.240539	0.870333	0.721069	252	74.5678	177.432	NA	46	14.9792	31.0208	NA	NA	0.218578	3.68716:3.68716:1:1:1:1	0.513072(0.45098:0.54902:0.539216)	-494.782	995.864	0.363546	HKY
NM_001360090	mm39_acoCah	0.298425	0.344371	0.86658	0.329775	729	197.027	531.973	NA	176	52.6983	123.302	NA	NA	0.310843	2.09018:3.79363:1:1:1:1	0.422131(0.44877:0.327869:0.489754)	-1535.62	3079.42	0.628986	TN
NM_146232	mm39_acoCah	0.217137	0.250724	0.86604	0.184432	1656	468.841	1187.16	NA	311	97.4033	213.597	NA	NA	0.226646	2.08648:2.97209:1:1:1:1	0.454792(0.485533:0.385172:0.493671)	-3338.58	6685.23	0.50421	TN
NM_001162865	mm39_acoCah	0.303334	0.35053	0.865358	0.273478	1191	266.002	924.998	NA	260	64.8507	195.149	NA	NA	0.313875	3.98953:1.00954:0.872536:2.79127:1.80112:1	0.390859(0.455083:0.362884:0.35461)	-2332	4678.28	0.999247	GTR
NM_183113	mm39_acoCah	0.311607	0.360372	0.86468	0.0773234	2229	633.676	1595.32	NA	529	166.515	362.485	NA	NA	0.32547	4.90471:3.25228:1:1:1:1	0.420319(0.50664:0.350598:0.403718)	-4581.01	9170.08	0.48985	TN
NM_001009952	mm39_acoCah	0.428088	0.495392	0.86414	0.437653	237	66.7158	170.284	NA	75	23.3965	51.6035	NA	NA	0.447034	3.92333:1.68176:1:1:1:1	0.323009(0.340708:0.265487:0.362832)	-542.476	1093.49	0.44417	TN
NM_198617	mm39_acoCah	0.204336	0.236935	0.862413	0.358664	843	230.094	612.906	NA	145	43.9763	101.024	NA	NA	0.213234	4.36781:4.36781:1:1:1:1	0.538308(0.552239:0.432836:0.629851)	-1600.27	3206.62	0.438012	HKY
NM_153197	mm39_acoCah	0.169494	0.196591	0.862163	0.464444	699	177.911	521.089	NA	104	29.5017	74.4983	NA	NA	0.176391	2.29817:4.64601:0.510977:0.510977:1:1	0.416667(0.392857:0.380252:0.476891)	-1309.5	2629.27	0.411815	TIM
NM_001204241	mm39_acoCah	0.169494	0.196591	0.862163	0.464444	699	177.911	521.089	NA	104	29.5017	74.4983	NA	NA	0.176391	2.29817:4.64601:0.510977:0.510977:1:1	0.416667(0.392857:0.380252:0.476891)	-1309.5	2629.27	0.411815	TIM
NM_134248	mm39_acoCah	0.229684	0.266632	0.861428	0.310699	909	260.584	648.416	NA	179	56.9428	122.057	NA	NA	0.240276	4.15353:4.15353:4.15353:4.15353:1:1	0.47658(0.470588:0.519608:0.439542)	-1857.07	3722.28	0.363239	K3PUF
NM_001160415	mm39_acoCah	0.27217	0.31601	0.86127	0.221597	1260	282.14	977.86	NA	278	69.7608	208.239	NA	NA	0.281987	1.75441:1.75441:1.75441:1.75441:0.585669:1	0.506977(0.481395:0.401163:0.638372)	-2579.06	5170.32	0.423399	TVM
NM_198624	mm39_acoCah	0.186538	0.216622	0.861121	0.174555	1815	579.056	1235.94	NA	299	105.356	193.644	NA	NA	0.196136	3.9656:2.94628:1:1:1:1	0.486634(0.56874:0.397709:0.493453)	-3435.02	6878.1	0.402092	TN
NM_001356380	mm39_acoCah	0.336539	0.390934	0.860858	0.284946	639	196.924	442.076	NA	167	56.947	110.053	NA	NA	0.353302	4.48877:2.78667:0.548756:0.548756:1:1	0.431673(0.436782:0.363985:0.494253)	-1367.34	2744.96	0.348256	TIM
NM_029959	mm39_acoCah	0.26015	0.302198	0.860858	0.388968	534	127.484	406.516	NA	115	30.7071	84.2929	NA	NA	0.270188	2.49693:2.49693:1:1:1:1	0.481378(0.48324:0.298883:0.662011)	-1097.69	2201.51	0.427472	HKY
NM_008649	mm39_acoCah	0.304669	0.354077	0.86046	0.404096	537	126.845	410.155	NA	128	33.8416	94.1584	NA	NA	0.31634	2.76988:2.76988:2.76988:2.76988:1:1	0.410681(0.524862:0.273481:0.433702)	-1113.13	2234.48	0.193485	K3PUF
NM_153097	mm39_acoCah	0.271507	0.316577	0.857635	0.14517	1395	360.338	1034.66	NA	319	92.1279	226.872	NA	NA	0.283149	1.96175:2.59465:0.505039:1.43841:0.817889:1	0.464668(0.495717:0.385439:0.512848)	-2952.19	5918.63	0.53854	GTR
NM_001007584	mm39_acoCah	0.242764	0.283282	0.856969	0.427896	306	82.1719	223.828	NA	64	19.1944	44.8056	NA	NA	0.253645	2.54614:2.54614:1:1:1:1	0.455657(0.527523:0.380734:0.458716)	-634.225	1274.7	0.488387	HKY
NM_026315	mm39_acoCah	0.199784	0.233677	0.854959	0.343006	618	166.618	451.382	NA	110	33.1709	76.8291	NA	NA	0.208922	2.41299:2.41299:1:1:1:1	0.527113(0.528708:0.471292:0.58134)	-1235.79	2477.69	0.348211	HKY
NM_001204910	mm39_acoCah	0.354757	0.414973	0.854893	0.0248092	2751	729.39	2021.61	NA	736	218.433	517.567	NA	NA	0.370722	4.09803:3.10388:1:1:1:1	0.440075(0.477017:0.483146:0.360061)	-5767.79	11543.6	0.438709	TN
NM_010088	mm39_acoCah	0.382707	0.447678	0.854871	0.213457	720	171.066	548.934	NA	215	57.4377	157.562	NA	NA	0.398143	1.34415:1.34415:1:1:1:1	0.413555(0.466805:0.36722:0.406639)	-1627.91	3261.93	0.300706	HKY
NM_009049	mm39_acoCah	0.161615	0.189127	0.854535	0.491939	516	147.861	368.139	NA	75	23.9801	51.0199	NA	NA	0.169499	4.28662:4.28662:1:1:1:1	0.523674(0.573864:0.411932:0.585227)	-978.574	1963.29	0.500222	HKY
NM_001114153	mm39_acoCah	0.33882	0.39682	0.853838	0.274899	561	144.178	416.822	NA	150	43.2469	106.753	NA	NA	0.353726	1.60131:1.60131:1:1:1:1	0.521701(0.601562:0.434896:0.528646)	-1244.46	2495.05	0.308286	HKY
NM_177039	mm39_acoCah	0.107137	0.125552	0.853328	0.515842	474	154.26	319.74	NA	48	17.3366	30.6634	NA	NA	0.11313	7.64974:7.64974:1:1:1:1	0.59739(0.629518:0.554217:0.608434)	-826.977	1660.11	0.484528	HKY
NM_001271378	mm39_acoCah	0.341246	0.400394	0.852276	0.208508	717	179.541	537.459	NA	196	55.1911	140.809	NA	NA	0.356057	1.81473:1.81473:1:1:1:1	0.404564(0.443983:0.356846:0.412863)	-1573.39	3152.88	0.472357	HKY
NM_015793	mm39_acoCah	0.422182	0.495391	0.852221	0.094811	1326	316.249	1009.75	NA	413	110.99	302.01	NA	NA	0.439642	1.93577:1.93577:1.93577:1.93577:0.629271:1	0.443969(0.449679:0.369379:0.512848)	-2985.03	5982.26	0.591964	TVM
NM_001290288	mm39_acoCah	0.301442	0.353728	0.852187	0.104496	1785	462.142	1322.86	NA	398	115.72	282.28	NA	NA	0.314979	2.40581:2.40581:2.40581:2.40581:1:1	0.435051(0.549919:0.358293:0.39694)	-3508.23	7024.53	0.421813	K3PUF
NM_010742	mm39_acoCah	0.196375	0.230694	0.851233	0.522557	375	91.448	283.552	NA	64	17.5853	46.4147	NA	NA	0.204744	4.05199:4.05199:1:1:1:1	0.576823(0.535156:0.503906:0.691406)	-726.589	1459.38	0.384902	HKY
NM_175148	mm39_acoCah	0.214839	0.253705	0.846809	0.23601	1017	350.783	666.217	NA	190	72.8449	117.155	NA	NA	0.228245	3.95477:3.95477:1:1:1:1	0.600476(0.63:0.641429:0.53)	-2030.31	4066.69	0.407191	HKY
NM_001271379	mm39_acoCah	0.318193	0.376397	0.845367	0.290206	612	156.084	455.916	NA	159	45.8306	113.169	NA	NA	0.333038	1.78998:1.78998:1:1:1:1	0.402104(0.43932:0.339806:0.427184)	-1326.16	2658.45	0.471544	HKY
NM_001368649	mm39_acoCah	0.198329	0.234795	0.844691	0.485725	459	121.561	337.439	NA	80	23.9181	56.0819	NA	NA	0.207987	2.3375:2.3375:1:1:1:1	0.480453(0.512346:0.33642:0.592593)	-910.299	1826.76	0.488425	HKY
NM_001045483	mm39_acoCah	0.183037	0.216865	0.844013	0.301679	789	257.913	531.087	NA	126	46.0195	79.9805	NA	NA	0.194095	4.7392:4.7392:1:1:1:1	0.510732(0.573864:0.577652:0.380682)	-1513.45	3033	0.484184	HKY
NM_027115	mm39_acoCah	0.183037	0.216865	0.844013	0.301679	789	257.913	531.087	NA	126	46.0195	79.9805	NA	NA	0.194095	4.7392:4.7392:1:1:1:1	0.510732(0.573864:0.577652:0.380682)	-1513.45	3033	0.484184	HKY
NM_053211	mm39_acoCah	0.282846	0.335229	0.843741	0.195103	930	267.237	662.763	NA	212	68.5524	143.448	NA	NA	0.297899	2.85712:2.85712:1:1:1:1	0.384984(0.36901:0.346645:0.439297)	-1931.57	3869.21	0.381914	HKY
NM_007894	mm39_acoCah	0.262561	0.311377	0.843225	0.363489	456	113.299	342.701	NA	102	28.7281	73.2719	NA	NA	0.27469	1.80047:1.80047:1:1:1:1	0.438034(0.451923:0.451923:0.410256)	-970.997	1948.16	0.467106	HKY
NM_013479	mm39_acoCah	0.324963	0.385679	0.842572	0.338053	483	129.641	353.359	NA	117	35.4914	81.5086	NA	NA	0.34126	1.09273:3.69751:0.938071:0.100178:0.593578:1	0.503472(0.518229:0.380208:0.611979)	-1018.59	2051.9	0.865525	GTR
NM_177584	mm39_acoCah	0.220152	0.261675	0.841316	0.253076	909	241.665	667.335	NA	175	52.6599	122.34	NA	NA	0.231191	2.60972:2.60972:1:1:1:1	0.444989(0.482026:0.431373:0.421569)	-1855.02	3716.12	0.322624	HKY
NM_001161741	mm39_acoCah	0.320413	0.38089	0.841223	0.40068	243	61.756	181.244	NA	63	18.1616	44.8384	NA	NA	0.335783	2.47744:2.47744:1:1:1:1	0.303846(0.253846:0.311538:0.346154)	-530.077	1066.47	0.408272	HKY
NM_001374637	mm39_acoCah	0.205888	0.244941	0.840559	0.352132	621	182.048	438.952	NA	108	35.6818	72.3182	NA	NA	0.217336	4.95723:1.98837:1:1:1:1	0.42619(0.485714:0.252381:0.540476)	-1208.33	2424.85	0.611439	TN
NM_001310755	mm39_acoCah	0.188213	0.224148	0.839682	0.263836	1095	281.547	813.453	NA	181	52.8308	128.169	NA	NA	0.197453	3.07337:3.07337:1:1:1:1	0.366757(0.468835:0.279133:0.352304)	-2096.35	4198.76	0.341457	HKY
NM_001286096	mm39_acoCah	0.361738	0.43092	0.839454	0.304524	354	115.44	238.56	NA	94	34.3722	59.6278	NA	NA	0.384298	5.43105:2.50698:1:1:1:1	0.426389(0.525:0.3:0.454167)	-760.756	1529.87	0.451868	TN
NM_007541	mm39_acoCah	0.19318	0.230274	0.838914	0.460256	285	67.6478	217.352	NA	49	13.2596	35.7404	NA	NA	0.201984	2.04602:2.04602:1:1:1:1	0.578125(0.588542:0.463542:0.682292)	-557.999	1122.26	0.437526	HKY
NM_001347537	mm39_acoCah	0.157937	0.188462	0.838034	0.44671	417	124.569	292.431	NA	60	20.2202	39.7798	NA	NA	0.167056	4.57791:4.57791:1:1:1:1	0.538462(0.573427:0.472028:0.56993)	-788.646	1583.47	0.445535	HKY
NM_001286180	mm39_acoCah	0.17049	0.2035	0.83779	0.417726	528	150.852	377.148	NA	79	25.5286	53.4714	NA	NA	0.179921	11.0482:4.50827:2.44509:2.44509:1:1	0.536155(0.589947:0.373016:0.645503)	-993.063	1996.48	0.547837	TIM
NM_023894	mm39_acoCah	0.40024	0.477739	0.837779	0.155674	666	180.896	485.104	NA	203	62.5259	140.474	NA	NA	0.42129	1.91021:1.91021:1:1:1:1	0.546784(0.660088:0.449561:0.530702)	-1507.24	3020.58	0.338548	HKY
NM_001081285	mm39_acoCah	0.311632	0.372026	0.83766	0.27518	534	162.43	371.57	NA	131	44.9215	86.0785	NA	NA	0.330002	4.02071:2.62843:1:1:1:1	0.411111(0.511111:0.280556:0.441667)	-1121.79	2251.81	0.304179	TN
NM_001289919	mm39_acoCah	0.380838	0.454827	0.837323	0.178568	717	169.521	547.479	NA	214	57.7724	156.228	NA	NA	0.398331	1.32375:1.32375:1:1:1:1	0.413194(0.466667:0.364583:0.408333)	-1620.28	3246.66	0.295902	HKY
NM_001033786	mm39_acoCah	0.157363	0.187999	0.837039	0.427629	399	113.325	285.675	NA	57	18.3277	38.6723	NA	NA	0.166064	2.88351:2.88351:1:1:1:1	0.411836(0.456522:0.387681:0.391304)	-755.968	1518.12	0.522442	HKY
NM_027584	mm39_acoCah	0.475187	0.567785	0.836914	0.0132468	2010	457.515	1552.49	NA	678	176.567	501.433	NA	NA	0.496264	1.1964:1.53791:0.62964:0.734339:0.58291:1	0.38962(0.445906:0.38962:0.333333)	-4557.88	9129.93	0.390864	GTR
NM_001313712	mm39_acoCah	0.320893	0.384831	0.833856	0.0658539	1350	358.377	991.623	NA	344	104.013	239.987	NA	NA	0.337866	3.37313:2.09178:1:1:1:1	0.429607(0.460663:0.39648:0.431677)	-2862.61	5733.3	0.640929	TN
NM_001356572	mm39_acoCah	0.420823	0.504724	0.833767	0.0427079	1347	353.046	993.954	NA	406	121.29	284.71	NA	NA	0.442813	2.06171:2.06171:2.06171:2.06171:1:1	0.46674(0.515351:0.335526:0.549342)	-2944.86	5897.81	0.544648	K3PUF
NM_212487	mm39_acoCah	0.24716	0.296985	0.832229	0.0122485	3099	1024.76	2074.24	NA	636	236.912	399.088	NA	NA	0.263636	8.33037:6.45612:4.54221:0.625207:1.51644:1	0.549423(0.624883:0.495323:0.528064)	-6238.62	12491.4	0.764096	GTR
NM_001310754	mm39_acoCah	0.192957	0.23202	0.831642	0.130264	1467	380.693	1086.31	NA	247	73.2267	173.773	NA	NA	0.203094	3.29827:3.29827:1:1:1:1	0.368492(0.48073:0.272819:0.351927)	-2822.09	5650.22	0.502425	HKY
NM_001177347	mm39_acoCah	0.121223	0.145813	0.83136	0.487738	246	61.9013	184.099	NA	28	8.06331	19.9367	NA	NA	0.12741	3.34124:3.34124:1:1:1:1	0.532567(0.551724:0.436782:0.609195)	-437.584	881.476	0.260924	HKY
NM_172931	mm39_acoCah	0.185914	0.223668	0.831205	0.258088	924	229.152	694.848	NA	151	42.8924	108.108	NA	NA	0.195277	2.84929:2.84929:1:1:1:1	0.357372(0.461538:0.264423:0.346154)	-1752.84	3511.77	0.399654	HKY
NM_001113369	mm39_acoCah	0.321669	0.387228	0.830698	0.109506	1020	279.838	740.162	NA	265	82.8859	182.114	NA	NA	0.339655	2.64382:2.64382:1:1:1:1	0.496579(0.529326:0.432551:0.527859)	-2181.15	4368.37	0.293775	HKY
NM_001024728	mm39_acoCah	0.122114	0.147126	0.830002	0.485784	417	109.858	307.142	NA	48	14.4555	33.5445	NA	NA	0.128704	2.53925:2.53925:1:1:1:1	0.50939(0.521127:0.411972:0.59507)	-751.177	1508.53	0.467916	HKY
NM_001166631	mm39_acoCah	0.229366	0.276821	0.82857	0.211986	843	236.419	606.581	NA	168	53.7452	114.255	NA	NA	0.242674	3.90112:3.90112:3.90112:3.90112:1:1	0.477621(0.471731:0.512367:0.448763)	-1729.02	3466.19	0.318288	K3PUF
NM_001166632	mm39_acoCah	0.229366	0.276821	0.82857	0.211986	843	236.419	606.581	NA	168	53.7452	114.255	NA	NA	0.242674	3.90112:3.90112:3.90112:3.90112:1:1	0.477621(0.471731:0.512367:0.448763)	-1729.02	3466.19	0.318288	K3PUF
NM_183268	mm39_acoCah	0.28865	0.349123	0.826784	0.433762	267	79.8109	187.189	NA	64	21.775	42.225	NA	NA	0.306726	3.19056:3.19056:1:1:1:1	0.519097(0.59375:0.432292:0.53125)	-571.535	1149.35	0.264408	HKY
NM_001177521	mm39_acoCah	0.28865	0.349123	0.826784	0.433762	267	79.8109	187.189	NA	64	21.775	42.225	NA	NA	0.306726	3.19056:3.19056:1:1:1:1	0.491319(0.5625:0.411458:0.5)	-571.535	1149.35	0.264408	HKY
NM_183111	mm39_acoCah	0.573122	0.693779	0.826087	0.126465	495	151.473	343.527	NA	176	61.2497	114.75	NA	NA	0.610044	4.11516:1.29637:1:1:1:1	0.412458(0.474747:0.328283:0.434343)	-1156.75	2321.76	0.685867	TN
NM_001369022	mm39_acoCah	0.284754	0.344872	0.825681	0.0448164	1674	474.378	1199.62	NA	381	123.38	257.62	NA	NA	0.30179	2.73007:2.73007:1:1:1:1	0.46058(0.47913:0.351304:0.551304)	-3418.94	6843.93	0.438127	HKY
NM_001372231	mm39_acoCah	0.282194	0.341927	0.825307	0.0366886	1908	511.054	1396.95	NA	439	134.83	304.17	NA	NA	0.298194	3.52595:2.38663:1:1:1:1	0.427861(0.454478:0.380597:0.448507)	-3938.46	7884.99	0.567069	TN
NM_001037719	mm39_acoCah	0.219562	0.266186	0.824845	0.184745	912	243.086	668.914	NA	176	53.8264	122.174	NA	NA	0.23199	2.63063:2.63063:1:1:1:1	0.445711(0.483713:0.431596:0.421824)	-1861.86	3729.81	0.322123	HKY
NM_001113368	mm39_acoCah	0.260606	0.316164	0.824275	0.0692604	1554	404.237	1149.76	NA	341	101.959	239.041	NA	NA	0.275058	2.26102:2.26102:2.26102:2.26102:0.487675:1	0.494882(0.501919:0.444338:0.538388)	-3193.46	6399.09	0.329914	TVM
NM_001310627	mm39_acoCah	0.310407	0.377206	0.82291	0.25021	513	134.277	378.723	NA	131	39.4461	91.5539	NA	NA	0.327891	2.06974:2.06974:1:1:1:1	0.513566(0.543605:0.465116:0.531977)	-1115.76	2237.66	0.421718	HKY
NM_199060	mm39_acoCah	0.310407	0.377206	0.82291	0.25021	513	134.277	378.723	NA	131	39.4461	91.5539	NA	NA	0.327891	2.06974:2.06974:1:1:1:1	0.513566(0.543605:0.465116:0.531977)	-1115.76	2237.66	0.421718	HKY
NM_001139504	mm39_acoCah	0.0819122	0.0995967	0.822439	0.538213	351	124.582	226.418	NA	28	11.2237	16.7763	NA	NA	0.088189	8.69546:8.69546:1:1:1:1	0.628726(0.686992:0.577236:0.621951)	-582.32	1170.85	0.39339	HKY
NM_183038	mm39_acoCah	0.409548	0.498283	0.821918	0.468137	189	47.0251	141.975	NA	59	16.9468	42.0532	NA	NA	0.431626	2.53128:2.53128:1:1:1:1	0.404444(0.386667:0.34:0.486667)	-424.058	854.523	0.503652	HKY
NM_001024848	mm39_acoCah	0.393451	0.479663	0.820267	0.0454522	1059	306.746	752.254	NA	315	104.596	210.404	NA	NA	0.418423	2.60008:2.60008:1:1:1:1	0.503153(0.601351:0.377027:0.531081)	-2374.26	4754.59	0.406906	HKY
NM_001290623	mm39_acoCah	0.250154	0.305162	0.819742	0.183292	867	228.725	638.275	NA	180	54.752	125.248	NA	NA	0.264666	4.455:4.455:4.455:4.455:0.656851:1	0.407969(0.484848:0.324916:0.414141)	-1761.89	3536.08	0.582524	TVM
NM_001085533	mm39_acoCah	0.333673	0.407452	0.818926	0.183676	543	140.591	402.409	NA	145	43.3615	101.638	NA	NA	0.352776	1.27225:2.76979:1:1:1:1	0.593807(0.595628:0.502732:0.68306)	-1197.36	2402.95	0.558633	TN
NM_030255	mm39_acoCah	0.269273	0.329068	0.818289	0.121587	1161	251.072	909.928	NA	256	64.5547	191.445	NA	NA	0.282203	1.6126:1.6126:1.6126:1.6126:0.571572:1	0.505877(0.486146:0.38539:0.646096)	-2369.87	4751.96	0.415148	TVM
NM_001356989	mm39_acoCah	0.117117	0.143126	0.818281	0.402353	642	180.284	461.716	NA	71	22.9353	48.0647	NA	NA	0.124421	3.22707:3.22707:1:1:1:1	0.659193(0.704036:0.565022:0.70852)	-1132.7	2271.52	0.487622	HKY
NM_133836	mm39_acoCah	0.143585	0.175722	0.817112	0.510219	366	120.175	245.825	NA	48	17.9678	30.0322	NA	NA	0.154137	2.90942:2.90942:2.90942:2.90942:1:1	0.543011(0.5:0.592742:0.53629)	-665.624	1339.59	0.482675	K3PUF
NM_001271497	mm39_acoCah	0.143585	0.175722	0.817112	0.510219	366	120.175	245.825	NA	48	17.9678	30.0322	NA	NA	0.154137	2.90942:2.90942:2.90942:2.90942:1:1	0.543011(0.5:0.592742:0.53629)	-665.624	1339.59	0.482675	K3PUF
NM_001085531	mm39_acoCah	0.333023	0.408054	0.816124	0.183482	543	140.354	402.646	NA	145	43.3965	101.604	NA	NA	0.352417	1.19457:2.70555:1:1:1:1	0.593807(0.598361:0.502732:0.680328)	-1197.63	2403.49	0.573498	TN
NM_001372571	mm39_acoCah	0.332249	0.40735	0.815637	0.203876	414	106.34	307.66	NA	111	33.038	77.962	NA	NA	0.35154	2.42085:2.42085:1:1:1:1	0.478889(0.443333:0.43:0.563333)	-909.258	1824.7	0.495428	HKY
NM_001377045	mm39_acoCah	0.218823	0.26851	0.814951	0.0107566	3177	875.725	2301.27	NA	591	188.123	402.877	NA	NA	0.232519	3.60391:3.60391:1:1:1:1	0.392944(0.487835:0.378345:0.312652)	-6263.02	12532.1	0.325386	HKY
NM_001167705	mm39_acoCah	0.350242	0.429821	0.814857	0.0424806	1257	321.08	935.92	NA	346	102.511	243.489	NA	NA	0.370569	2.3028:2.3028:1:1:1:1	0.477935(0.501182:0.326241:0.606383)	-2765.41	5536.87	0.297039	HKY
NM_001012323	mm39_acoCah	0.297614	0.365342	0.814618	0.216115	540	149.89	390.11	NA	130	41.6646	88.3354	NA	NA	0.316414	2.93632:2.93632:1:1:1:1	0.417582(0.521978:0.282967:0.447802)	-1133.11	2272.36	0.310842	HKY
NM_001305062	mm39_acoCah	0.192268	0.236129	0.814249	0.31078	555	156.086	398.914	NA	92	29.8604	62.1396	NA	NA	0.204603	4.85544:1.58333:1:1:1:1	0.423759(0.492021:0.279255:0.5)	-1067.63	2143.49	0.578426	TN
NM_001305061	mm39_acoCah	0.192268	0.236129	0.814249	0.31078	555	156.086	398.914	NA	92	29.8604	62.1396	NA	NA	0.204603	4.85544:1.58333:1:1:1:1	0.423759(0.492021:0.279255:0.5)	-1067.63	2143.49	0.578426	TN
NM_001002894	mm39_acoCah	0.206664	0.254015	0.813588	0.0134253	2961	809.46	2151.54	NA	532	168.221	363.779	NA	NA	0.219608	2.03757:2.03757:2.03757:2.03757:0.488927:1	0.428068(0.476358:0.328471:0.479376)	-5765.29	11542.7	0.623009	TVM
NM_001305063	mm39_acoCah	0.193357	0.237787	0.813154	0.310034	552	155.03	396.97	NA	92	29.8492	62.1508	NA	NA	0.205836	4.86137:1.5876:1:1:1:1	0.42246(0.494652:0.275401:0.497326)	-1062.53	2133.29	0.580907	TN
NM_053111	mm39_acoCah	0.294714	0.362462	0.813089	0.270412	459	122.596	336.404	NA	113	34.9724	78.0276	NA	NA	0.312809	2.6207:2.6207:1:1:1:1	0.440171(0.461538:0.442308:0.416667)	-990.953	1988.07	0.502293	HKY
NM_001310632	mm39_acoCah	0.316065	0.389013	0.812479	0.208854	513	135.655	377.345	NA	133	40.7971	92.2029	NA	NA	0.335355	2.24253:2.24253:1:1:1:1	0.513566(0.546512:0.456395:0.537791)	-1118.61	2243.36	0.461659	HKY
NM_001357394	mm39_acoCah	0.254473	0.313211	0.812466	0.015521	2523	586.821	1936.18	NA	536	145.625	390.375	NA	NA	0.268135	2.11509:2.11509:2.11509:2.11509:1:1	0.518935(0.536095:0.454438:0.566272)	-5047.31	10102.7	0.584431	K3PUF
NM_001305059	mm39_acoCah	0.184393	0.22697	0.812412	0.269024	615	169.31	445.69	NA	99	31.5429	67.4571	NA	NA	0.196115	4.46339:1.78323:1:1:1:1	0.424679(0.478365:0.286058:0.509615)	-1175	2358.21	0.547908	TN
NM_001039683	mm39_acoCah	0.171797	0.211489	0.812321	0.33942	513	145.477	367.523	NA	78	25.5555	52.4445	NA	NA	0.183053	10.7813:4.42665:2.44116:2.44116:1:1	0.537138(0.595109:0.369565:0.646739)	-966.371	1943.11	0.539161	TIM
NM_028540	mm39_acoCah	0.183401	0.225866	0.81199	0.269388	618	170.222	447.778	NA	99	31.5691	67.4309	NA	NA	0.195097	4.4619:1.77756:1:1:1:1	0.425837(0.476077:0.289474:0.511962)	-1180.01	2368.22	0.545987	TN
NM_001311159	mm39_acoCah	0.423098	0.521356	0.811532	0.0272421	1167	311.43	855.57	NA	368	113.951	254.049	NA	NA	0.449319	2.97894:2.97894:1:1:1:1	0.447262(0.444444:0.378019:0.519324)	-2630.46	5266.98	0.310601	HKY
NM_001310503	mm39_acoCah	0.334167	0.411793	0.811493	0.179804	516	138.313	377.687	NA	138	42.9115	95.0885	NA	NA	0.354975	1.54665:1.54665:1:1:1:1	0.51721(0.61413:0.429348:0.508152)	-1146.98	2300.09	0.338952	HKY
NM_001077509	mm39_acoCah	0.296886	0.366002	0.81116	0.107735	756	206.698	549.302	NA	187	59.2586	127.741	NA	NA	0.315783	3.75636:3.75636:1:1:1:1	0.510376(0.472763:0.480545:0.577821)	-1619.76	3245.61	0.467167	HKY
NM_011612	mm39_acoCah	0.296886	0.366002	0.81116	0.107735	756	206.698	549.302	NA	187	59.2586	127.741	NA	NA	0.315783	3.75636:3.75636:1:1:1:1	0.510376(0.472763:0.480545:0.577821)	-1619.76	3245.61	0.467167	HKY
NM_029326	mm39_acoCah	0.307237	0.378774	0.811134	0.27311	372	96.2668	275.733	NA	92	27.6833	64.3167	NA	NA	0.32575	4.28833:4.28833:1:1:1:1	0.353832(0.350267:0.270053:0.441176)	-782.213	1570.63	0.481105	HKY
NM_001098840	mm39_acoCah	0.333711	0.411469	0.811023	0.184357	543	141.087	401.913	NA	145	43.802	101.198	NA	NA	0.353914	1.28453:2.90182:1:1:1:1	0.593807(0.598361:0.5:0.68306)	-1196.15	2400.52	0.599832	TN
NM_028033	mm39_acoCah	0.248877	0.306878	0.810997	0.159161	714	215.615	498.385	NA	148	51.4857	96.5143	NA	NA	0.266392	2.54449:4.55298:1:1:1:1	0.630719(0.709804:0.509804:0.672549)	-1445.58	2899.34	0.451558	TN
NM_019388	mm39_acoCah	0.314094	0.387616	0.810324	0.0894942	909	250.907	658.093	NA	234	74.8713	159.129	NA	NA	0.334388	2.93722:2.93722:1:1:1:1	0.454839(0.479032:0.364516:0.520968)	-1962.95	3931.99	0.458388	HKY
NM_001161608	mm39_acoCah	0.322606	0.398349	0.809858	0.180534	540	140.668	399.332	NA	141	42.7397	98.2603	NA	NA	0.342337	1.21113:2.67278:1:1:1:1	0.592896(0.595628:0.5:0.68306)	-1185.27	2378.78	0.579231	TN
NM_028595	mm39_acoCah	0.229058	0.282905	0.809664	0.192757	651	184.707	466.293	NA	130	42.7071	87.2929	NA	NA	0.244336	2.55992:2.55992:1:1:1:1	0.470948(0.483945:0.394495:0.534404)	-1329.59	2665.3	0.361399	HKY
NM_001099316	mm39_acoCah	0.322522	0.398428	0.809486	0.186318	564	143.202	420.798	NA	147	43.5083	103.492	NA	NA	0.341795	1.58165:1.58165:1:1:1:1	0.526042(0.601562:0.440104:0.536458)	-1242.81	2491.74	0.387258	HKY
NM_011095	mm39_acoCah	0.25458	0.314538	0.809376	0.0154191	2514	585.477	1928.52	NA	535	145.934	389.066	NA	NA	0.268543	2.11954:2.11954:2.11954:2.11954:1:1	0.518606(0.535036:0.454869:0.565914)	-5031.8	10071.6	0.579503	K3PUF
NM_173024	mm39_acoCah	0.356712	0.441136	0.80862	0.0308403	1254	325.813	928.187	NA	348	105.339	242.661	NA	NA	0.378647	2.70133:2.70133:1:1:1:1	0.478226(0.5:0.325416:0.609264)	-2753.92	5513.9	0.463565	HKY
NM_001113474	mm39_acoCah	0.292071	0.361908	0.807031	0.0987783	777	230.322	546.678	NA	188	64.4825	123.518	NA	NA	0.312772	3.80808:2.38593:1:1:1:1	0.474747(0.517045:0.390152:0.517045)	-1656.78	3321.72	0.512374	TN
NM_010505	mm39_acoCah	0.1385	0.171661	0.806823	0.37316	567	131.211	435.789	NA	73	19.8386	53.1614	NA	NA	0.146174	1.66957:1.66957:1:1:1:1	0.55614(0.563158:0.410526:0.694737)	-1047.12	2100.36	0.367292	HKY
NM_001109747	mm39_acoCah	0.0948359	0.117566	0.80666	0.631136	258	70.9085	187.091	NA	24	7.67174	16.3283	NA	NA	0.101083	3.38723:3.38723:1:1:1:1	0.505747(0.517241:0.41954:0.58046)	-449.328	904.949	0.424261	HKY
NM_001164233	mm39_acoCah	0.465188	0.577027	0.806182	0.00337159	1923	441.87	1481.13	NA	644	173.947	470.053	NA	NA	0.490887	1.14667:1.48046:0.614854:0.687564:0.544828:1	0.393497(0.449309:0.394009:0.337174)	-4353.87	8721.93	0.454061	GTR
NM_001378260	mm39_acoCah	0.243043	0.30149	0.80614	0.00197017	3501	1065.54	2435.46	NA	718	252.589	465.411	NA	NA	0.260832	3.67198:4.40051:1:1:1:1	0.507721(0.523562:0.492412:0.507188)	-6981.7	13971.4	0.289899	TN
NM_001374133	mm39_acoCah	0.186594	0.231559	0.805816	0.215435	705	198.973	506.027	NA	116	38.0409	77.9591	NA	NA	0.199285	3.08491:6.87277:1:1:1:1	0.434975(0.458333:0.454545:0.392045)	-1357.25	2722.67	0.673806	TN
NM_001372232	mm39_acoCah	0.270212	0.335435	0.805557	0.0227953	1833	491.443	1341.56	NA	411	128.476	282.524	NA	NA	0.287699	3.39411:2.34607:1:1:1:1	0.429457(0.45969:0.377519:0.451163)	-3761.82	7531.7	0.55574	TN
NM_001100465	mm39_acoCah	0.314658	0.390692	0.805385	0.150626	564	144.052	419.948	NA	145	43.3108	101.689	NA	NA	0.334078	1.58015:1.58015:1:1:1:1	0.526042(0.596354:0.442708:0.539062)	-1239.9	2485.92	0.333739	HKY
NM_001166475	mm39_acoCah	0.243446	0.302308	0.805292	0.000668704	4233	1261.5	2971.5	NA	877	302.738	574.262	NA	NA	0.260988	3.47523:1.90822:0.635422:0.635422:1:1	0.511236(0.550231:0.476537:0.50694)	-8473.24	16956.5	0.767277	TIM
NM_028077	mm39_acoCah	0.160448	0.199276	0.805157	0.126531	1140	374.643	765.357	NA	164	62.0072	101.993	NA	NA	0.173208	3.99431:3.99431:1:1:1:1	0.545802(0.497455:0.585242:0.554707)	-2122.38	4250.83	0.465236	HKY
NM_001358258	mm39_acoCah	0.160448	0.199276	0.805157	0.126531	1140	374.643	765.357	NA	164	62.0072	101.993	NA	NA	0.173208	3.99431:3.99431:1:1:1:1	0.545802(0.497455:0.585242:0.554707)	-2122.38	4250.83	0.465236	HKY
NM_001358256	mm39_acoCah	0.160448	0.199276	0.805157	0.126531	1140	374.643	765.357	NA	164	62.0072	101.993	NA	NA	0.173208	3.99431:3.99431:1:1:1:1	0.545802(0.497455:0.585242:0.554707)	-2122.38	4250.83	0.465236	HKY
NM_001358257	mm39_acoCah	0.160448	0.199276	0.805157	0.126531	1140	374.643	765.357	NA	164	62.0072	101.993	NA	NA	0.173208	3.99431:3.99431:1:1:1:1	0.545802(0.497455:0.585242:0.554707)	-2122.38	4250.83	0.465236	HKY
NM_198026	mm39_acoCah	0.188936	0.234735	0.804893	0.119605	1158	336.854	821.146	NA	195	65.8321	129.168	NA	NA	0.202259	3.90983:2.15203:1:1:1:1	0.5179(0.547733:0.455847:0.550119)	-2215.08	4438.27	0.513073	TN
NM_031378	mm39_acoCah	0.227747	0.283452	0.803477	0.0665065	1392	363.809	1028.19	NA	277	84.6895	192.311	NA	NA	0.242306	2.29962:2.29962:2.29962:2.29962:1.05739:1	0.47086(0.549041:0.33049:0.533049)	-2845.34	5702.87	0.399047	TVM
NM_001361097	mm39_acoCah	0.31316	0.389954	0.803071	0.106219	669	172.625	496.375	NA	173	52.2786	120.721	NA	NA	0.332976	2.04019:2.04019:1:1:1:1	0.431111(0.486667:0.375556:0.431111)	-1449.23	2904.58	0.336219	HKY
NM_001281470	mm39_acoCah	0.375244	0.467467	0.802719	0.305123	255	52.0692	202.931	NA	73	17.6821	55.3179	NA	NA	0.394076	1.4876:3.22371:1:1:1:1	0.356589(0.319767:0.418605:0.331395)	-559.078	1126.66	0.436859	TN
NM_001347180	mm39_acoCah	0.251964	0.313991	0.802455	0.0429569	1416	392.216	1023.78	NA	305	98.5584	206.442	NA	NA	0.269145	2.78363:2.78363:1:1:1:1	0.399298(0.455789:0.334737:0.407368)	-2921.31	5848.68	0.440751	HKY
NM_178786	mm39_acoCah	0.253881	0.316616	0.801858	0.0384135	1440	399.552	1040.45	NA	312	101.034	210.966	NA	NA	0.271288	2.82153:2.82153:1:1:1:1	0.400276(0.457557:0.338509:0.404762)	-2973.85	5953.75	0.43001	HKY
NM_001161609	mm39_acoCah	0.328706	0.410446	0.80085	0.151382	543	141.3	401.7	NA	144	43.9463	100.054	NA	NA	0.349976	1.28376:2.81223:1:1:1:1	0.594718(0.598361:0.502732:0.68306)	-1194.9	2398.04	0.585273	TN
NM_025503	mm39_acoCah	0.161639	0.201835	0.800848	0.334655	450	99.4079	350.592	NA	66	17.2575	48.7425	NA	NA	0.170519	4.59968:4.59968:4.59968:4.59968:1:1	0.567329(0.572848:0.410596:0.718543)	-842.275	1692.83	0.255748	K3PUF
NM_010695	mm39_acoCah	0.280933	0.350828	0.80077	0.183035	540	123.571	416.429	NA	126	34.0673	91.9327	NA	NA	0.296927	1.69918:1.69918:1.69918:1.69918:1:1	0.434588(0.516129:0.325269:0.462366)	-1140.51	2289.25	0.393136	K3PUF
NM_020019	mm39_acoCah	0.278012	0.347212	0.800697	0.0901815	954	235.182	718.818	NA	220	63.8185	156.181	NA	NA	0.295071	1.73647:1.73647:1.73647:1.73647:0.300218:1	0.496421(0.535276:0.389571:0.564417)	-2017.25	4046.77	0.675448	TVM
NM_001039105	mm39_acoCah	0.16665	0.208149	0.800627	0.287206	660	196.697	463.303	NA	101	34.9988	66.0012	NA	NA	0.179018	4.54394:4.54394:1:1:1:1	0.398113(0.443396:0.366038:0.384906)	-1264.34	2534.79	0.481545	HKY
NM_008955	mm39_acoCah	0.34654	0.433148	0.80005	0.118111	612	154.226	457.774	NA	168	49.7821	118.218	NA	NA	0.368365	1.4412:1.4412:1.4412:1.4412:1:1	0.524854(0.644737:0.425439:0.504386)	-1339.03	2686.26	0.580568	K3PUF
NM_013706	mm39_acoCah	0.245598	0.307141	0.799628	0.41584	219	48.3344	170.666	NA	44	11.508	32.492	NA	NA	0.259181	2.62396:2.62396:2.62396:2.62396:0.0980503:1	0.497778(0.4:0.466667:0.626667)	-425.069	863.41	0.263854	TVM
NM_053112	mm39_acoCah	0.275377	0.344674	0.798949	0.200374	456	113.122	342.878	NA	107	31.2714	75.7286	NA	NA	0.292568	1.84055:1.84055:1:1:1:1	0.433121(0.455414:0.442675:0.401274)	-979.43	1965.02	0.472816	HKY
NM_172156	mm39_acoCah	0.314671	0.394112	0.798431	0.105404	666	171.181	494.819	NA	173	52.298	120.702	NA	NA	0.33509	2.04396:2.04396:1:1:1:1	0.43006(0.484375:0.372768:0.433036)	-1444.11	2894.32	0.338547	HKY
NM_001277167	mm39_acoCah	0.28023	0.351045	0.798275	0.000234289	3864	1187.21	2676.79	NA	897	320.374	576.626	NA	NA	0.301988	3.4168:3.4168:1:1:1:1	0.523194(0.576046:0.452852:0.540684)	-8011.63	16029.3	0.373087	HKY
NM_001161610	mm39_acoCah	0.323568	0.405842	0.797275	0.149939	540	142.144	397.856	NA	142	43.9419	98.0581	NA	NA	0.345225	1.35535:2.70756:1:1:1:1	0.591075(0.595628:0.5:0.677596)	-1187.71	2383.66	0.514356	TN
NM_001243166	mm39_acoCah	0.327446	0.410881	0.796938	0.150153	540	141.228	398.772	NA	143	43.9967	99.0033	NA	NA	0.349267	1.27051:2.74608:1:1:1:1	0.591075(0.595628:0.497268:0.680328)	-1188.63	2385.49	0.57759	TN
NM_001098841	mm39_acoCah	0.327446	0.410881	0.796938	0.150153	540	141.228	398.772	NA	143	43.9967	99.0033	NA	NA	0.349267	1.27051:2.74608:1:1:1:1	0.591075(0.595628:0.497268:0.680328)	-1188.63	2385.49	0.57759	TN
NM_001243167	mm39_acoCah	0.327446	0.410881	0.796938	0.150153	540	141.228	398.772	NA	143	43.9967	99.0033	NA	NA	0.349267	1.27051:2.74608:1:1:1:1	0.591075(0.595628:0.497268:0.680328)	-1188.63	2385.49	0.57759	TN
NM_001243165	mm39_acoCah	0.327446	0.410881	0.796938	0.150153	540	141.228	398.772	NA	143	43.9967	99.0033	NA	NA	0.349267	1.27051:2.74608:1:1:1:1	0.591075(0.595628:0.497268:0.680328)	-1188.63	2385.49	0.57759	TN
NM_001243155	mm39_acoCah	0.327446	0.410881	0.796938	0.150153	540	141.228	398.772	NA	143	43.9967	99.0033	NA	NA	0.349267	1.27051:2.74608:1:1:1:1	0.591075(0.595628:0.497268:0.680328)	-1188.63	2385.49	0.57759	TN
NM_001348349	mm39_acoCah	0.196998	0.247292	0.79662	0.213085	651	190.427	460.573	NA	114	38.9514	75.0486	NA	NA	0.21171	2.11601:2.11601:2.11601:2.11601:0.195695:1	0.553097(0.548673:0.526549:0.584071)	-1277.69	2567.77	0.474785	TVM
NM_001085532	mm39_acoCah	0.325272	0.408541	0.796179	0.147748	543	140.396	402.604	NA	143	43.5557	99.4443	NA	NA	0.346802	1.22862:2.77421:1:1:1:1	0.593807(0.598361:0.5:0.68306)	-1193.21	2394.66	0.601427	TN
NM_009921	mm39_acoCah	0.20561	0.258564	0.795197	0.231147	507	127.211	379.789	NA	92	27.2668	64.7332	NA	NA	0.218896	2.40039:2.40039:1:1:1:1	0.537572(0.615607:0.358382:0.638728)	-1007.11	2020.36	0.494839	HKY
NM_001357589	mm39_acoCah	0.28096	0.353339	0.795157	0.00028164	3603	1110.33	2492.67	NA	839	301.246	537.754	NA	NA	0.303265	3.30245:3.30245:1:1:1:1	0.524566(0.584691:0.452362:0.536645)	-7462.93	14931.9	0.355453	HKY
NM_199034	mm39_acoCah	0.335029	0.42193	0.79404	0.141879	561	129.708	431.292	NA	149	40.9311	108.069	NA	NA	0.355121	1.23012:1.23012:1.23012:1.23012:0.581463:1	0.416667(0.428947:0.373684:0.447368)	-1216.73	2445.93	0.583159	TVM
NM_001311129	mm39_acoCah	0.343985	0.433263	0.793942	0.0916297	645	175.37	469.63	NA	177	56.6194	120.381	NA	NA	0.368259	2.7804:2.7804:1:1:1:1	0.418879(0.433628:0.329646:0.493363)	-1413.05	2832.22	0.395506	HKY
NM_203320	mm39_acoCah	0.22128	0.278932	0.793311	0.306609	282	74.7746	207.225	NA	55	17.1954	37.8046	NA	NA	0.236567	2.07014:2.07014:1:1:1:1	0.534653(0.574257:0.410891:0.618812)	-572.275	1150.82	0.432743	HKY
NM_011940	mm39_acoCah	0.289529	0.364966	0.793302	0.0349119	1308	322.724	985.276	NA	311	90.8839	220.116	NA	NA	0.308141	2.1864:2.1864:1:1:1:1	0.38565(0.445067:0.318386:0.393498)	-2736.65	5479.35	0.506025	HKY
NM_008327	mm39_acoCah	0.289529	0.364966	0.793302	0.0349119	1308	322.724	985.276	NA	311	90.8839	220.116	NA	NA	0.308141	2.1864:2.1864:1:1:1:1	0.38565(0.445067:0.318386:0.393498)	-2736.65	5479.35	0.506025	HKY
NM_001356340	mm39_acoCah	0.180636	0.228159	0.791709	0.271561	519	127.589	391.411	NA	85	24.7902	60.2098	NA	NA	0.192319	2.65695:2.65695:1:1:1:1	0.391344(0.425414:0.381215:0.367403)	-997.686	2001.51	0.313202	HKY
NM_001079933	mm39_acoCah	0.299302	0.378049	0.791701	0.3293	279	66.8909	212.109	NA	69	19.6555	49.3445	NA	NA	0.318182	1.54999:1.54999:1.54999:1.54999:1:1	0.503546(0.553191:0.420213:0.537234)	-600.941	1210.34	0.511401	K3PUF
NM_001357590	mm39_acoCah	0.280963	0.355304	0.790769	0.000203551	3603	1110.55	2492.45	NA	840	302.729	537.271	NA	NA	0.303877	3.30953:3.30953:1:1:1:1	0.524837(0.585098:0.452362:0.537052)	-7463.87	14933.8	0.362583	HKY
NM_001355395	mm39_acoCah	0.280963	0.355304	0.790769	0.000203551	3603	1110.55	2492.45	NA	840	302.729	537.271	NA	NA	0.303877	3.30953:3.30953:1:1:1:1	0.524837(0.585098:0.452362:0.537052)	-7463.87	14933.8	0.362583	HKY
NM_011090	mm39_acoCah	0.247476	0.312972	0.790727	0.012351	1965	508.975	1456.02	NA	424	129.98	294.02	NA	NA	0.264441	1.94147:2.48986:1:1:1:1	0.504518(0.493976:0.451807:0.567771)	-4126.33	8260.72	0.36852	TN
NM_001316721	mm39_acoCah	0.376665	0.476617	0.790289	0.0655151	720	193.298	526.702	NA	214	67.8635	146.137	NA	NA	0.403499	2.61424:2.61424:1:1:1:1	0.409405(0.452282:0.354772:0.421162)	-1604.93	3215.96	0.306836	HKY
NM_197889	mm39_acoCah	0.323519	0.409649	0.789748	0.147325	540	140.548	399.452	NA	142	43.7657	98.2343	NA	NA	0.345936	1.16394:2.64519:1:1:1:1	0.589253(0.592896:0.497268:0.677596)	-1188.23	2384.68	0.59632	TN
NM_001145799	mm39_acoCah	0.286096	0.362693	0.78881	0.300385	333	87.0941	245.906	NA	77	23.8599	53.1401	NA	NA	0.30613	2.11905:1.05526:0.565885:1.00209:0.01:1	0.444444(0.473684:0.368421:0.491228)	-684.967	1385.02	0.567941	GTR
NM_175397	mm39_acoCah	0.233905	0.296697	0.788364	0.0368836	1329	362.143	966.857	NA	264	85.0299	178.97	NA	NA	0.251016	2.72209:2.72209:1:1:1:1	0.494021(0.497758:0.443946:0.540359)	-2616.36	5238.77	0.510254	HKY
NM_030194	mm39_acoCah	0.233905	0.296697	0.788364	0.0368836	1329	362.143	966.857	NA	264	85.0299	178.97	NA	NA	0.251016	2.72209:2.72209:1:1:1:1	0.494021(0.497758:0.443946:0.540359)	-2616.36	5238.77	0.510254	HKY
NM_011118	mm39_acoCah	0.344185	0.436768	0.788028	0.0812702	660	156.273	503.727	NA	182	51.4109	130.589	NA	NA	0.366107	1.83154:1.83154:1.83154:1.83154:1:1	0.434815(0.455556:0.348889:0.5)	-1455.26	2918.71	0.39636	K3PUF
NM_010510	mm39_acoCah	0.289005	0.367318	0.786798	0.18899	537	101.786	435.214	NA	121	27.7258	93.2742	NA	NA	0.303849	2.9581:2.9581:2.9581:2.9581:0.458661:1	0.492714(0.45082:0.319672:0.70765)	-1071.69	2155.87	0.496858	TVM
NM_001085530	mm39_acoCah	0.277	0.352454	0.785919	9.55733e-05	3846	1180.6	2665.4	NA	889	320.435	568.565	NA	NA	0.300162	3.36823:3.36823:1:1:1:1	0.522409(0.576776:0.452254:0.538197)	-7962.88	15931.8	0.420156	HKY
NM_054037	mm39_acoCah	0.120205	0.15297	0.785808	0.452961	306	104.544	201.456	NA	35	13.9207	21.0793	NA	NA	0.131399	3.88034:3.88034:1:1:1:1	0.568254(0.638095:0.47619:0.590476)	-541.965	1090.17	0.438532	HKY
NM_001177487	mm39_acoCah	0.320225	0.407838	0.785177	0.266866	279	67.63	211.37	NA	72	20.8455	51.1545	NA	NA	0.341463	1.76603:1.76603:1.76603:1.76603:1:1	0.505319(0.553191:0.425532:0.537234)	-604.321	1217.1	0.546524	K3PUF
NM_001081110	mm39_acoCah	0.278126	0.35425	0.785112	0.107122	717	184.696	532.304	NA	169	51.7971	117.203	NA	NA	0.297735	2.69885:2.69885:1:1:1:1	0.535618(0.489919:0.465726:0.65121)	-1525.35	3056.81	0.309658	HKY
NM_183039	mm39_acoCah	0.373565	0.476558	0.783882	0.258027	210	42.4836	167.516	NA	62	15.1555	46.8445	NA	NA	0.394401	1:1:1:1:1:1	0.396396(0.371622:0.344595:0.472973)	-466.294	936.767	0.368543	F81
NM_008648	mm39_acoCah	0.291253	0.371633	0.783712	0.142129	531	152.075	378.925	NA	126	42.6718	83.3282	NA	NA	0.314274	3.52523:3.52523:1:1:1:1	0.409683(0.505587:0.27933:0.444134)	-1098.52	2203.19	0.355202	HKY
NM_001005421	mm39_acoCah	0.210025	0.268019	0.78362	0.0781763	1128	294.042	833.958	NA	204	63.305	140.695	NA	NA	0.225143	2.12976:2.12976:2.12976:2.12976:0.623962:1	0.494737(0.523684:0.375:0.585526)	-2183.86	4379.95	0.499105	TVM
NM_172648	mm39_acoCah	0.275887	0.352225	0.783268	0.0390298	1182	274.418	907.582	NA	266	74.0843	191.916	NA	NA	0.29361	2.55259:2.55259:2.55259:2.55259:1:1	0.395473(0.438272:0.340741:0.407407)	-2420.25	4848.6	0.246724	K3PUF
NM_133353	mm39_acoCah	0.302944	0.386783	0.78324	0.114224	579	139.337	439.663	NA	143	41.1934	101.807	NA	NA	0.32312	2.93092:2.93092:2.93092:2.93092:1:1	0.43514(0.472906:0.394089:0.438424)	-1232.17	2472.55	0.346179	K3PUF
NM_012009	mm39_acoCah	0.159866	0.204436	0.781984	0.313714	396	92.9729	303.027	NA	58	16.3439	41.6561	NA	NA	0.17033	1.66058:1.66058:1.66058:1.66058:0.224917:1	0.453634(0.496241:0.345865:0.518797)	-746.274	1505.22	0.707259	TVM
NM_001014997	mm39_acoCah	0.198177	0.253504	0.781752	0.15216	645	159.586	485.414	NA	115	34.0451	80.9549	NA	NA	0.211866	2.90333:2.90333:1:1:1:1	0.389881(0.415179:0.395089:0.359375)	-1261.96	2530.03	0.502237	HKY
NM_001163105	mm39_acoCah	0.171138	0.219054	0.781259	0.201081	606	156.19	449.81	NA	95	29.2313	65.7687	NA	NA	0.183488	2.37419:2.37419:2.37419:2.37419:1:1	0.481117(0.416256:0.551724:0.475369)	-1169.68	2347.56	0.366774	K3PUF
NM_001033215	mm39_acoCah	0.0964516	0.12349	0.781046	0.193819	1011	295.072	715.928	NA	96	33.1602	62.8398	NA	NA	0.104343	3.55879:3.55879:1:1:1:1	0.306045(0.34331:0.273768:0.301056)	-1762.86	3531.79	0.313422	HKY
NM_001360896	mm39_acoCah	0.446582	0.571802	0.781007	0.0261948	819	185.858	633.142	NA	269	73.4857	195.514	NA	NA	0.474998	1.27917:2.46752:1:1:1:1	0.369176(0.399642:0.336918:0.370968)	-1864.3	3736.74	0.609492	TN
NM_001378690	mm39_acoCah	0.447779	0.573348	0.780989	0.2597	153	42.1611	110.839	NA	54	17.6865	36.3135	NA	NA	0.482381	1.84527:1.84527:1:1:1:1	0.273092(0.289157:0.228916:0.301205)	-365.082	736.675	0.205122	K2P
NM_001170976	mm39_acoCah	0.0951418	0.121955	0.780139	0.503811	276	90.8344	185.166	NA	25	9.65136	15.3486	NA	NA	0.103966	6.75556:2.4127:1:1:1:1	0.62543(0.716495:0.546392:0.613402)	-468.827	946.113	0.494187	TN
NM_199157	mm39_acoCah	0.309436	0.396662	0.780099	0.097765	591	176.974	414.026	NA	149	52.743	96.257	NA	NA	0.335556	4.42104:4.42104:1:1:1:1	0.429167(0.45:0.3125:0.525)	-1250.46	2507.04	0.443794	HKY
NM_010281	mm39_acoCah	0.19755	0.253295	0.779921	0.114878	951	234.232	716.768	NA	169	49.9023	119.098	NA	NA	0.21128	1.74179:1.74179:1.74179:1.74179:0.459985:1	0.417715(0.449686:0.372642:0.430818)	-1883.5	3779.27	0.511184	TVM
NM_001082546	mm39_acoCah	0.245829	0.315286	0.779702	0.379271	291	61.9718	229.028	NA	61	15.7154	45.2846	NA	NA	0.260621	1:1:1:1:1:1	0.428571(0.556122:0.316327:0.413265)	-598.854	1201.84	0.377323	F81
NM_054058	mm39_acoCah	0.388678	0.498617	0.779512	0.0048712	1404	381.251	1022.75	NA	423	136.843	286.157	NA	NA	0.418532	2.29526:2.29526:1:1:1:1	0.476541(0.507353:0.408613:0.513655)	-3114.3	6234.64	0.407306	HKY
NM_206871	mm39_acoCah	0.109879	0.14096	0.779503	0.321524	567	122.606	444.394	NA	60	15.6848	44.3152	NA	NA	0.1166	1:1:1:1:1:1	0.55614(0.563158:0.402632:0.702632)	-1010.45	2024.97	0.506192	F81
NM_031191	mm39_acoCah	0.34042	0.436956	0.779072	0.0808356	660	156.354	503.646	NA	181	51.5738	129.426	NA	NA	0.36329	1.8009:1.8009:1.8009:1.8009:1:1	0.434074(0.453333:0.348889:0.5)	-1454.23	2916.65	0.410066	K3PUF
NM_001290552	mm39_acoCah	0.216017	0.277315	0.778958	0.285463	363	95.8093	267.191	NA	68	21.4353	46.5647	NA	NA	0.232196	2.85081:2.85081:1:1:1:1	0.512295(0.590164:0.336066:0.610656)	-730.998	1468.2	0.48393	HKY
NM_030599	mm39_acoCah	0.204511	0.262711	0.778462	0.174388	666	176.694	489.306	NA	123	38.9767	84.0233	NA	NA	0.219952	2.5678:2.5678:1:1:1:1	0.447917(0.482143:0.430804:0.430804)	-1334.45	2675.01	0.467835	HKY
NM_001357687	mm39_acoCah	0.392965	0.504969	0.778196	0.00400615	1329	364.543	964.457	NA	404	132.076	271.924	NA	NA	0.423687	2.79808:2.059:0.616984:0.616984:1:1	0.479866(0.488814:0.364653:0.58613)	-2982.52	5975.18	0.315547	TIM
NM_001144948	mm39_acoCah	0.583128	0.749575	0.777944	0.0763469	345	86.8075	258.192	NA	138	41.6434	96.3566	NA	NA	0.625008	2.16447:2.16447:1:1:1:1	0.481944(0.520833:0.370833:0.554167)	-834.265	1674.75	0.357399	HKY
NM_001099295	mm39_acoCah	0.183488	0.235992	0.777517	0.369652	270	76.0406	193.959	NA	45	15.0843	29.9157	NA	NA	0.198274	1.82895:4.4882:1:1:1:1	0.57326(0.516484:0.626374:0.576923)	-524.434	1057.34	0.507739	TN
NM_001270555	mm39_acoCah	0.287883	0.370494	0.777024	0.27658	267	79.4669	187.533	NA	65	22.9383	42.0617	NA	NA	0.31247	3.0138:3.0138:1:1:1:1	0.487847(0.5625:0.40625:0.494792)	-572.853	1151.99	0.406377	HKY
NM_001034906	mm39_acoCah	0.390944	0.503844	0.775922	0.00488786	1326	364.298	961.702	NA	402	131.875	270.125	NA	NA	0.421961	2.78296:2.04305:0.608348:0.608348:1:1	0.479821(0.488789:0.365471:0.585202)	-2974.92	5959.98	0.327796	TIM
NM_027300	mm39_acoCah	0.151924	0.196194	0.774356	0.248157	564	182.531	381.469	NA	81	30.936	50.064	NA	NA	0.166251	3.29416:3.29416:3.29416:3.29416:0.614678:1	0.561856(0.530928:0.608247:0.546392)	-1062.02	2136.51	0.479167	TVM
NM_001379365	mm39_acoCah	0.151924	0.196194	0.774356	0.248157	564	182.531	381.469	NA	81	30.936	50.064	NA	NA	0.166251	3.29416:3.29416:3.29416:3.29416:0.614678:1	0.561856(0.530928:0.608247:0.546392)	-1062.02	2136.51	0.479167	TVM
NM_001085520	mm39_acoCah	0.289155	0.37361	0.77395	0.138274	486	121.025	364.975	NA	115	34.493	80.507	NA	NA	0.310186	2.40305:2.40305:2.40305:2.40305:1:1	0.49596(0.554545:0.366667:0.566667)	-1023.19	2054.64	0.356171	K3PUF
NM_028647	mm39_acoCah	0.152887	0.197724	0.773235	0.246803	561	180.351	380.649	NA	81	30.7752	50.2248	NA	NA	0.167302	3.28026:3.28026:3.28026:3.28026:0.613915:1	0.561313(0.528497:0.606218:0.549223)	-1057.57	2127.6	0.477776	TVM
NM_001122732	mm39_acoCah	0.152887	0.197724	0.773235	0.246803	561	180.351	380.649	NA	81	30.7752	50.2248	NA	NA	0.167302	3.28026:3.28026:3.28026:3.28026:0.613915:1	0.561313(0.528497:0.606218:0.549223)	-1057.57	2127.6	0.477776	TVM
NM_172895	mm39_acoCah	0.258519	0.334567	0.772698	0.00265408	2220	618.562	1601.44	NA	475	158.307	316.693	NA	NA	0.279709	2.00108:3.66434:0.676468:0.676468:1:1	0.530243(0.539735:0.446358:0.604636)	-4498.52	9007.12	0.60626	TIM
NM_010374	mm39_acoCah	0.259708	0.336269	0.772322	0.0865787	738	190.433	547.567	NA	166	51.5412	114.459	NA	NA	0.279464	2.18511:2.18511:1:1:1:1	0.500669(0.526104:0.401606:0.574297)	-1558.48	3123.07	0.403021	HKY
NM_172050	mm39_acoCah	0.163568	0.211855	0.772074	0.20623	567	168.803	398.197	NA	88	31.1914	56.8086	NA	NA	0.177943	3.50866:3.50866:1:1:1:1	0.48308(0.482234:0.413706:0.553299)	-1099.35	2204.83	0.266912	K2P
NM_001113736	mm39_acoCah	0.26932	0.348888	0.771937	0.0104753	1470	423.028	1046.97	NA	329	113.039	215.961	NA	NA	0.292218	2.71775:2.71775:1:1:1:1	0.499329(0.539235:0.373239:0.585513)	-3010.33	6026.7	0.455921	HKY
NM_001303005	mm39_acoCah	0.163133	0.211394	0.771702	0.349656	327	71.7755	255.224	NA	48	12.8203	35.1797	NA	NA	0.173726	3.30708:3.30708:3.30708:3.30708:0.129495:1	0.329545(0.386364:0.325758:0.276515)	-610.878	1234.58	0.520175	TVM
NM_001082547	mm39_acoCah	0.227257	0.294545	0.771552	0.230321	291	72.0806	218.919	NA	57	17.0489	39.9511	NA	NA	0.243924	6.08875:6.08875:6.08875:6.08875:1:1	0.433673(0.545918:0.316327:0.438776)	-580.403	1169.24	0.49684	K3PUF
NM_001360895	mm39_acoCah	0.442319	0.573364	0.771444	0.021072	822	186.86	635.14	NA	269	74.2652	194.735	NA	NA	0.472108	1.27526:2.4468:1:1:1:1	0.370238(0.401786:0.339286:0.369643)	-1868.76	3745.67	0.610511	TN
NM_027966	mm39_acoCah	0.224164	0.290654	0.77124	0.0266194	1317	395.39	921.61	NA	252	90.0748	161.925	NA	NA	0.244126	3.5451:3.5451:3.5451:3.5451:0.477831:1	0.491525(0.533898:0.432203:0.508475)	-2552.64	5117.47	0.352737	TVM
NM_001243150	mm39_acoCah	0.335283	0.435323	0.770194	0.09288	528	135.923	392.077	NA	143	44.3869	98.6131	NA	NA	0.361037	1.17149:2.6892:1:1:1:1	0.589385(0.594972:0.488827:0.684358)	-1172.02	2352.28	0.484607	TN
NM_001145801	mm39_acoCah	0.276018	0.358447	0.770038	0.231025	330	86.1079	243.892	NA	75	23.5771	51.4229	NA	NA	0.297527	1.80473:0.949623:0.43007:0.96844:0.01:1	0.443953(0.460177:0.393805:0.477876)	-677.546	1370.19	0.541023	GTR
NM_134167	mm39_acoCah	0.18585	0.241373	0.76997	0.107842	885	248.937	636.063	NA	147	49.5389	97.4611	NA	NA	0.201468	2.59444:2.59444:1:1:1:1	0.402357(0.343434:0.3367:0.526936)	-1707.22	3420.52	0.290812	HKY
NM_007735	mm39_acoCah	0.10946	0.142164	0.76996	0.00145067	5046	2609.57	2436.43	NA	526	306.014	219.986	NA	NA	0.126373	4.25902:2.23513:1:1:1:1	0.592989(0.732026:0.654189:0.392751)	-8184.21	16376.5	0.526054	TN
NM_001382234	mm39_acoCah	0.574527	0.746191	0.769946	0.00158173	1113	350.515	762.485	NA	402	150.287	251.713	NA	NA	0.628588	6.24395:4.03207:1.88017:1.88017:1:1	0.455381(0.537402:0.402559:0.426181)	-2519.3	5048.76	0.484963	TIM
NM_001014398	mm39_acoCah	0.185249	0.240766	0.769416	0.00476858	2436	757.794	1678.21	NA	406	150.151	255.849	NA	NA	0.202519	4.66558:7.5661:1.06006:1.47203:2.31129:1	0.541969(0.549637:0.507869:0.568402)	-4618.48	9251.09	0.856131	GTR
NM_001113199	mm39_acoCah	0.229342	0.298161	0.769189	8.37503e-07	6270	2199.4	4070.6	NA	1194	492.655	701.345	NA	NA	0.253483	4.3862:6.43054:0.551431:1.33394:1.41819:1	0.523385(0.584095:0.589122:0.396938)	-12212.4	24438.8	0.999714	GTR
NM_028157	mm39_acoCah	0.272433	0.354647	0.768182	1.86104e-05	3885	1183.56	2701.44	NA	888	322.516	565.484	NA	NA	0.297479	3.25511:3.25511:3.25511:3.25511:0.599211:1	0.535777(0.570307:0.492521:0.544503)	-7952.1	15916.3	0.562229	TVM
NM_001286494	mm39_acoCah	0.207081	0.269891	0.767277	0.201004	648	139.592	508.408	NA	109	28.7259	80.2741	NA	NA	0.220612	2.72653:2.72653:2.72653:2.72653:1:1	0.538913(0.678414:0.325991:0.612335)	-1226.96	2462.11	0.250323	K3PUF
NM_172808	mm39_acoCah	0.231525	0.301777	0.767206	0.00696131	1833	484.334	1348.67	NA	374	119.247	254.753	NA	NA	0.250087	2.44885:3.10574:1:1:1:1	0.487279(0.500779:0.445483:0.515576)	-3692.82	7393.71	0.362269	TN
NM_173421	mm39_acoCah	0.183315	0.239462	0.76553	0.0515878	1071	362.318	708.682	NA	170	68.0721	101.928	NA	NA	0.202309	7.38043:2.27167:0.529382:0.529382:1:1	0.508264(0.629477:0.477961:0.417355)	-1997.58	4005.32	0.524615	TIM
NM_001145874	mm39_acoCah	0.225144	0.294145	0.765417	0.00428855	2040	699.49	1340.51	NA	387	156.88	230.12	NA	NA	0.248803	4.2756:4.2756:4.2756:4.2756:0.517284:1	0.529753(0.467344:0.605951:0.515965)	-3856.94	7726.01	0.634949	TVM
NM_001045542	mm39_acoCah	0.359059	0.469611	0.764589	0.0487625	576	153.34	422.66	NA	168	54.0632	113.937	NA	NA	0.38849	2.46179:2.46179:1:1:1:1	0.402174(0.365217:0.406522:0.434783)	-1298.02	2602.16	0.280257	HKY
NM_023332	mm39_acoCah	0.370678	0.485631	0.763292	0.0271046	723	193.898	529.102	NA	214	69.4164	144.584	NA	NA	0.401507	2.58409:2.58409:1:1:1:1	0.410468(0.454545:0.357438:0.419421)	-1609.72	3225.53	0.299531	HKY
NM_001033450	mm39_acoCah	0.267244	0.350321	0.762856	0.0304598	1188	272.34	915.66	NA	263	73.7756	189.224	NA	NA	0.286289	2.17481:2.17481:2.17481:2.17481:1:1	0.396322(0.43662:0.350939:0.401408)	-2434.02	4876.15	0.275312	K3PUF
NM_001255977	mm39_acoCah	0.553293	0.725703	0.762423	0.112803	255	70.4973	184.503	NA	97	32.3832	64.6168	NA	NA	0.600957	2.04973:1.05375:0.444805:0.444805:1:1	0.385659(0.44186:0.325581:0.389535)	-607.332	1225.42	0.204424	TIM
NM_001142960	mm39_acoCah	0.229209	0.300655	0.762364	0.125524	480	131.373	348.627	NA	97	32.0863	64.9137	NA	NA	0.248763	1.7788:3.54404:1:1:1:1	0.480924(0.545181:0.412651:0.48494)	-980.895	1970.05	0.503086	TN
NM_001376968	mm39_acoCah	0.188672	0.247562	0.76212	0.277897	273	77.4178	195.582	NA	45	15.3827	29.6173	NA	NA	0.205372	5.07754:5.07754:1:1:1:1	0.415771(0.467742:0.33871:0.44086)	-518.793	1043.86	0.274986	HKY
NM_001289679	mm39_acoCah	0.181327	0.237927	0.762114	0.0788474	891	270.898	620.102	NA	149	54.2898	94.7102	NA	NA	0.198536	4.75924:4.75924:1:1:1:1	0.271637(0.30614:0.232456:0.276316)	-1736.4	3478.88	0.504343	HKY
NM_172309	mm39_acoCah	0.181327	0.237927	0.762114	0.0788474	891	270.898	620.102	NA	149	54.2898	94.7102	NA	NA	0.198536	4.75924:4.75924:1:1:1:1	0.266954(0.300862:0.228448:0.271552)	-1736.4	3478.88	0.504343	HKY
NM_001085348	mm39_acoCah	0.384288	0.504525	0.761682	0.0394268	564	157.232	406.768	NA	167	56.2193	110.781	NA	NA	0.417807	2.9897:1.57305:1:1:1:1	0.533854(0.611979:0.4375:0.552083)	-1279.67	2567.55	0.479053	TN
NM_010507	mm39_acoCah	0.13861	0.182091	0.761212	0.245556	570	137.949	432.051	NA	74	21.867	52.133	NA	NA	0.149133	2.45212:2.45212:1:1:1:1	0.549738(0.554974:0.397906:0.696335)	-1046.69	2099.52	0.362276	HKY
NM_001085528	mm39_acoCah	0.338008	0.444093	0.761121	0.063508	543	143.024	399.976	NA	149	47.6264	101.374	NA	NA	0.365951	1.3533:2.79799:1:1:1:1	0.588342(0.598361:0.494536:0.672131)	-1205.8	2419.83	0.599017	TN
NM_001013783	mm39_acoCah	0.177054	0.232893	0.760239	0.0158682	1734	523.857	1210.14	NA	282	102.315	179.685	NA	NA	0.193923	3.94495:3.05798:1:1:1:1	0.448448(0.445195:0.454204:0.445946)	-3290.83	6589.73	0.344	TN
NM_009639	mm39_acoCah	0.316212	0.416389	0.759415	0.0604525	723	152.323	570.677	NA	186	48.3728	137.627	NA	NA	0.337317	2.00666:2.00666:2.00666:2.00666:0.92179:1	0.411846(0.491736:0.415289:0.328512)	-1556.05	3124.46	0.314385	TVM
NM_001330781	mm39_acoCah	0.0841959	0.110882	0.759332	0.520563	360	98.29	261.71	NA	30	9.92778	20.0722	NA	NA	0.0914819	4.91568:4.91568:1:1:1:1	0.563361(0.508264:0.528926:0.652893)	-611.279	1228.77	0.308835	HKY
NM_001301745	mm39_acoCah	0.267434	0.352215	0.759293	0.0244681	1182	271.347	910.653	NA	262	73.8398	188.16	NA	NA	0.286897	2.21549:2.21549:2.21549:2.21549:1:1	0.397013(0.436321:0.351415:0.403302)	-2422.96	4854.03	0.271331	K3PUF
NM_008572	mm39_acoCah	0.241138	0.317781	0.758817	0.0695128	726	207.158	518.842	NA	153	52.7492	100.251	NA	NA	0.263007	3.61624:3.61624:1:1:1:1	0.463038(0.512097:0.389113:0.487903)	-1485.46	2977.03	0.498609	HKY
NM_206974	mm39_acoCah	0.17514	0.230972	0.758276	0.211665	456	136.504	319.496	NA	74	26.6687	47.3313	NA	NA	0.191853	4.48151:4.48151:1:1:1:1	0.383681(0.447917:0.328125:0.375)	-881.874	1769.91	0.464552	HKY
NM_033541	mm39_acoCah	0.301945	0.398303	0.758078	0.0294709	1053	242.636	810.364	NA	242	68.5192	173.481	NA	NA	0.324148	1.62965:2.61168:0.419219:0.419219:1:1	0.520661(0.534435:0.367769:0.65978)	-2126.7	4263.57	0.615097	TIM
NM_130870	mm39_acoCah	0.205334	0.271114	0.757369	0.306892	393	213.903	179.097	NA	55	33.657	21.343	NA	NA	0.241137	30:8.29521:12.4544:12.4544:1:1	0.548122(0.482394:0.644366:0.517606)	-626.056	1262.59	0.649347	TIM
NM_001100466	mm39_acoCah	0.199464	0.263412	0.757234	0.0361438	1182	334.095	847.905	NA	215	73.5848	141.415	NA	NA	0.217539	2.86536:2.86536:1:1:1:1	0.428154(0.482456:0.377193:0.424812)	-2363.68	4733.41	0.327089	HKY
NM_001289680	mm39_acoCah	0.172863	0.228295	0.757192	0.0700773	864	264.192	599.808	NA	139	51.1201	87.8799	NA	NA	0.189813	4.89434:4.89434:1:1:1:1	0.262405(0.296848:0.222417:0.267951)	-1667.84	3341.77	0.497776	HKY
NM_146023	mm39_acoCah	0.167181	0.221616	0.754375	0.0430926	1302	388.224	913.776	NA	199	71.6962	127.304	NA	NA	0.183412	3.65363:3.65363:3.65363:3.65363:0.573373:1	0.424719(0.485393:0.457303:0.331461)	-2449.68	4911.56	0.298857	TVM
NM_001077496	mm39_acoCah	0.167181	0.221616	0.754375	0.0430926	1302	388.224	913.776	NA	199	71.6962	127.304	NA	NA	0.183412	3.65363:3.65363:3.65363:3.65363:0.573373:1	0.424719(0.485393:0.457303:0.331461)	-2449.68	4911.56	0.298857	TVM
NM_001102410	mm39_acoCah	0.223535	0.296703	0.753397	0.0149216	1374	372.731	1001.27	NA	273	90.2821	182.718	NA	NA	0.243384	2.659:2.659:1:1:1:1	0.469762(0.508639:0.398488:0.50216)	-2747.9	5501.84	0.474778	HKY
NM_001311145	mm39_acoCah	0.258102	0.342701	0.753138	0.121663	465	113.928	351.072	NA	105	31.6187	73.3813	NA	NA	0.278829	1.08484:1.93385:0.93721:0.391545:0.314232:1	0.428811(0.414573:0.396985:0.474874)	-980.142	1975.05	0.337985	GTR
NM_011709	mm39_acoCah	0.390985	0.519715	0.752307	0.0875489	393	88.8571	304.143	NA	119	33.2865	85.7135	NA	NA	0.420091	2.07344:3.46825:1:1:1:1	0.537037(0.518519:0.474074:0.618519)	-887.944	1784.2	0.360982	TN
NM_001163611	mm39_acoCah	0.118176	0.157134	0.752074	0.416759	267	85.5366	181.463	NA	31	11.9437	19.0563	NA	NA	0.130657	8.42281:8.42281:1:1:1:1	0.485185(0.45:0.444444:0.561111)	-475.559	957.4	0.39956	HKY
NM_028525	mm39_acoCah	0.233507	0.310564	0.751882	0.0327531	930	277.308	652.692	NA	190	68.5999	121.4	NA	NA	0.256484	1.9434:1.24918:0.545853:0.500737:0.417658:1	0.478778(0.46118:0.417702:0.557453)	-1870.9	3756.16	0.344439	GTR
NM_001142775	mm39_acoCah	0.204417	0.271971	0.751615	0.043136	1176	254.286	921.714	NA	214	57.459	156.541	NA	NA	0.219024	2.63971:2.63971:2.63971:2.63971:1:1	0.423401(0.464646:0.380051:0.425505)	-2288.22	4584.53	0.28089	K3PUF
NM_181276	mm39_acoCah	0.236534	0.31481	0.751355	0.0331627	981	274.273	706.727	NA	198	67.4378	130.562	NA	NA	0.258419	1.35401:2.0115:0.272623:0.798355:0.425618:1	0.385163(0.387195:0.335366:0.432927)	-1984.62	3983.59	0.628921	GTR
NM_001243200	mm39_acoCah	0.22223	0.295869	0.751109	0.139898	600	139.141	460.859	NA	115	32.9721	82.0279	NA	NA	0.239307	2.88393:2.88393:2.88393:2.88393:0.354567:1	0.455224(0.49005:0.345771:0.529851)	-1178.57	2369.57	0.456791	TVM
NM_001370856	mm39_acoCah	0.140513	0.187269	0.750328	0.089248	1014	263.677	750.323	NA	133	42.4223	90.5777	NA	NA	0.152672	3.69117:5.35834:0.163081:0.88579:0.430895:1	0.571831(0.549296:0.490141:0.676056)	-1844	3702.33	0.302153	GTR
NM_007683	mm39_acoCah	0.222811	0.296955	0.750319	0.000970059	2715	660.396	2054.6	NA	520	155.951	364.049	NA	NA	0.240846	3.06588:2.20304:0.520325:1.148:1.16452:1	0.396729(0.444873:0.405182:0.340132)	-5263.52	10541.2	0.80784	GTR
NM_001199339	mm39_acoCah	0.0911808	0.121564	0.750063	0.362068	492	123.743	368.257	NA	44	13.6131	30.3869	NA	NA	0.0988225	2.17728:2.17728:1:1:1:1	0.422222(0.524242:0.351515:0.390909)	-849.088	1704.33	0.312964	HKY
NM_001199338	mm39_acoCah	0.0911808	0.121564	0.750063	0.362068	492	123.743	368.257	NA	44	13.6131	30.3869	NA	NA	0.0988225	2.17728:2.17728:1:1:1:1	0.422222(0.524242:0.351515:0.390909)	-849.088	1704.33	0.312964	HKY
NM_010086	mm39_acoCah	0.210792	0.281036	0.750052	0.00380946	2175	490.73	1684.27	NA	409	114.428	294.572	NA	NA	0.22664	1.80244:1.80244:1.80244:1.80244:0.588164:1	0.418854(0.450131:0.414042:0.392388)	-4290.21	8592.53	0.281283	TVM
NM_001037713	mm39_acoCah	0.167889	0.223925	0.749753	0.11693	732	212.439	519.561	NA	115	40.5835	74.4165	NA	NA	0.184151	3.72759:3.72759:1:1:1:1	0.448297(0.498175:0.368613:0.478102)	-1400.97	2808.05	0.478152	HKY
NM_007844	mm39_acoCah	0.30848	0.411532	0.749589	0.211747	261	75.1099	185.89	NA	67	23.4662	43.5338	NA	NA	0.338136	2.69513:2.69513:1:1:1:1	0.472934(0.521368:0.388889:0.508547)	-567.845	1141.98	0.394725	HKY
NM_173869	mm39_acoCah	0.251673	0.336029	0.748962	0.160318	309	84.4563	224.544	NA	66	22.0643	43.9357	NA	NA	0.27473	2.56929:1.00584:1:1:1:1	0.411859(0.519231:0.298077:0.418269)	-633.827	1276.06	0.448265	TN
NM_212457	mm39_acoCah	0.16442	0.219542	0.748925	0.303824	348	90.8663	257.134	NA	52	16.6703	35.3297	NA	NA	0.178813	2.95057:1.29347:1:1:1:1	0.459384(0.579832:0.336134:0.462185)	-653.318	1315	0.338243	TN
NM_001359570	mm39_acoCah	0.16442	0.219542	0.748925	0.303824	348	90.8663	257.134	NA	52	16.6703	35.3297	NA	NA	0.178813	2.95057:1.29347:1:1:1:1	0.459384(0.579832:0.336134:0.462185)	-653.318	1315	0.338243	TN
NM_001359569	mm39_acoCah	0.16442	0.219542	0.748925	0.303824	348	90.8663	257.134	NA	52	16.6703	35.3297	NA	NA	0.178813	2.95057:1.29347:1:1:1:1	0.459384(0.579832:0.336134:0.462185)	-653.318	1315	0.338243	TN
NM_177069	mm39_acoCah	0.366418	0.489755	0.748166	0.00136758	1392	353.485	1038.51	NA	401	125.389	275.611	NA	NA	0.397738	1.31305:1.73852:0.766754:0.558427:0.265253:1	0.460554(0.459488:0.383795:0.53838)	-3063.83	6141.9	0.535825	GTR
NM_010685	mm39_acoCah	0.217831	0.291221	0.74799	0.0307767	1233	281.348	951.652	NA	236	66.8544	169.146	NA	NA	0.234577	1.1059:1.92065:0.454745:0.831431:0.624095:1	0.419471(0.439904:0.395433:0.423077)	-2427.5	4869.28	0.490948	GTR
NM_001034101	mm39_acoCah	0.256061	0.342374	0.747899	0.00704158	1437	367.333	1069.67	NA	319	100.382	218.618	NA	NA	0.278125	1.99536:1.99536:1.99536:1.99536:0.663116:1	0.502766(0.544606:0.372407:0.591286)	-3024.56	6061.3	0.404232	TVM
NM_001109993	mm39_acoCah	0.117101	0.156626	0.747643	0.344401	231	60.5998	170.4	NA	26	8.3809	17.6191	NA	NA	0.12747	3.45026:3.45026:1:1:1:1	0.527778(0.487179:0.448718:0.647436)	-417.708	841.745	0.315292	HKY
NM_018792	mm39_acoCah	0.269441	0.360438	0.747538	0.0996242	471	119.211	351.789	NA	107	33.3752	73.6248	NA	NA	0.292473	4.64988:2.49463:1:1:1:1	0.534113(0.497076:0.444444:0.660819)	-971.555	1951.37	0.52439	TN
NM_172481	mm39_acoCah	0.319094	0.42687	0.74752	6.80456e-05	2547	703.33	1843.67	NA	644	217.604	426.396	NA	NA	0.348856	1.89105:3.67248:1:1:1:1	0.44483(0.461227:0.325231:0.548032)	-5347.85	10703.7	0.670717	TN
NM_001355151	mm39_acoCah	0.319094	0.42687	0.74752	6.80456e-05	2547	703.33	1843.67	NA	644	217.604	426.396	NA	NA	0.348856	1.89105:3.67248:1:1:1:1	0.44483(0.461227:0.325231:0.548032)	-5347.85	10703.7	0.670717	TN
NM_177293	mm39_acoCah	0.313042	0.418891	0.747312	0.000114185	2556	657.225	1898.78	NA	621	196.578	424.422	NA	NA	0.340259	3.28225:2.53499:1:1:1:1	0.420182(0.496009:0.400798:0.36374)	-5296.68	10601.4	0.294989	TN
NM_207273	mm39_acoCah	0.287012	0.384158	0.747118	0.0211595	999	225.115	773.885	NA	241	67.5373	173.463	NA	NA	0.308903	1.66975:1.66975:1:1:1:1	0.489736(0.507331:0.382698:0.579179)	-2108.62	4223.32	0.391684	HKY
NM_022430	mm39_acoCah	0.145195	0.194457	0.746666	0.116943	861	230.931	630.069	NA	118	38.8517	79.1483	NA	NA	0.158407	2.80888:2.80888:2.80888:2.80888:1:1	0.512027(0.524055:0.465636:0.546392)	-1616.45	3241.04	0.290442	K3PUF
NM_178388	mm39_acoCah	0.176939	0.236993	0.746598	0.0722984	825	225.791	599.209	NA	135	45.2817	89.7183	NA	NA	0.193375	3.61723:3.61723:1:1:1:1	0.508454(0.483696:0.414855:0.626812)	-1606.42	3218.93	0.338977	HKY
NM_001382229	mm39_acoCah	0.360607	0.48314	0.746382	0.00223188	1293	326.634	966.366	NA	366	114.082	251.918	NA	NA	0.391561	1.20586:1.64163:0.639611:0.471955:0.265695:1	0.468437(0.465358:0.386836:0.553118)	-2830.48	5675.22	0.56923	GTR
NM_001099318	mm39_acoCah	0.312335	0.418743	0.745887	0.0596628	561	143.185	417.815	NA	145	45.6477	99.3523	NA	NA	0.339494	1.58852:1.58852:1:1:1:1	0.525174(0.604167:0.432292:0.539062)	-1230.47	2467.06	0.32998	HKY
NM_001286103	mm39_acoCah	0.120996	0.162267	0.745657	0.124239	771	269.912	501.088	NA	89	37.3275	51.6725	NA	NA	0.135444	6.78186:2.31187:1:1:1:1	0.54359(0.663462:0.509615:0.457692)	-1324.75	2657.65	0.598482	TN
NM_001345902	mm39_acoCah	0.227301	0.304859	0.745594	0.000881302	2655	643.037	2011.96	NA	516	154.822	361.178	NA	NA	0.246085	3.06645:2.17643:0.502939:1.14958:1.16491:1	0.352075(0.396586:0.360442:0.299197)	-5156.65	10327.4	0.839117	GTR
NM_001374322	mm39_acoCah	0.246546	0.330795	0.745312	0.0420081	801	191.774	609.226	NA	169	50.1827	118.817	NA	NA	0.266716	2.78384:2.78384:2.78384:2.78384:1:1	0.470149(0.498134:0.371269:0.541045)	-1638.78	3285.72	0.5258	K3PUF
NM_001017959	mm39_acoCah	0.219827	0.29497	0.745254	0.0204365	1233	285.305	947.695	NA	237	68.1915	168.808	NA	NA	0.237215	1.27619:2.38716:0.661333:0.661333:1:1	0.425481(0.459135:0.390625:0.426683)	-2423.47	4857.08	0.368631	TIM
NM_017407	mm39_acoCah	0.159638	0.214289	0.744966	0.00115536	3432	937.521	2494.48	NA	485	162.635	322.365	NA	NA	0.174567	3.43404:3.43404:3.43404:3.43404:1:1	0.513579(0.615352:0.38036:0.545026)	-6205.43	12418.9	0.454558	K3PUF
NM_007391	mm39_acoCah	0.151129	0.20287	0.744955	0.125714	747	202.118	544.882	NA	106	35.2359	70.7641	NA	NA	0.165128	4.45443:4.45443:4.45443:4.45443:0.89146:1	0.449109(0.53626:0.438931:0.372137)	-1400.38	2813.11	0.408037	TVM
NM_001345904	mm39_acoCah	0.225196	0.302489	0.744475	0.00527415	1926	430.648	1495.35	NA	367	102.369	264.631	NA	NA	0.242478	2.60107:2.60107:2.60107:2.60107:0.587571:1	0.389321(0.433904:0.395023:0.339036)	-3724.63	7461.4	0.501764	TVM
NM_001345903	mm39_acoCah	0.22809	0.30639	0.744442	0.000809259	2622	631.715	1990.28	NA	511	152.745	358.255	NA	NA	0.246954	3.04275:2.19049:0.50644:1.16979:1.17108:1	0.395619(0.445714:0.406286:0.334857)	-5097.5	10209.1	0.814275	GTR
NM_001163731	mm39_acoCah	0.29916	0.401938	0.744294	0.0136933	1008	221.374	786.626	NA	252	69.1403	182.86	NA	NA	0.321732	1.51888:1.51888:1:1:1:1	0.499022(0.520528:0.388563:0.587977)	-2146.9	4299.87	0.406128	HKY
NM_001364098	mm39_acoCah	0.186154	0.250226	0.743941	0.143259	462	145.11	316.89	NA	79	30.0996	48.9004	NA	NA	0.206278	5.4792:5.4792:1:1:1:1	0.502123(0.576433:0.394904:0.535032)	-895.46	1797.08	0.341867	HKY
NM_001374785	mm39_acoCah	0.330327	0.444262	0.743542	0.0830411	423	112.528	310.472	NA	113	37.0311	75.9689	NA	NA	0.360637	0.896338:2.90123:0.316956:0.316956:1:1	0.493151(0.565068:0.407534:0.506849)	-916.871	1844.19	0.489508	TIM
NM_001347609	mm39_acoCah	0.140691	0.18929	0.743253	0.228292	438	138.551	299.449	NA	59	22.6367	36.3633	NA	NA	0.156064	4.0815:4.0815:1:1:1:1	0.647392(0.642857:0.646259:0.653061)	-807.105	1620.38	0.442192	HKY
NM_175096	mm39_acoCah	0.144089	0.193956	0.742895	0.0704218	990	301.631	688.369	NA	135	50.0853	84.9147	NA	NA	0.159282	4.16055:4.16055:1:1:1:1	0.573746(0.648968:0.49115:0.581121)	-1832.27	3670.61	0.342132	HKY
NM_001168224	mm39_acoCah	0.208096	0.280149	0.742805	0.128788	540	137.762	402.238	NA	101	31.8729	69.1271	NA	NA	0.226478	2.4219:2.4219:1:1:1:1	0.395833(0.365385:0.367788:0.454327)	-1084.96	2176.05	0.48461	HKY
NM_001168223	mm39_acoCah	0.208096	0.280149	0.742805	0.128788	540	137.762	402.238	NA	101	31.8729	69.1271	NA	NA	0.226478	2.4219:2.4219:1:1:1:1	0.386541(0.356808:0.359155:0.443662)	-1084.96	2176.05	0.48461	HKY
NM_001098669	mm39_acoCah	0.19116	0.25752	0.742313	0.105566	639	178.896	460.104	NA	113	38.8429	74.1571	NA	NA	0.209739	3.24666:3.24666:1:1:1:1	0.46028(0.455607:0.443925:0.481308)	-1268.82	2543.75	0.486345	HKY
NM_001313714	mm39_acoCah	0.310671	0.418631	0.742112	0.0118028	960	256.875	703.125	NA	242	79.833	162.167	NA	NA	0.339559	2.59291:2.59291:1:1:1:1	0.425024(0.468481:0.382521:0.424069)	-2017.63	4041.33	0.415252	HKY
NM_024290	mm39_acoCah	0.287057	0.386978	0.741793	0.0793401	477	111.905	365.095	NA	118	34.5015	83.4985	NA	NA	0.310499	1.27956:2.32905:1:1:1:1	0.452919(0.443503:0.423729:0.491525)	-1037.03	2082.32	0.441846	TN
NM_018756	mm39_acoCah	0.311172	0.419498	0.741773	0.051911	510	133.996	376.004	NA	134	43.4858	90.5142	NA	NA	0.339633	2.06835:2.06835:1:1:1:1	0.50969(0.540698:0.462209:0.526163)	-1116.91	2239.96	0.455263	HKY
NM_023544	mm39_acoCah	0.168625	0.227362	0.74166	0.00895582	1746	522.942	1223.06	NA	268	98.0035	169.996	NA	NA	0.186217	2.06321:2.96984:0.349746:0.349746:1:1	0.515437(0.610635:0.498285:0.437393)	-3229.79	6469.68	0.666144	TIM
NM_001303003	mm39_acoCah	0.384443	0.518735	0.741117	0.000761016	1389	353.413	1035.59	NA	417	131.477	285.523	NA	NA	0.418612	1.1801:1.5889:0.656115:0.593791:0.363352:1	0.466096(0.457173:0.390792:0.550321)	-3089.38	6193	0.559256	GTR
NM_001033366	mm39_acoCah	0.312665	0.421888	0.741109	0.0011718	1473	451.3	1021.7	NA	375	140.04	234.96	NA	NA	0.346129	3.90436:3.90436:1:1:1:1	0.519295(0.493014:0.536926:0.527944)	-3081.3	6168.65	0.435012	HKY
NM_001347556	mm39_acoCah	0.292904	0.395828	0.739976	0.0980327	669	158.698	510.302	NA	121	35.8047	85.1953	NA	NA	0.317319	0.530199:1.38072:0.130563:0.142011:0.186804:1	0.62804(0.341202:0.832618:0.7103)	-1124.34	2263.21	0.676997	GTR
NM_011635	mm39_acoCah	0.392698	0.530694	0.739972	0.029704	591	135.497	455.503	NA	168	48.171	119.829	NA	NA	0.424336	1.73114:1.73114:1.73114:1.73114:1:1	0.465185(0.62:0.282222:0.493333)	-1283.36	2574.92	0.304235	K3PUF
NM_001134660	mm39_acoCah	0.238558	0.322405	0.739933	0.0382847	738	225.771	512.229	NA	153	57.1161	95.8839	NA	NA	0.264209	1.52075:2.52768:0.435623:0.435623:1:1	0.637066(0.718147:0.523166:0.669884)	-1494.84	2999.92	0.561033	TIM
NM_029747	mm39_acoCah	0.254767	0.344363	0.739822	0.236444	276	71.9445	204.056	NA	57	18.3969	38.6031	NA	NA	0.278122	2.67188:6.17128:1:1:1:1	0.316973(0.358896:0.239264:0.352761)	-555.887	1120.23	0.514971	TN
NM_001271569	mm39_acoCah	0.185842	0.251519	0.738879	0.201194	342	97.649	244.351	NA	58	20.3585	37.6415	NA	NA	0.204594	3.80705:3.80705:1:1:1:1	0.614325(0.640496:0.53719:0.665289)	-664.333	1334.88	0.510319	HKY
NM_026132	mm39_acoCah	0.237708	0.321826	0.738623	0.142527	381	95.7109	285.289	NA	78	24.3625	53.6375	NA	NA	0.258839	1.58747:1.58747:1.58747:1.58747:0.0357557:1	0.425781(0.464844:0.3125:0.5)	-766.728	1546.16	0.649466	TVM
NM_010653	mm39_acoCah	0.205935	0.279001	0.738115	0.0556286	708	204.54	503.46	NA	133	47.2164	85.7836	NA	NA	0.227044	3.88101:3.88101:1:1:1:1	0.456067(0.453975:0.426778:0.487448)	-1417.29	2840.69	0.481053	HKY
NM_001374165	mm39_acoCah	0.254106	0.344269	0.738101	0.00152404	1698	484.583	1213.42	NA	378	132.714	245.286	NA	NA	0.279837	2.80585:2.80585:1:1:1:1	0.496806(0.499129:0.454704:0.536585)	-3502.58	7011.2	0.388454	HKY
NM_009857	mm39_acoCah	0.295328	0.400153	0.738039	0.0409824	642	152.347	489.653	NA	159	47.1516	111.848	NA	NA	0.320203	2.00598:2.00598:2.00598:2.00598:1:1	0.538117(0.491031:0.455157:0.668161)	-1381.25	2770.69	0.337486	K3PUF
NM_029203	mm39_acoCah	0.308819	0.418659	0.737638	0.046816	564	143.351	420.649	NA	145	45.8204	99.1796	NA	NA	0.336737	1.53345:1.53345:1:1:1:1	0.529514(0.606771:0.442708:0.539062)	-1237.22	2480.58	0.349556	HKY
NM_001001892	mm39_acoCah	0.126642	0.171762	0.737312	0.0963012	1101	245.966	855.034	NA	134	37.608	96.392	NA	NA	0.136722	1.65374:1.65374:1:1:1:1	0.608559(0.62973:0.467568:0.728378)	-2015.34	4036.75	0.221924	HKY
NM_013673	mm39_acoCah	0.282784	0.384551	0.73536	0.00107787	1683	440.419	1242.58	NA	398	129.443	268.557	NA	NA	0.309415	3.25417:2.22323:1:1:1:1	0.423423(0.449324:0.374155:0.446791)	-3503.36	7014.79	0.584321	TN
NM_001142959	mm39_acoCah	0.220097	0.299317	0.73533	0.0946357	486	130.774	355.226	NA	96	32.0278	63.9722	NA	NA	0.241414	1.66589:3.1967:1:1:1:1	0.481151(0.547619:0.407738:0.488095)	-988.039	1984.33	0.447872	TN
NM_001038616	mm39_acoCah	0.0843637	0.114813	0.734795	0.232762	540	155.308	384.692	NA	46	16.3117	29.6883	NA	NA	0.093121	1.49611:1.49611:1.49611:1.49611:1:1	0.559199(0.620219:0.510929:0.546448)	-922.332	1852.89	0.503226	K3PUF
NM_207025	mm39_acoCah	0.243265	0.331097	0.734725	0.0161958	993	294.142	698.858	NA	205	74.6637	130.336	NA	NA	0.269282	2.76031:3.99176:1:1:1:1	0.38024(0.357784:0.315868:0.467066)	-2005.96	4020.04	0.43193	TN
NM_181852	mm39_acoCah	0.339068	0.46178	0.734263	0.0217468	636	173.056	462.944	NA	176	59.3745	116.626	NA	NA	0.372458	2.73091:2.73091:1:1:1:1	0.428251(0.439462:0.336323:0.508969)	-1395.7	2797.52	0.391712	HKY
NM_001357339	mm39_acoCah	0.226386	0.308373	0.734132	0.0122784	1191	332.227	858.773	NA	239	82.4804	156.52	NA	NA	0.249256	3.42032:3.42032:1:1:1:1	0.406667(0.46125:0.355:0.40375)	-2407.99	4822.05	0.480622	HKY
NM_001271412	mm39_acoCah	0.221543	0.301861	0.733926	0.0529325	681	187.291	493.709	NA	136	46.3425	89.6575	NA	NA	0.243633	2.97083:2.97083:1:1:1:1	0.532751(0.556769:0.447598:0.593886)	-1392.73	2791.57	0.36733	HKY
NM_001358279	mm39_acoCah	0.237581	0.32373	0.733885	0.0882874	486	143.481	342.519	NA	102	37.0647	64.9353	NA	NA	0.263014	3.6468:3.6468:1:1:1:1	0.553862(0.615854:0.457317:0.588415)	-998.228	2002.61	0.508832	HKY
NM_001358280	mm39_acoCah	0.237581	0.32373	0.733885	0.0882874	486	143.481	342.519	NA	102	37.0647	64.9353	NA	NA	0.263014	3.6468:3.6468:1:1:1:1	0.553862(0.615854:0.457317:0.588415)	-998.228	2002.61	0.508832	HKY
NM_177567	mm39_acoCah	0.237581	0.32373	0.733885	0.0882874	486	143.481	342.519	NA	102	37.0647	64.9353	NA	NA	0.263014	3.6468:3.6468:1:1:1:1	0.553862(0.615854:0.457317:0.588415)	-998.228	2002.61	0.508832	HKY
NM_001358282	mm39_acoCah	0.237581	0.32373	0.733885	0.0882874	486	143.481	342.519	NA	102	37.0647	64.9353	NA	NA	0.263014	3.6468:3.6468:1:1:1:1	0.553862(0.615854:0.457317:0.588415)	-998.228	2002.61	0.508832	HKY
NM_011452	mm39_acoCah	0.208509	0.284234	0.733581	0.0221333	1116	281.597	834.403	NA	212	66.7995	145.2	NA	NA	0.227616	1.50934:2.18363:1:1:1:1	0.465608(0.48545:0.353175:0.558201)	-2259.34	4526.78	0.387809	TN
NM_016751	mm39_acoCah	0.210792	0.287353	0.733562	0.0413564	981	203.64	777.36	NA	179	47.1022	131.898	NA	NA	0.226685	2.70068:2.70068:2.70068:2.70068:1:1	0.321797(0.337887:0.252277:0.375228)	-1892.98	3794.09	0.34289	K3PUF
NM_001316752	mm39_acoCah	0.212688	0.290053	0.733272	0.106709	558	140.412	417.588	NA	107	33.6397	73.3603	NA	NA	0.232156	2.20241:2.20241:1:1:1:1	0.388128(0.363014:0.358447:0.442922)	-1130.68	2267.5	0.441579	HKY
NM_001170955	mm39_acoCah	0.29231	0.39883	0.73292	0.160333	279	73.3978	205.602	NA	70	22.9278	47.0722	NA	NA	0.320333	2.1244:2.1244:1:1:1:1	0.507092(0.553191:0.430851:0.537234)	-607.132	1220.53	0.338118	HKY
NM_001368705	mm39_acoCah	0.173021	0.236089	0.732864	0.00125631	2673	642.288	2030.71	NA	425	128.125	296.875	NA	NA	0.188176	3.53757:3.53757:3.53757:3.53757:0.673667:1	0.399444(0.428333:0.43:0.34)	-5127.81	10267.7	0.715057	TVM
NM_001355126	mm39_acoCah	0.173021	0.236089	0.732864	0.00125631	2673	642.288	2030.71	NA	425	128.125	296.875	NA	NA	0.188176	3.53757:3.53757:3.53757:3.53757:0.673667:1	0.399444(0.428333:0.43:0.34)	-5127.81	10267.7	0.715057	TVM
NM_001080995	mm39_acoCah	0.173021	0.236089	0.732864	0.00125631	2673	642.288	2030.71	NA	425	128.125	296.875	NA	NA	0.188176	3.53757:3.53757:3.53757:3.53757:0.673667:1	0.399444(0.428333:0.43:0.34)	-5127.81	10267.7	0.715057	TVM
NM_001381954	mm39_acoCah	0.128128	0.174882	0.732655	0.459243	186	54.5034	131.497	NA	22	7.94904	14.051	NA	NA	0.141828	3.81075:0.567261:1:1:1:1	0.492063(0.587302:0.269841:0.619048)	-328.32	665.341	0.462955	TN
NM_009969	mm39_acoCah	0.204812	0.279563	0.732615	0.15358	423	108.418	314.582	NA	78	24.9541	53.0459	NA	NA	0.223971	3.00144:3.00144:1:1:1:1	0.5(0.503521:0.376761:0.619718)	-839.738	1685.65	0.505654	HKY
NM_001346511	mm39_acoCah	0.0956636	0.13059	0.732546	0.150608	813	240.639	572.361	NA	78	28.4426	49.5574	NA	NA	0.106002	2.52636:2.52636:2.52636:2.52636:0.751125:1	0.597024(0.666071:0.507143:0.617857)	-1415.77	2843.85	0.305093	TVM
NM_010390	mm39_acoCah	0.185424	0.253256	0.732161	0.0365062	1083	257.469	825.531	NA	184	54.9657	129.034	NA	NA	0.201551	2.29249:2.29249:1:1:1:1	0.586269(0.616531:0.448509:0.693767)	-2122.96	4251.99	0.497852	HKY
NM_001110320	mm39_acoCah	0.238799	0.32636	0.731704	0.0122401	1080	305.096	774.904	NA	224	78.3646	145.635	NA	NA	0.263535	3.5994:2.12932:1:1:1:1	0.527624(0.53453:0.43232:0.616022)	-2159.14	4326.39	0.556682	TN
NM_001378449	mm39_acoCah	0.190221	0.260126	0.731265	0.0830036	672	177.409	494.591	NA	116	38.1747	77.8253	NA	NA	0.208676	3.42741:3.42741:3.42741:3.42741:1:1	0.538179(0.566079:0.453744:0.594714)	-1306.75	2621.68	0.37736	K3PUF
NM_001378448	mm39_acoCah	0.190221	0.260126	0.731265	0.0830036	672	177.409	494.591	NA	116	38.1747	77.8253	NA	NA	0.208676	3.42741:3.42741:3.42741:3.42741:1:1	0.538179(0.566079:0.453744:0.594714)	-1306.75	2621.68	0.37736	K3PUF
NM_016701	mm39_acoCah	0.169961	0.232544	0.730878	1.64594e-06	5436	1929.67	3506.33	NA	823	353.515	469.485	NA	NA	0.192177	3.98755:2.19982:0.578049:0.578049:1:1	0.554424(0.695979:0.409115:0.558177)	-9803.18	19616.4	0.864614	TIM
NM_001378643	mm39_acoCah	0.380147	0.520487	0.730367	0.000645921	1389	323.404	1065.6	NA	412	120.945	291.055	NA	NA	0.412822	1.27974:1.27974:1.27974:1.27974:0.495148:1	0.467166(0.466809:0.38651:0.54818)	-3069.48	6151.15	0.684709	TVM
NM_001359671	mm39_acoCah	0.40501	0.555118	0.729593	5.36083e-05	1569	480.719	1088.28	NA	484	182.524	301.476	NA	NA	0.451001	4.50883:2.92429:1.14267:1.65396:1.65446:1	0.549055(0.585009:0.531079:0.531079)	-3484.01	6982.24	0.376765	GTR
NM_001007579	mm39_acoCah	0.253068	0.347037	0.729223	0.00284618	1440	395.962	1044.04	NA	321	109.828	211.172	NA	NA	0.278907	2.27438:2.27438:1:1:1:1	0.502766(0.543568:0.374481:0.590249)	-3040.48	6087.01	0.26386	HKY
NM_025653	mm39_acoCah	0.18756	0.257294	0.728971	0.0395417	900	251.046	648.954	NA	156	54.0842	101.916	NA	NA	0.207012	3.80167:2.64053:1:1:1:1	0.442492(0.515974:0.426518:0.384984)	-1761.73	3531.59	0.239146	TN
NM_183259	mm39_acoCah	0.146388	0.201001	0.728296	0.366418	228	54.6464	173.354	NA	31	9.36455	21.6355	NA	NA	0.159478	12.1065:12.1065:12.1065:12.1065:0.01:1	0.56962(0.556962:0.462025:0.689873)	-419.312	851.841	0.35825	TVM
NM_001360502	mm39_acoCah	0.268688	0.368966	0.72822	4.9536e-05	2379	710.706	1668.29	NA	545	201.151	343.849	NA	NA	0.298645	3.15204:2.35102:0.735829:1.02408:0.449028:1	0.450766(0.491954:0.368391:0.491954)	-4913.72	9841.58	0.681291	GTR
NM_021323	mm39_acoCah	0.268688	0.368966	0.72822	4.9536e-05	2379	710.706	1668.29	NA	545	201.151	343.849	NA	NA	0.298645	3.15204:2.35102:0.735829:1.02408:0.449028:1	0.450766(0.491954:0.368391:0.491954)	-4913.72	9841.58	0.681291	GTR
NM_001290994	mm39_acoCah	0.268688	0.368966	0.72822	4.9536e-05	2379	710.706	1668.29	NA	545	201.151	343.849	NA	NA	0.298645	3.15204:2.35102:0.735829:1.02408:0.449028:1	0.450766(0.491954:0.368391:0.491954)	-4913.72	9841.58	0.681291	GTR
NM_001360501	mm39_acoCah	0.268688	0.368966	0.72822	4.9536e-05	2379	710.706	1668.29	NA	545	201.151	343.849	NA	NA	0.298645	3.15204:2.35102:0.735829:1.02408:0.449028:1	0.450766(0.491954:0.368391:0.491954)	-4913.72	9841.58	0.681291	GTR
NM_026687	mm39_acoCah	0.336238	0.461742	0.728194	0.00362071	1188	249.373	938.627	NA	316	84.4719	231.528	NA	NA	0.362582	2.1648:2.1648:2.1648:2.1648:1:1	0.447816(0.428398:0.328883:0.586165)	-2526.42	5060.95	0.493238	K3PUF
NM_001204959	mm39_acoCah	0.231035	0.317444	0.727796	0.19484	336	79.2333	256.767	NA	66	19.6515	46.3485	NA	NA	0.251411	11.9464:11.9464:11.9464:11.9464:1:1	0.533333(0.478261:0.5:0.621739)	-678.33	1365.03	0.281201	K3PUF
NM_022984	mm39_acoCah	0.231035	0.317444	0.727796	0.19484	336	79.2333	256.767	NA	66	19.6515	46.3485	NA	NA	0.251411	11.9464:11.9464:11.9464:11.9464:1:1	0.533333(0.478261:0.5:0.621739)	-678.33	1365.03	0.281201	K3PUF
NM_177811	mm39_acoCah	0.191571	0.263312	0.727542	0.0555397	780	176.815	603.185	NA	137	39.3461	97.6539	NA	NA	0.207833	1.71925:1.71925:1.71925:1.71925:0.681684:1	0.422886(0.481343:0.382463:0.404851)	-1540.82	3093.96	0.329844	TVM
NM_177690	mm39_acoCah	0.234482	0.322641	0.72676	2.54864e-05	3111	860.471	2250.53	NA	625	215.457	409.543	NA	NA	0.258866	2.13348:2.13348:2.13348:2.13348:0.439906:1	0.449698(0.486628:0.337631:0.524833)	-6135.09	12282.3	0.727203	TVM
NM_001205243	mm39_acoCah	0.146283	0.201288	0.726733	0.221635	387	140.104	246.896	NA	54	23.6772	30.3228	NA	NA	0.166196	4.15387:4.15387:1:1:1:1	0.544192(0.636364:0.488636:0.507576)	-714.99	1436.17	0.409016	HKY
NM_001374102	mm39_acoCah	0.242234	0.333331	0.726708	0.0139024	981	237.248	743.752	NA	210	64.0602	145.94	NA	NA	0.264265	2.10963:2.10963:1:1:1:1	0.414634(0.428354:0.457317:0.358232)	-2030.75	4067.57	0.423557	HKY
NM_173861	mm39_acoCah	0.225292	0.310037	0.726661	0.000457356	2136	637.89	1498.11	NA	423	156.285	266.715	NA	NA	0.2506	2.56674:2.56674:2.56674:2.56674:0.63902:1	0.423717(0.409154:0.479889:0.382108)	-4203.58	8419.28	0.571166	TVM
NM_001368721	mm39_acoCah	0.225292	0.310037	0.726661	0.000457356	2136	637.89	1498.11	NA	423	156.285	266.715	NA	NA	0.2506	2.56674:2.56674:2.56674:2.56674:0.63902:1	0.423717(0.409154:0.479889:0.382108)	-4203.58	8419.28	0.571166	TVM
NM_011474	mm39_acoCah	0.106641	0.146945	0.725723	0.302253	264	108.736	155.264	NA	27	13.2596	13.7404	NA	NA	0.123241	5.65966:5.65966:1:1:1:1	0.529052(0.559633:0.582569:0.444954)	-426.165	858.615	0.501767	HKY
NM_199036	mm39_acoCah	0.405953	0.560055	0.724845	0.000309942	1347	319.988	1027.01	NA	418	125.661	292.339	NA	NA	0.442561	1.6277:1.6277:1.6277:1.6277:0.763237:1	0.447894(0.449679:0.372591:0.521413)	-3002.63	6017.45	0.49743	TVM
NM_001195255	mm39_acoCah	0.178462	0.24627	0.724659	0.00741752	1476	487.859	988.141	NA	246	99.6852	146.315	NA	NA	0.200874	2.89167:2.89167:1:1:1:1	0.592079(0.612871:0.577228:0.586139)	-2864.5	5735.06	0.3834	HKY
NM_001361045	mm39_acoCah	0.322612	0.445264	0.72454	0.0187247	672	160.923	511.077	NA	180	54.5276	125.472	NA	NA	0.351983	1.89209:1.89209:1.89209:1.89209:1:1	0.438137(0.465066:0.353712:0.495633)	-1469.27	2946.72	0.397515	K3PUF
NM_001347041	mm39_acoCah	0.247376	0.341599	0.724171	0.0270216	876	187.66	688.34	NA	188	51.4184	136.582	NA	NA	0.267561	2.09316:2.09316:2.09316:2.09316:1:1	0.51566(0.503356:0.387584:0.65604)	-1813.52	3635.18	0.218694	K3PUF
NM_007654	mm39_acoCah	0.23618	0.326154	0.724135	0.0114385	1059	300.046	758.954	NA	218	76.9864	141.014	NA	NA	0.261672	3.67151:2.15491:1:1:1:1	0.525352(0.530986:0.430986:0.614085)	-2111.86	4231.83	0.59447	TN
NM_001039595	mm39_acoCah	0.269679	0.372517	0.723937	0.00146687	1440	422.174	1017.83	NA	328	119.475	208.525	NA	NA	0.299829	2.69271:2.69271:1:1:1:1	0.500346(0.542531:0.374481:0.584025)	-2968.65	5943.34	0.283907	HKY
NM_027239	mm39_acoCah	0.183955	0.254266	0.723475	0.0497732	705	210.516	494.484	NA	122	45.1956	76.8044	NA	NA	0.204951	3.28632:3.28632:1:1:1:1	0.501412(0.487288:0.516949:0.5)	-1394.21	2794.52	0.48506	HKY
NM_017471	mm39_acoCah	0.182655	0.252654	0.722946	0.118196	507	117.89	389.11	NA	83	24.5115	58.4885	NA	NA	0.198932	0.988752:2.24015:0.495729:0.495729:1:1	0.397143(0.394286:0.288571:0.508571)	-962.182	1934.73	0.408223	TIM
NM_001384087	mm39_acoCah	0.321135	0.444437	0.722566	0.0171572	669	173.909	495.091	NA	180	58.8808	121.119	NA	NA	0.353188	2.1917:2.1917:1:1:1:1	0.435556(0.497778:0.377778:0.431111)	-1463.16	2932.44	0.390886	HKY
NM_001374166	mm39_acoCah	0.256955	0.355932	0.721922	0.000915533	1527	440.993	1086.01	NA	345	124.198	220.802	NA	NA	0.285539	2.73372:2.73372:1:1:1:1	0.495487(0.492263:0.466151:0.528046)	-3162.82	6331.69	0.483009	HKY
NM_001195687	mm39_acoCah	0.230188	0.31896	0.721682	7.18922e-06	3378	936.125	2441.88	NA	672	233.131	438.869	NA	NA	0.254789	3.01288:2.24335:0.570487:0.570487:1:1	0.400542(0.449486:0.384418:0.367723)	-6655.45	13320.9	0.760927	TIM
NM_001076679	mm39_acoCah	0.254981	0.35342	0.721467	0.0576961	525	138.609	386.391	NA	117	38.8552	78.1448	NA	NA	0.280971	2.79091:2.79091:2.79091:2.79091:1.50009:1	0.470205(0.497207:0.393855:0.519553)	-1095.19	2202.88	0.449069	TVM
NM_031181	mm39_acoCah	0.214383	0.297284	0.721137	0.00551496	1386	376.922	1009.08	NA	263	89.7428	173.257	NA	NA	0.236928	2.21426:3.08251:0.537194:0.537194:1:1	0.535256(0.528846:0.452991:0.623932)	-2706.1	5422.33	0.47393	TIM
NM_146071	mm39_acoCah	0.23058	0.319782	0.721053	0.000461857	1956	659.802	1296.2	NA	383	158.492	224.508	NA	NA	0.26067	3.90516:3.90516:3.90516:3.90516:0.498319:1	0.530949(0.462709:0.591324:0.538813)	-3724.64	7461.41	0.56113	TVM
NM_001308111	mm39_acoCah	0.262099	0.363528	0.720986	0.145185	354	87.4637	266.536	NA	83	25.9608	57.0392	NA	NA	0.287159	1:1:1:1:1:1	0.457071(0.462121:0.435606:0.473485)	-762.845	1529.79	0.422112	F81
NM_001033374	mm39_acoCah	0.296279	0.411102	0.720695	0.06844	393	109.442	283.558	NA	98	34.1788	63.8212	NA	NA	0.328255	2.27941:2.27941:2.27941:2.27941:1:1	0.465447(0.435976:0.493902:0.466463)	-839.788	1687.89	0.330105	K3PUF
NM_145449	mm39_acoCah	0.255709	0.354838	0.720637	0.0600951	516	205.997	310.003	NA	108	51.8114	56.1886	NA	NA	0.295283	3.60397:3.60397:1:1:1:1	0.369718(0.417254:0.397887:0.294014)	-989.06	1984.26	0.459333	HKY
NM_021365	mm39_acoCah	0.581468	0.806936	0.720587	0.0180047	384	106.148	277.852	NA	143	49.546	93.454	NA	NA	0.643793	3.74598:3.74598:1:1:1:1	0.250772(0.305556:0.171296:0.275463)	-890.186	1786.57	0.395066	HKY
NM_001293680	mm39_acoCah	0.581468	0.806936	0.720587	0.0180047	384	106.148	277.852	NA	143	49.546	93.454	NA	NA	0.643793	3.74598:3.74598:1:1:1:1	0.250772(0.305556:0.171296:0.275463)	-890.186	1786.57	0.395066	HKY
NM_001293679	mm39_acoCah	0.581468	0.806936	0.720587	0.0180047	384	106.148	277.852	NA	143	49.546	93.454	NA	NA	0.643793	3.74598:3.74598:1:1:1:1	0.250772(0.305556:0.171296:0.275463)	-890.186	1786.57	0.395066	HKY
NM_001293678	mm39_acoCah	0.581468	0.806936	0.720587	0.0180047	384	106.148	277.852	NA	143	49.546	93.454	NA	NA	0.643793	3.74598:3.74598:1:1:1:1	0.250772(0.305556:0.171296:0.275463)	-890.186	1786.57	0.395066	HKY
NM_001293677	mm39_acoCah	0.581468	0.806936	0.720587	0.0180047	384	106.148	277.852	NA	143	49.546	93.454	NA	NA	0.643793	3.74598:3.74598:1:1:1:1	0.250772(0.305556:0.171296:0.275463)	-890.186	1786.57	0.395066	HKY
NM_001293676	mm39_acoCah	0.581468	0.806936	0.720587	0.0180047	384	106.148	277.852	NA	143	49.546	93.454	NA	NA	0.643793	3.74598:3.74598:1:1:1:1	0.250772(0.305556:0.171296:0.275463)	-890.186	1786.57	0.395066	HKY
NM_010372	mm39_acoCah	0.280231	0.388957	0.720467	0.0186794	750	190.79	559.21	NA	182	58.4889	123.511	NA	NA	0.30789	2.00281:2.00281:1:1:1:1	0.501318(0.523715:0.395257:0.58498)	-1616.72	3239.55	0.343971	HKY
NM_001361593	mm39_acoCah	0.224523	0.311694	0.720331	0.00133336	1635	502.903	1132.1	NA	330	125.88	204.12	NA	NA	0.251336	3.13307:3.13307:1:1:1:1	0.533393(0.569767:0.512522:0.517889)	-3275.8	6557.64	0.428914	HKY
NM_177777	mm39_acoCah	0.224523	0.311694	0.720331	0.00133336	1635	502.903	1132.1	NA	330	125.88	204.12	NA	NA	0.251336	3.13307:3.13307:1:1:1:1	0.533393(0.569767:0.512522:0.517889)	-3275.8	6557.64	0.428914	HKY
NM_011165	mm39_acoCah	0.227304	0.315762	0.719859	0.0387966	669	176.695	492.305	NA	137	45.5806	91.4194	NA	NA	0.250668	1.98747:3.41639:1:1:1:1	0.455409(0.445175:0.364035:0.557018)	-1366.42	2741.03	0.439451	TN
NM_021378	mm39_acoCah	0.197571	0.27474	0.719121	0.0587533	663	190.2	472.8	NA	121	43.4066	77.5934	NA	NA	0.219709	3.94838:3.94838:1:1:1:1	0.448949(0.445946:0.436937:0.463964)	-1315.18	2636.47	0.276492	HKY
NM_025956	mm39_acoCah	0.148142	0.206054	0.718947	0.0529974	870	249.117	620.883	NA	124	44.4149	79.5851	NA	NA	0.164725	3.43113:3.43113:1:1:1:1	0.466102(0.537288:0.377966:0.483051)	-1633.78	3273.65	0.37317	HKY
NM_172155	mm39_acoCah	0.322739	0.449365	0.71821	0.0166964	666	172.477	493.523	NA	180	58.9182	121.082	NA	NA	0.355532	2.19585:2.19585:1:1:1:1	0.434524(0.495536:0.375:0.433036)	-1457.99	2922.09	0.393128	HKY
NM_144960	mm39_acoCah	0.21432	0.298911	0.717004	0.0030928	1584	430.196	1153.8	NA	301	102.975	198.025	NA	NA	0.237294	3.75669:3.75669:3.75669:3.75669:1:1	0.534204(0.522388:0.555037:0.525187)	-3102.52	6213.11	0.382594	K3PUF
NM_001374205	mm39_acoCah	0.27661	0.386109	0.716404	0.0014658	1482	362.93	1119.07	NA	336	104.706	231.294	NA	NA	0.303425	2.1346:3.42304:1:1:1:1	0.416999(0.438247:0.36255:0.450199)	-2956.4	5920.88	0.537656	TN
NM_001374204	mm39_acoCah	0.27661	0.386109	0.716404	0.0014658	1482	362.93	1119.07	NA	336	104.706	231.294	NA	NA	0.303425	2.1346:3.42304:1:1:1:1	0.416999(0.438247:0.36255:0.450199)	-2956.4	5920.88	0.537656	TN
NM_206535	mm39_acoCah	0.186747	0.260915	0.715742	0.0383614	747	199.492	547.508	NA	131	44.1916	86.8084	NA	NA	0.206554	1.81871:1.81871:1:1:1:1	0.475333(0.462:0.446:0.518)	-1491.03	2988.16	0.312534	HKY
NM_023881	mm39_acoCah	0.163734	0.22882	0.715558	0.193195	309	72.2288	236.771	NA	48	14.347	33.653	NA	NA	0.178948	1:1:1:1:1:1	0.509434(0.443396:0.533019:0.551887)	-604.093	1212.31	0.409857	F81
NM_001100186	mm39_acoCah	0.387568	0.542063	0.714986	7.88153e-05	1476	360.635	1115.36	NA	454	141.376	312.624	NA	NA	0.425316	3.00077:3.00077:3.00077:3.00077:1.29472:1	0.45332(0.495069:0.397436:0.467456)	-3351.71	6715.59	0.592355	TVM
NM_001077508	mm39_acoCah	0.29086	0.407427	0.713894	0.0220041	621	170.408	450.592	NA	155	53.6765	101.324	NA	NA	0.322847	3.39888:3.39888:1:1:1:1	0.509434(0.46934:0.511792:0.54717)	-1336.07	2678.26	0.25864	HKY
NM_001040696	mm39_acoCah	0.234826	0.329014	0.713726	1.49648e-06	3513	895.398	2617.6	NA	738	239.105	498.895	NA	NA	0.258833	1.63274:1.63274:1.63274:1.63274:0.633661:1	0.498298(0.545532:0.374043:0.575319)	-7273.45	14559	0.515846	TVM
NM_001303004	mm39_acoCah	0.314048	0.440395	0.713104	0.017959	624	145.622	478.378	NA	165	49.3629	115.637	NA	NA	0.343533	1.48752:1.48752:1.48752:1.48752:1.06523:1	0.488095(0.461905:0.411905:0.590476)	-1368.41	2749.24	0.282825	TVM
NM_001374191	mm39_acoCah	0.61185	0.85915	0.712157	0.00481092	510	114.425	395.575	NA	206	59.5037	146.496	NA	NA	0.667335	1.70349:1.70349:1:1:1:1	0.439922(0.40407:0.351744:0.563953)	-1214.68	2435.51	0.46722	HKY
NM_001199336	mm39_acoCah	0.50825	0.714183	0.711652	0.0359089	243	65.4103	177.59	NA	91	31.0353	59.9647	NA	NA	0.563682	2.51406:2.51406:1:1:1:1	0.323009(0.336283:0.274336:0.358407)	-580.83	1167.97	0.250424	HKY
NM_001014395	mm39_acoCah	0.388391	0.546133	0.711165	0.000122912	1386	333.225	1052.77	NA	420	129.357	290.643	NA	NA	0.426316	1.81506:1.81506:1.81506:1.81506:0.669145:1	0.465382(0.468951:0.38758:0.539615)	-3094.87	6201.92	0.683375	TVM
NM_194058	mm39_acoCah	0.255633	0.359658	0.710767	1.44532e-06	3003	889.678	2113.32	NA	667	248.108	418.892	NA	NA	0.286452	1.70637:2.18445:0.5486:0.677878:0.497735:1	0.434761(0.453685:0.36006:0.490538)	-6154.5	12323.1	0.711736	GTR
NM_001281854	mm39_acoCah	0.12089	0.170105	0.71068	0.243676	435	117.908	317.092	NA	52	17.8618	34.1382	NA	NA	0.13423	1.80772:1.80772:1.80772:1.80772:0.01:1	0.510274(0.582192:0.359589:0.589041)	-785.933	1584.47	0.411667	TVM
NM_001357905	mm39_acoCah	0.218648	0.308015	0.709862	0.0518977	582	170.341	411.659	NA	115	42.3493	72.6507	NA	NA	0.244804	5.54737:2.39186:1:1:1:1	0.520513(0.535897:0.453846:0.571795)	-1169.34	2346.89	0.648851	TN
NM_001256263	mm39_acoCah	0.136948	0.192985	0.709633	0.331079	324	79.6216	244.378	NA	41	12.901	28.099	NA	NA	0.150719	3.73923:3.73923:1:1:1:1	0.74159(0.706422:0.701835:0.816514)	-552.796	1111.82	0.295207	HKY
NM_001081200	mm39_acoCah	0.185787	0.261859	0.709491	0.00342766	1524	447.001	1077	NA	259	95.5918	163.408	NA	NA	0.208099	4.32784:2.50811:1:1:1:1	0.516955(0.579655:0.443378:0.527831)	-2963.2	5934.48	0.665922	TN
NM_194340	mm39_acoCah	0.145536	0.205327	0.7088	8.66048e-07	5796	1576.45	4219.55	NA	805	277.857	527.143	NA	NA	0.161798	3.08503:3.08503:3.08503:3.08503:0.536044:1	0.460362(0.510649:0.448529:0.421907)	-10648.3	21308.6	0.597177	TVM
NM_001251849	mm39_acoCah	0.176224	0.248626	0.70879	0.0220391	1005	277.529	727.471	NA	165	57.7346	107.265	NA	NA	0.196217	2.24955:3.18004:0.244217:0.996912:1.46785:1	0.498068(0.498551:0.450725:0.544928)	-1956.71	3927.77	0.389845	GTR
NM_177070	mm39_acoCah	0.348691	0.492008	0.708709	0.000257061	1386	328.937	1057.06	NA	392	119.604	272.396	NA	NA	0.382704	1.34151:1.34151:1.34151:1.34151:0.470526:1	0.4681(0.469892:0.396774:0.537634)	-3044.16	6100.5	0.577425	TVM
NM_178933	mm39_acoCah	0.152537	0.215285	0.708537	0.19507	384	105.773	278.227	NA	56	19.5547	36.4453	NA	NA	0.169821	2.68998:2.68998:1:1:1:1	0.51938(0.604651:0.368217:0.585271)	-722.252	1450.7	0.316338	HKY
NM_027704	mm39_acoCah	0.16671	0.235333	0.708404	0.0299383	1029	232.673	796.327	NA	159	46.4298	112.57	NA	NA	0.182227	2.0499:2.0499:2.0499:2.0499:0.195863:1	0.5091(0.485632:0.387931:0.653736)	-1980.09	3972.44	0.424728	TVM
NM_001007463	mm39_acoCah	0.240059	0.338965	0.70821	0.0053246	1113	321.761	791.239	NA	229	83.5293	145.471	NA	NA	0.268652	2.03148:3.05514:1:1:1:1	0.537621(0.612864:0.524272:0.475728)	-2194.7	4397.51	0.308789	TN
NM_001374206	mm39_acoCah	0.290389	0.410046	0.708185	0.00118631	1392	344.425	1047.57	NA	324	102.728	221.272	NA	NA	0.319996	2.14786:3.69362:1:1:1:1	0.416842(0.435789:0.374737:0.44)	-2778.83	5565.76	0.655417	TN
NM_001323386	mm39_acoCah	0.233141	0.329224	0.708153	0.00624538	1188	274.17	913.83	NA	244	72.612	171.388	NA	NA	0.255315	2.00765:2.00765:1:1:1:1	0.393066(0.4599:0.365915:0.353383)	-2426.12	4858.29	0.34174	HKY
NM_009858	mm39_acoCah	0.232849	0.328857	0.708057	0.057963	606	144.237	461.763	NA	124	37.9578	86.0422	NA	NA	0.2557	2.60618:4.08648:1:1:1:1	0.507788(0.453271:0.413551:0.656542)	-1236.58	2481.36	0.340351	TN
NM_001360054	mm39_acoCah	0.0909926	0.12854	0.707894	0.27155	306	87.1891	218.811	NA	28	10.0845	17.9155	NA	NA	0.101691	3.49204:3.49204:1:1:1:1	0.613269(0.587379:0.572816:0.679612)	-526.86	1059.97	0.499654	HKY
NM_018832	mm39_acoCah	0.104365	0.14745	0.707797	0.0631506	972	333.819	638.181	NA	104	44.1963	59.8037	NA	NA	0.119161	3.83954:3.83954:1:1:1:1	0.607179(0.718462:0.575385:0.527692)	-1713.39	3432.85	0.362852	HKY
NM_001363985	mm39_acoCah	0.198998	0.281176	0.707732	0.0325567	771	195.886	575.114	NA	141	45.8108	95.1892	NA	NA	0.219877	6.67357:6.67357:6.67357:6.67357:1:1	0.517442(0.507752:0.449612:0.594961)	-1538.35	3084.85	0.290713	K3PUF
NM_001110321	mm39_acoCah	0.22844	0.322919	0.707423	0.00683918	1008	286.937	721.063	NA	203	73.0812	129.919	NA	NA	0.255334	3.5968:2.26071:1:1:1:1	0.522682(0.536982:0.41568:0.615385)	-1996.31	4000.75	0.440253	TN
NM_016710	mm39_acoCah	0.166681	0.235734	0.707075	0.0450105	831	224.843	606.157	NA	120	41.2909	78.7091	NA	NA	0.185365	3.19986:1.24308:0.464722:0.464722:1:1	0.359951(0.566339:0.240786:0.272727)	-1401.08	2812.38	0.435967	TIM
NM_001037915	mm39_acoCah	0.212049	0.299904	0.707057	0.0609451	549	180.008	368.992	NA	101	41.235	59.765	NA	NA	0.240855	2.39318:4.19324:1:1:1:1	0.536304(0.65099:0.487624:0.470297)	-1067.89	2144	0.413087	TN
NM_008534	mm39_acoCah	0.210196	0.297406	0.706765	0.000483601	1929	514.062	1414.94	NA	366	124.264	241.736	NA	NA	0.233437	3.3735:3.3735:1:1:1:1	0.492875(0.487786:0.428244:0.562595)	-3787.68	7581.39	0.382646	HKY
NM_001381982	mm39_acoCah	0.340358	0.481952	0.706207	0.00509468	741	190.806	550.194	NA	210	69.1618	140.838	NA	NA	0.376818	1.68167:1.68167:1.68167:1.68167:0.818592:1	0.502008(0.493976:0.467871:0.544177)	-1659	3330.35	0.333101	TVM
NM_001025086	mm39_acoCah	0.312207	0.442135	0.706135	0.00611273	774	211.024	562.976	NA	205	71.0855	133.915	NA	NA	0.347631	2.26951:2.26951:1:1:1:1	0.543144(0.592199:0.47695:0.560284)	-1687.46	3381.01	0.467551	HKY
NM_199311	mm39_acoCah	0.132585	0.187767	0.706115	0.0970729	711	187.767	523.233	NA	91	30.6639	60.3361	NA	NA	0.147158	3.12043:5.84958:1:1:1:1	0.450542(0.457317:0.410569:0.48374)	-1306.03	2620.23	0.581793	TN
NM_001029893	mm39_acoCah	0.346889	0.491626	0.705594	7.72609e-05	1398	390.225	1007.78	NA	404	143.149	260.851	NA	NA	0.387289	2.51472:1.95067:1:1:1:1	0.467437(0.494748:0.393908:0.513655)	-3137.84	6283.76	0.317035	TN
NM_027218	mm39_acoCah	0.196016	0.277808	0.70558	0.0880927	519	133.545	385.455	NA	93	30.627	62.373	NA	NA	0.217062	2.86958:2.86958:1:1:1:1	0.463277(0.432203:0.423729:0.533898)	-1029.34	2064.83	0.3215	HKY
NM_001177513	mm39_acoCah	0.0679118	0.0962766	0.705382	0.274224	534	164.975	369.025	NA	38	14.7411	23.2589	NA	NA	0.0766749	4.10475:4.10475:1:1:1:1	0.596834(0.553073:0.631285:0.606145)	-878.902	1763.94	0.429705	HKY
NM_026960	mm39_acoCah	0.222269	0.315411	0.704696	0.00217501	1452	376.305	1075.69	NA	275	91.2281	183.772	NA	NA	0.246408	2.92354:2.92354:2.92354:2.92354:0.820771:1	0.545423(0.596311:0.408811:0.631148)	-2800.14	5612.45	0.420964	TVM
NM_001311788	mm39_acoCah	0.202035	0.286794	0.704461	0.0789088	435	126.761	308.239	NA	82	30.2249	51.7751	NA	NA	0.226734	2.89547:2.89547:1:1:1:1	0.512557(0.520548:0.452055:0.565068)	-876.645	1759.46	0.380514	HKY
NM_177348	mm39_acoCah	0.194628	0.276291	0.704429	0.0605068	576	180.916	395.084	NA	103	40.5778	62.4222	NA	NA	0.220277	4.15442:4.15442:1:1:1:1	0.497409(0.551813:0.354922:0.585492)	-1138.85	2283.82	0.287876	HKY
NM_013488	mm39_acoCah	0.24793	0.352411	0.703525	0.00237673	1353	308.647	1044.35	NA	282	83.42	198.58	NA	NA	0.271764	2.21993:2.21993:2.21993:2.21993:1:1	0.52329(0.518559:0.382096:0.669214)	-2687.4	5382.89	0.335217	K3PUF
NM_001013770	mm39_acoCah	0.240086	0.341415	0.703209	0.00419283	1191	276.311	914.689	NA	252	75.724	176.276	NA	NA	0.263594	1.90362:1.90362:1:1:1:1	0.397917(0.47125:0.36125:0.36125)	-2453.63	4913.32	0.273484	HKY
NM_011089	mm39_acoCah	0.249379	0.354832	0.702808	8.63161e-05	1983	496.906	1486.09	NA	444	143.139	300.861	NA	NA	0.275804	1.59793:1.59793:1.59793:1.59793:0.86431:1	0.501713(0.488987:0.451542:0.564611)	-4199.76	8411.64	0.317601	TVM
NM_001360136	mm39_acoCah	0.279357	0.39754	0.702714	0.00126355	1599	298.485	1300.52	NA	364	89.6162	274.384	NA	NA	0.301418	2.63345:2.63345:2.63345:2.63345:0.750773:1	0.388889(0.465549:0.416201:0.284916)	-3272.58	6557.31	0.440624	TVM
NM_001357467	mm39_acoCah	0.21831	0.310799	0.702415	0.00215355	1461	334.666	1126.33	NA	286	85.0177	200.982	NA	NA	0.239496	1.9565:1.9565:1.9565:1.9565:1:1	0.459423(0.535211:0.330986:0.512072)	-2954.19	5916.46	0.405543	K3PUF
NM_009099	mm39_acoCah	0.21831	0.310799	0.702415	0.00215355	1461	334.666	1126.33	NA	286	85.0177	200.982	NA	NA	0.239496	1.9565:1.9565:1.9565:1.9565:1:1	0.459423(0.535211:0.330986:0.512072)	-2954.19	5916.46	0.405543	K3PUF
NM_174854	mm39_acoCah	0.166282	0.236778	0.702266	0.000230891	2517	794.731	1722.27	NA	390	154.646	235.354	NA	NA	0.188541	3.9927:3.06223:1:1:1:1	0.593005(0.637749:0.496483:0.644783)	-4660.84	9329.74	0.380622	TN
NM_001037932	mm39_acoCah	0.198224	0.282389	0.701954	0.0242966	852	216.938	635.062	NA	154	50.4111	103.589	NA	NA	0.219654	3.53833:3.53833:3.53833:3.53833:1:1	0.483963(0.475945:0.445017:0.530928)	-1678.34	3364.81	0.35516	K3PUF
NM_001164207	mm39_acoCah	0.195885	0.279143	0.701739	0.0224708	789	217.111	571.889	NA	143	50.2028	92.7972	NA	NA	0.218795	3.39308:3.39308:1:1:1:1	0.534091(0.532197:0.441288:0.628788)	-1573.79	3153.68	0.436376	HKY
NM_001286651	mm39_acoCah	0.195885	0.279143	0.701739	0.0224708	789	217.111	571.889	NA	143	50.2028	92.7972	NA	NA	0.218795	3.39308:3.39308:1:1:1:1	0.534091(0.532197:0.441288:0.628788)	-1573.79	3153.68	0.436376	HKY
NM_023056	mm39_acoCah	0.195885	0.279143	0.701739	0.0224708	789	217.111	571.889	NA	143	50.2028	92.7972	NA	NA	0.218795	3.39308:3.39308:1:1:1:1	0.534091(0.532197:0.441288:0.628788)	-1573.79	3153.68	0.436376	HKY
NM_001286652	mm39_acoCah	0.195885	0.279143	0.701739	0.0224708	789	217.111	571.889	NA	143	50.2028	92.7972	NA	NA	0.218795	3.39308:3.39308:1:1:1:1	0.534091(0.532197:0.441288:0.628788)	-1573.79	3153.68	0.436376	HKY
NM_001164209	mm39_acoCah	0.195885	0.279143	0.701739	0.0224708	789	217.111	571.889	NA	143	50.2028	92.7972	NA	NA	0.218795	3.39308:3.39308:1:1:1:1	0.534091(0.532197:0.441288:0.628788)	-1573.79	3153.68	0.436376	HKY
NM_001164208	mm39_acoCah	0.195885	0.279143	0.701739	0.0224708	789	217.111	571.889	NA	143	50.2028	92.7972	NA	NA	0.218795	3.39308:3.39308:1:1:1:1	0.534091(0.532197:0.441288:0.628788)	-1573.79	3153.68	0.436376	HKY
NM_145490	mm39_acoCah	0.277083	0.394887	0.701677	0.00127837	1608	300.435	1307.56	NA	364	89.7909	274.209	NA	NA	0.299093	2.62008:2.62008:2.62008:2.62008:0.748428:1	0.389198(0.466667:0.415741:0.285185)	-3287.4	6586.95	0.432243	TVM
NM_001357297	mm39_acoCah	0.283289	0.403758	0.701631	0.0307156	480	131.834	348.166	NA	115	40.309	74.691	NA	NA	0.316377	3.72094:2.03076:1:1:1:1	0.428144(0.44012:0.422156:0.422156)	-1011.8	2031.85	0.516356	TN
NM_001378686	mm39_acoCah	0.289031	0.412052	0.701444	0.257005	129	36.4546	92.5454	NA	32	11.5078	20.4922	NA	NA	0.323796	3.60698:3.60698:1:1:1:1	0.242972(0.26506:0.210843:0.253012)	-274.771	556.157	0.449267	HKY
NM_001045532	mm39_acoCah	0.319362	0.455719	0.700787	0.010209	666	159.114	506.886	NA	178	55.0661	122.934	NA	NA	0.351939	1.91063:1.91063:1.91063:1.91063:1:1	0.438326(0.462555:0.356828:0.495595)	-1453.92	2916.02	0.399227	K3PUF
NM_027048	mm39_acoCah	0.310328	0.443083	0.700383	0.0207635	525	154.744	370.256	NA	133	49.7047	83.2953	NA	NA	0.349457	3.46227:5.91792:1:1:1:1	0.461174(0.460227:0.491477:0.431818)	-1121.78	2251.79	0.475619	TN
NM_010416	mm39_acoCah	0.488758	0.698372	0.699853	0.00594604	522	115.263	406.737	NA	190	54.761	135.239	NA	NA	0.535043	1.35883:2.3414:1:1:1:1	0.478343(0.437853:0.403955:0.59322)	-1247.99	2504.21	0.295591	TN
NM_001017955	mm39_acoCah	0.175105	0.25027	0.699663	0.000222988	2325	933.961	1391.04	NA	360	176.291	183.709	NA	NA	0.205299	3.8828:1.97807:0.364785:0.364785:1:1	0.540741(0.666667:0.374691:0.580864)	-4044.41	8098.89	0.558114	TIM
NM_001382523	mm39_acoCah	0.175105	0.25027	0.699663	0.000222988	2325	933.961	1391.04	NA	360	176.291	183.709	NA	NA	0.205299	3.8828:1.97807:0.364785:0.364785:1:1	0.540741(0.666667:0.374691:0.580864)	-4044.41	8098.89	0.558114	TIM
NM_007848	mm39_acoCah	0.321925	0.460339	0.699321	0.0847022	267	69.6574	197.343	NA	73	24.4867	48.5133	NA	NA	0.358036	1.77458:1.77458:1.77458:1.77458:1:1	0.503546(0.547872:0.441489:0.521277)	-591.176	1190.83	0.227853	K3P
NM_145223	mm39_acoCah	0.167244	0.239164	0.699284	2.48217e-12	9276	2560.6	6715.4	NA	1459	514.832	944.168	NA	NA	0.187097	3.10096:3.50085:0.778567:1.19837:1.11597:1	0.445316(0.508764:0.427276:0.399908)	-17515.1	35044.2	0.497874	GTR
NM_001033794	mm39_acoCah	0.372108	0.532297	0.699061	9.54105e-05	1389	325.792	1063.21	NA	409	124.644	284.356	NA	NA	0.40968	1.89168:1.89168:1.89168:1.89168:0.728865:1	0.460638(0.453191:0.389362:0.539362)	-3088.46	6189.1	0.422942	TVM
NM_001379689	mm39_acoCah	0.248747	0.355841	0.699039	6.46671e-05	1980	495.695	1484.3	NA	443	143.218	299.782	NA	NA	0.275558	1.58821:1.58821:1.58821:1.58821:0.863823:1	0.501716(0.488235:0.451471:0.565441)	-4192.85	8397.83	0.318093	TVM
NM_001085356	mm39_acoCah	0.377435	0.540018	0.698931	0.00871979	567	146.724	420.276	NA	170	56.6285	113.371	NA	NA	0.419507	1.62961:1.62961:1:1:1:1	0.53125(0.617188:0.429688:0.546875)	-1294.38	2594.89	0.302821	HKY
NM_001004152	mm39_acoCah	0.366015	0.523839	0.698715	7.32614e-05	1395	346.873	1048.13	NA	405	130.172	274.828	NA	NA	0.405258	2.4429:2.4429:2.4429:2.4429:1:1	0.470238(0.494748:0.403361:0.512605)	-3036.74	6081.58	0.376884	K3PUF
NM_001357842	mm39_acoCah	0.180711	0.258736	0.698438	2.41672e-05	2940	917.368	2022.63	NA	492	193.706	298.294	NA	NA	0.205057	5.4284:2.47712:1:1:1:1	0.527862(0.60233:0.419959:0.561297)	-5530.32	11068.7	0.69157	TN
NM_001018013	mm39_acoCah	0.241821	0.346307	0.698286	0.00355753	1101	287.844	813.156	NA	240	80.736	159.264	NA	NA	0.269138	2.21037:2.21037:1:1:1:1	0.479062(0.520101:0.361809:0.555276)	-2299.28	4604.62	0.425262	HKY
NM_028434	mm39_acoCah	0.181508	0.260035	0.698014	0.0789085	531	128.002	402.998	NA	90	28.1459	61.8541	NA	NA	0.200438	1.83643:1.83643:1:1:1:1	0.381982(0.47027:0.359459:0.316216)	-1039.54	2085.22	0.45119	HKY
NM_008412	mm39_acoCah	0.350919	0.502825	0.697896	0.000938024	1293	426.929	866.071	NA	280	115.906	164.094	NA	NA	0.401076	15.1728:2.47758:1:1:1:1	0.534471(0.764392:0.245203:0.593817)	-2411.58	4831.25	0.631105	TN
NM_001294278	mm39_acoCah	0.153312	0.219688	0.697864	0.0508533	720	219.936	500.064	NA	105	40.5919	64.4081	NA	NA	0.173588	6.04828:6.04828:1:1:1:1	0.548011(0.541152:0.493827:0.609053)	-1349.07	2704.24	0.29841	HKY
NM_001368277	mm39_acoCah	0.167495	0.240019	0.697841	0.20614	300	78.4628	221.537	NA	47	15.8232	31.1768	NA	NA	0.186463	1.33864:2.93179:0.315015:0.315015:1:1	0.484424(0.537383:0.373832:0.542056)	-568.713	1148.06	0.361075	TIM
NM_001368276	mm39_acoCah	0.167495	0.240019	0.697841	0.20614	300	78.4628	221.537	NA	47	15.8232	31.1768	NA	NA	0.186463	1.33864:2.93179:0.315015:0.315015:1:1	0.484424(0.537383:0.373832:0.542056)	-568.713	1148.06	0.361075	TIM
NM_144953	mm39_acoCah	0.167495	0.240019	0.697841	0.20614	300	78.4628	221.537	NA	47	15.8232	31.1768	NA	NA	0.186463	1.33864:2.93179:0.315015:0.315015:1:1	0.484424(0.537383:0.373832:0.542056)	-568.713	1148.06	0.361075	TIM
NM_001368279	mm39_acoCah	0.167495	0.240019	0.697841	0.20614	300	78.4628	221.537	NA	47	15.8232	31.1768	NA	NA	0.186463	1.33864:2.93179:0.315015:0.315015:1:1	0.484424(0.537383:0.373832:0.542056)	-568.713	1148.06	0.361075	TIM
NM_001368280	mm39_acoCah	0.167495	0.240019	0.697841	0.20614	300	78.4628	221.537	NA	47	15.8232	31.1768	NA	NA	0.186463	1.33864:2.93179:0.315015:0.315015:1:1	0.484424(0.537383:0.373832:0.542056)	-568.713	1148.06	0.361075	TIM
NM_001368274	mm39_acoCah	0.167495	0.240019	0.697841	0.20614	300	78.4628	221.537	NA	47	15.8232	31.1768	NA	NA	0.186463	1.33864:2.93179:0.315015:0.315015:1:1	0.484424(0.537383:0.373832:0.542056)	-568.713	1148.06	0.361075	TIM
NM_001368281	mm39_acoCah	0.167495	0.240019	0.697841	0.20614	300	78.4628	221.537	NA	47	15.8232	31.1768	NA	NA	0.186463	1.33864:2.93179:0.315015:0.315015:1:1	0.484424(0.537383:0.373832:0.542056)	-568.713	1148.06	0.361075	TIM
NM_001368278	mm39_acoCah	0.167495	0.240019	0.697841	0.20614	300	78.4628	221.537	NA	47	15.8232	31.1768	NA	NA	0.186463	1.33864:2.93179:0.315015:0.315015:1:1	0.484424(0.537383:0.373832:0.542056)	-568.713	1148.06	0.361075	TIM
NM_001037168	mm39_acoCah	0.40751	0.583964	0.697834	1.03569e-05	1395	393.767	1001.23	NA	446	160.756	285.244	NA	NA	0.457317	2.93199:2.2832:1:1:1:1	0.464912(0.507368:0.4:0.487368)	-3121.44	6250.96	0.295582	TN
NM_001374101	mm39_acoCah	0.231856	0.332252	0.697832	0.00478757	1158	273.149	884.851	NA	241	73.913	167.087	NA	NA	0.255538	1.99397:1.99397:1:1:1:1	0.412145(0.437984:0.449612:0.348837)	-2379.59	4765.23	0.315016	HKY
NM_027762	mm39_acoCah	0.219159	0.314093	0.697754	0.00025207	1857	545.663	1311.34	NA	365	136.355	228.645	NA	NA	0.247055	3.85808:2.15312:1:1:1:1	0.49374(0.600939:0.431925:0.448357)	-3721.22	7450.51	0.646154	TN
NM_019957	mm39_acoCah	0.21832	0.31289	0.697754	0.00837344	1062	251.905	810.095	NA	209	64.4289	144.571	NA	NA	0.240752	2.03679:2.03679:2.03679:2.03679:0.342676:1	0.470423(0.429577:0.429577:0.552113)	-2158.77	4329.79	0.379041	TVM
NM_001164058	mm39_acoCah	0.234749	0.336566	0.697483	0.0135208	783	212.394	570.606	NA	165	57.4148	107.585	NA	NA	0.262367	2.71347:2.71347:1:1:1:1	0.397004(0.460674:0.329588:0.400749)	-1600.38	3206.86	0.257723	HKY
NM_001309374	mm39_acoCah	0.164019	0.23518	0.697417	0.243215	270	69.3062	200.694	NA	41	13.5782	27.4218	NA	NA	0.182285	3.69849:3.69849:1:1:1:1	0.494565(0.554348:0.36413:0.565217)	-509.804	1025.89	0.303398	HKY
NM_001309373	mm39_acoCah	0.164019	0.23518	0.697417	0.243215	270	69.3062	200.694	NA	41	13.5782	27.4218	NA	NA	0.182285	3.69849:3.69849:1:1:1:1	0.494565(0.554348:0.36413:0.565217)	-509.804	1025.89	0.303398	HKY
NM_013654	mm39_acoCah	0.165262	0.237084	0.697062	0.185613	291	71.2305	219.769	NA	45	14.2827	30.7173	NA	NA	0.182843	2.31611:2.31611:1:1:1:1	0.501701(0.438776:0.443878:0.622449)	-558.118	1122.49	0.304122	HKY
NM_028509	mm39_acoCah	0.17299	0.248171	0.69706	0.0217769	897	266.304	630.696	NA	144	54.3218	89.6782	NA	NA	0.19531	3.70005:3.70005:1:1:1:1	0.511589(0.531457:0.427152:0.576159)	-1677.45	3360.98	0.451803	HKY
NM_001290462	mm39_acoCah	0.223753	0.321005	0.697038	0.00166049	1290	383.1	906.9	NA	255	96.2237	158.776	NA	NA	0.252635	1.98128:3.33848:1:1:1:1	0.542817(0.605096:0.528662:0.494692)	-2530.41	5068.91	0.465802	TN
NM_001347346	mm39_acoCah	0.123275	0.176907	0.696835	0.0525836	1074	233.816	840.184	NA	129	36.8153	92.1847	NA	NA	0.134951	1.65614:1.65614:1:1:1:1	0.612188(0.626039:0.470914:0.739612)	-1957.52	3921.11	0.241617	HKY
NM_001025575	mm39_acoCah	0.222913	0.320043	0.696507	0.0114947	987	211.21	775.79	NA	198	55.6441	142.356	NA	NA	0.243698	1.32832:1.32832:1.32832:1.32832:1:1	0.411912(0.418919:0.459459:0.357357)	-2008.38	4024.89	0.461485	K3PUF
NM_001164236	mm39_acoCah	0.173437	0.249248	0.695843	0.0217467	894	264.792	629.208	NA	144	54.2682	89.7318	NA	NA	0.195891	3.68314:3.68314:1:1:1:1	0.511074(0.5299:0.428571:0.574751)	-1673.95	3353.97	0.454694	HKY
NM_133739	mm39_acoCah	0.1696	0.243822	0.695589	0.0511485	576	180.189	395.811	NA	94	37.1841	56.8159	NA	NA	0.192819	2.6349:2.6349:1:1:1:1	0.517857(0.505102:0.52551:0.522959)	-1117.73	2241.59	0.347012	HKY
NM_001009549	mm39_acoCah	0.353622	0.508616	0.695264	2.41336e-06	1995	597.142	1397.86	NA	530	201.709	328.291	NA	NA	0.400015	1.98251:3.75109:1.37056:0.745193:0.690862:1	0.604224(0.632231:0.605372:0.575069)	-4278.59	8571.34	0.51117	GTR
NM_001168562	mm39_acoCah	0.155713	0.224004	0.695134	0.0381835	768	246.478	521.522	NA	113	45.7336	67.2664	NA	NA	0.17763	6.2664:6.2664:1:1:1:1	0.577821(0.655642:0.457198:0.620623)	-1432.36	2870.82	0.344622	HKY
NM_008930	mm39_acoCah	0.236004	0.33958	0.694989	0.0134705	780	211.534	568.466	NA	165	57.5378	107.462	NA	NA	0.264094	2.72376:2.72376:1:1:1:1	0.39599(0.458647:0.327068:0.402256)	-1595.6	3197.3	0.251924	HKY
NM_198674	mm39_acoCah	0.359982	0.518388	0.694425	5.43376e-05	1377	352.266	1024.73	NA	396	131.123	264.877	NA	NA	0.400505	1.27829:1.69121:0.493059:0.581925:0.245058:1	0.466453(0.463597:0.388651:0.547109)	-3029.91	6074.07	0.54682	GTR
NM_011407	mm39_acoCah	0.300726	0.433107	0.694346	0.00140127	1008	269.042	738.958	NA	257	88.404	168.596	NA	NA	0.336059	2.6254:2.6254:1:1:1:1	0.436884(0.488166:0.363905:0.45858)	-2175.54	4357.16	0.333592	HKY
NM_022981	mm39_acoCah	0.18006	0.259336	0.694311	0.000111795	2451	686.281	1764.72	NA	411	147.557	263.443	NA	NA	0.202257	3.73585:2.97311:1:1:1:1	0.47419(0.513806:0.412365:0.496399)	-4695.44	9398.94	0.273892	TN
NM_001360576	mm39_acoCah	0.18006	0.259336	0.694311	0.000111795	2451	686.281	1764.72	NA	411	147.557	263.443	NA	NA	0.202257	3.73585:2.97311:1:1:1:1	0.47419(0.513806:0.412365:0.496399)	-4695.44	9398.94	0.273892	TN
NM_001310615	mm39_acoCah	0.479375	0.690728	0.694014	0.0495681	243	64.9562	178.044	NA	87	29.9764	57.0236	NA	NA	0.535872	2.52824:2.52824:1:1:1:1	0.330383(0.340708:0.274336:0.376106)	-575.215	1156.74	0.288467	HKY
NM_001033372	mm39_acoCah	0.232919	0.335833	0.693558	0.0227583	633	154.624	478.376	NA	133	42.2796	90.7204	NA	NA	0.258058	1.34024:1.34024:1.34024:1.34024:1:1	0.47352(0.57243:0.399533:0.448598)	-1304.19	2616.58	0.429166	K3PUF
NM_172896	mm39_acoCah	0.211942	0.305606	0.693515	5.10015e-06	2934	867.47	2066.53	NA	554	208.889	345.111	NA	NA	0.239635	1.79841:2.53737:0.524187:0.668711:0.559035:1	0.456935(0.472533:0.329095:0.569176)	-5740	11494.1	0.721597	GTR
NM_001362156	mm39_acoCah	0.211942	0.305606	0.693515	5.10015e-06	2934	867.47	2066.53	NA	554	208.889	345.111	NA	NA	0.239635	1.79841:2.53737:0.524187:0.668711:0.559035:1	0.456935(0.472533:0.329095:0.569176)	-5740	11494.1	0.721597	GTR
NM_153108	mm39_acoCah	0.283529	0.409254	0.692796	0.168888	174	48.1907	125.809	NA	43	15.3098	27.6902	NA	NA	0.31835	2.17261:2.17261:1:1:1:1	0.439891(0.42623:0.442623:0.45082)	-377.744	761.932	0.180488	HKY
NM_001289849	mm39_acoCah	0.106084	0.153219	0.692371	0.341197	258	62.4981	195.502	NA	27	8.52858	18.4714	NA	NA	0.117502	3.12998:3.12998:1:1:1:1	0.576779(0.522472:0.533708:0.674157)	-457.596	921.485	0.500558	HKY
NM_013723	mm39_acoCah	0.235965	0.340926	0.692131	0.000345354	1485	462.385	1022.62	NA	313	123.68	189.32	NA	NA	0.268647	3.03685:3.03685:1:1:1:1	0.544312(0.544643:0.515873:0.572421)	-2950.86	5907.77	0.23897	HKY
NM_001267583	mm39_acoCah	0.21829	0.315637	0.691587	0.289545	123	34.4297	88.5703	NA	21	7.55638	13.4436	NA	NA	0.245539	9.11628:1.26885:1:1:1:1	0.325641(0.346154:0.169231:0.461538)	-228.161	465.432	0.689544	TN
NM_001110506	mm39_acoCah	0.226938	0.328252	0.691354	0.000130774	1974	503.836	1470.16	NA	393	130.248	262.752	NA	NA	0.252797	3.01976:3.01976:1:1:1:1	0.532641(0.539318:0.416172:0.642433)	-3924.23	7854.5	0.411156	HKY
NM_207017	mm39_acoCah	0.2677	0.3876	0.690662	0.00336052	942	243.999	698.001	NA	215	72.2505	142.749	NA	NA	0.298757	1.92673:1.92673:1.92673:1.92673:1:1	0.37224(0.373817:0.310726:0.432177)	-1960.1	3928.32	0.319945	K3PUF
NM_001378280	mm39_acoCah	0.26482	0.38374	0.690103	0.0313397	528	131.585	396.415	NA	120	38.9735	81.0265	NA	NA	0.294457	3.12924:3.12924:1:1:1:1	0.493409(0.508475:0.338983:0.632768)	-1089.19	2184.52	0.279686	HKY
NM_134436	mm39_acoCah	0.171265	0.248402	0.689467	0.0214881	909	229.287	679.713	NA	145	47.6362	97.3638	NA	NA	0.190722	1.68463:2.60827:1:1:1:1	0.401864(0.350329:0.332237:0.523026)	-1739.8	3487.74	0.259475	TN
NM_023741	mm39_acoCah	0.465329	0.675001	0.689374	0.000756751	711	165.294	545.706	NA	247	75.3986	171.601	NA	NA	0.514074	1.16328:2.61475:1:1:1:1	0.383126(0.417012:0.342324:0.390041)	-1647.95	3304.07	0.665179	TN
NM_001205086	mm39_acoCah	0.283978	0.41196	0.689333	0.10123	303	65.9268	237.073	NA	72	20.6965	51.3035	NA	NA	0.311824	1.5026:1.5026:1.5026:1.5026:1:1	0.446078(0.421569:0.392157:0.52451)	-639.954	1288.33	0.443965	K3PUF
NM_001102411	mm39_acoCah	0.220037	0.319291	0.689143	0.000198435	1824	481.765	1342.24	NA	366	125.342	240.658	NA	NA	0.246252	2.52836:2.52836:1:1:1:1	0.457452(0.52719:0.403323:0.441843)	-3654.28	7314.6	0.380669	HKY
NM_001033769	mm39_acoCah	0.314698	0.457417	0.687991	0.0129064	519	136.127	382.873	NA	139	47.3584	91.6416	NA	NA	0.352132	2.04806:2.04806:1:1:1:1	0.519157(0.554598:0.462644:0.54023)	-1143.07	2292.29	0.520518	HKY
NM_001011684	mm39_acoCah	0.196284	0.285377	0.687806	0.062314	459	131.699	327.301	NA	85	31.3728	53.6272	NA	NA	0.221847	2.93403:2.93403:1:1:1:1	0.505411(0.516234:0.435065:0.564935)	-921.64	1849.44	0.374318	HKY
NM_001032298	mm39_acoCah	0.174278	0.253423	0.687696	0.187522	285	67.4927	217.507	NA	47	14.6134	32.3866	NA	NA	0.193021	2.00533:2.00533:1:1:1:1	0.585069(0.598958:0.46875:0.6875)	-552.453	1111.17	0.427153	HKY
NM_133209	mm39_acoCah	0.246746	0.358851	0.6876	0.0163309	669	162.078	506.922	NA	147	46.6582	100.342	NA	NA	0.273906	1.95455:1.95455:1:1:1:1	0.527407(0.488889:0.437778:0.655556)	-1410.64	2827.39	0.523445	HKY
NM_001167673	mm39_acoCah	0.209366	0.304559	0.687441	0.132055	327	57.7262	269.274	NA	60	14.263	45.737	NA	NA	0.226171	0.994482:0.994482:0.994482:0.994482:1:1	0.366667(0.390909:0.4:0.309091)	-639.964	1288.31	0.360944	K3PUF
NM_016720	mm39_acoCah	0.171398	0.249454	0.687093	0.00689935	1233	305.978	927.022	NA	198	64.2504	133.75	NA	NA	0.190768	1.24696:2.23318:0.587666:0.655603:0.342153:1	0.538584(0.545346:0.466587:0.603819)	-2337.54	4689.35	0.653105	GTR
NM_008865	mm39_acoCah	0.279521	0.407101	0.686614	0.0110462	648	181.861	466.139	NA	160	57.9731	102.027	NA	NA	0.315327	2.62946:2.62946:1:1:1:1	0.446188(0.488789:0.390135:0.459641)	-1393.67	2793.46	0.409489	HKY
NM_001347533	mm39_acoCah	0.0721494	0.105162	0.686082	0.363955	330	99.1013	230.899	NA	25	9.62086	15.3791	NA	NA	0.0820632	2.54131:2.54131:1:1:1:1	0.536036(0.567568:0.518018:0.522523)	-562.472	1131.17	0.229413	HKY
NM_031382	mm39_acoCah	0.17223	0.251186	0.685667	2.72154e-05	3267	715.961	2551.04	NA	514	149.284	364.716	NA	NA	0.189533	2.75776:2.75776:2.75776:2.75776:0.616031:1	0.378509(0.418421:0.401316:0.315789)	-6194.32	12400.7	0.690195	TVM
NM_170758	mm39_acoCah	0.184665	0.269331	0.685642	0.010172	927	243.321	683.679	NA	161	55.0143	105.986	NA	NA	0.206888	2.53567:2.53567:2.53567:2.53567:1.01628:1	0.524556(0.562696:0.416928:0.594044)	-1837.25	3686.78	0.217328	TVM
NM_001145759	mm39_acoCah	0.25356	0.370215	0.684899	0.0414309	456	122.38	333.62	NA	100	34.8783	65.1217	NA	NA	0.284867	5.60026:3.42227:1:1:1:1	0.559913(0.519608:0.506536:0.653595)	-936.138	1880.55	0.384724	TN
NM_175649	mm39_acoCah	0.240433	0.351196	0.684612	0.0167348	591	172.851	418.149	NA	132	49.6957	82.3043	NA	NA	0.272828	2.99598:2.99598:1:1:1:1	0.482927(0.463415:0.439024:0.546341)	-1245.08	2496.29	0.236068	K2P
NM_031388	mm39_acoCah	0.252698	0.369202	0.684443	8.35549e-06	2448	528.97	1919.03	NA	539	154.749	384.251	NA	NA	0.277872	2.13238:2.13238:2.13238:2.13238:1:1	0.399721(0.448565:0.356459:0.394139)	-5076.76	10161.6	0.33982	K3PUF
NM_133245	mm39_acoCah	0.173608	0.25374	0.684196	0.152819	306	78.8569	227.143	NA	49	16.4939	32.5061	NA	NA	0.194258	4.0557:4.0557:1:1:1:1	0.485437(0.529126:0.300971:0.626214)	-578.751	1163.75	0.436675	HKY
NM_001081429	mm39_acoCah	0.12306	0.179887	0.684096	0.0013105	2373	678.655	1694.34	NA	287	105.985	181.015	NA	NA	0.139312	4.01249:2.75096:1:1:1:1	0.438964(0.574599:0.350801:0.391492)	-4201.57	8411.19	0.314208	TN
NM_001302792	mm39_acoCah	0.27379	0.400501	0.683618	2.29069e-07	2736	702.963	2033.04	NA	644	216.319	427.681	NA	NA	0.306346	1.65816:1.65816:1.65816:1.65816:0.622972:1	0.422671(0.449782:0.350437:0.467795)	-5692.12	11396.3	0.70629	TVM
NM_178269	mm39_acoCah	0.126555	0.185278	0.683056	0.142806	504	113.511	390.489	NA	62	18.5087	43.4913	NA	NA	0.139781	1.72785:1.72785:1.72785:1.72785:0.244033:1	0.595661(0.615385:0.464497:0.707101)	-909.459	1831.44	0.433989	TVM
NM_007895	mm39_acoCah	0.252809	0.370196	0.682905	0.0278366	456	113.847	342.153	NA	104	34.0717	69.9283	NA	NA	0.282116	1.75668:1.75668:1:1:1:1	0.437367(0.458599:0.455414:0.398089)	-972.933	1952.03	0.408371	HKY
NM_030087	mm39_acoCah	0.18115	0.265785	0.681567	0.001203	1380	428.591	951.409	NA	239	95.1063	143.894	NA	NA	0.207436	4.08089:2.41373:0.670308:0.670308:1:1	0.555792(0.61194:0.495736:0.559701)	-2676.31	5362.75	0.33442	TIM
NM_029627	mm39_acoCah	0.326306	0.479163	0.680992	0.0160039	453	116.619	336.381	NA	125	42.1688	82.8312	NA	NA	0.365657	0.833843:0.833843:0.833843:0.833843:0.263298:1	0.492473(0.480645:0.435484:0.56129)	-1006.9	2026.38	0.517201	TVM
NM_001303011	mm39_acoCah	0.0914469	0.134443	0.680191	0.175178	531	136.868	394.132	NA	50	16.8992	33.1008	NA	NA	0.102529	2.61365:2.61365:1:1:1:1	0.428447(0.450262:0.431937:0.403141)	-933.469	1873.08	0.355623	HKY
NM_001311125	mm39_acoCah	0.460168	0.676753	0.679965	0.000550721	714	166.311	547.689	NA	247	76.2528	170.747	NA	NA	0.510617	1.16054:2.59098:1:1:1:1	0.384298(0.419421:0.345041:0.38843)	-1652.64	3313.46	0.663886	TN
NM_027022	mm39_acoCah	0.385985	0.567828	0.679756	0.00906724	483	125.038	357.962	NA	146	49.5585	96.4415	NA	NA	0.43306	1.86531:1.86531:1:1:1:1	0.464706(0.447059:0.370588:0.576471)	-1093.74	2193.64	0.328253	HKY
NM_001013776	mm39_acoCah	0.350224	0.51525	0.679717	2.23545e-05	1383	338.102	1044.9	NA	395	127.392	267.608	NA	NA	0.390568	1.04478:1.48409:0.565225:0.547406:0.363702:1	0.464668(0.460385:0.390792:0.542827)	-3038.61	6091.47	0.669006	GTR
NM_010394	mm39_acoCah	0.146594	0.215838	0.679187	0.034615	990	188.762	801.238	NA	137	35.2826	101.717	NA	NA	0.159797	1.38766:1.38766:1.38766:1.38766:0.705201:1	0.613433(0.623881:0.455224:0.761194)	-1835.56	3683.37	0.372674	TVM
NM_174853	mm39_acoCah	0.163726	0.241083	0.679128	0.000118787	2328	724.859	1603.14	NA	360	143.885	216.115	NA	NA	0.187812	3.39722:3.39722:1:1:1:1	0.592194(0.644304:0.501899:0.63038)	-4306.71	8619.45	0.296612	HKY
NM_027037	mm39_acoCah	0.224582	0.330744	0.67902	0.0831885	303	87.5327	215.467	NA	62	23.2084	38.7916	NA	NA	0.25525	3.27369:3.27369:1:1:1:1	0.448611(0.4625:0.408333:0.475)	-620.006	1246.26	0.476997	HKY
NM_001198561	mm39_acoCah	0.170192	0.250661	0.678972	0.0852813	645	113.444	531.556	NA	100	23.9154	76.0846	NA	NA	0.184345	1.4093:1.4093:1.4093:1.4093:0.755294:1	0.640432(0.636574:0.476852:0.80787)	-1217.57	2447.54	0.396649	TVM
NM_010672	mm39_acoCah	0.0308299	0.045425	0.678699	0.58961	207	60.2538	146.746	NA	7	2.63857	4.36143	NA	NA	0.0350783	1:1:1:1:1:1	0.521097(0.468354:0.594937:0.5)	-250.058	504.297	0.365728	F81
NM_177593	mm39_acoCah	0.367388	0.541377	0.678618	0.00444693	585	143.304	441.696	NA	175	56.6039	118.396	NA	NA	0.410009	1.44861:1.44861:1.44861:1.44861:0.778783:1	0.49577(0.467005:0.467005:0.553299)	-1323.55	2659.54	0.470201	TVM
NM_010504	mm39_acoCah	0.17312	0.255126	0.678566	0.0611886	552	136.934	415.066	NA	90	29.4422	60.5578	NA	NA	0.193463	2.35747:2.35747:1:1:1:1	0.529412(0.532086:0.393048:0.663102)	-1071.95	2150.02	0.436507	HKY
NM_001347187	mm39_acoCah	0.238096	0.350997	0.678341	0.0042477	915	265.658	649.342	NA	194	72.9857	121.014	NA	NA	0.270875	3.57659:3.57659:1:1:1:1	0.465447(0.464939:0.435976:0.495427)	-1836.72	3679.53	0.395625	HKY
NM_001347613	mm39_acoCah	0.140098	0.206536	0.678323	0.0472027	735	184.428	550.572	NA	100	33.0579	66.9421	NA	NA	0.156769	3.06501:3.06501:3.06501:3.06501:1:1	0.547523(0.576305:0.465863:0.600402)	-1374.9	2757.96	0.25271	K3PUF
NM_031368	mm39_acoCah	0.190605	0.281017	0.678267	0.152165	285	70.9614	214.039	NA	51	16.7442	34.2558	NA	NA	0.213117	2.17127:2.17127:1:1:1:1	0.583333(0.598958:0.479167:0.671875)	-561.928	1130.12	0.44033	HKY
NM_001305448	mm39_acoCah	0.190605	0.281017	0.678267	0.152165	285	70.9614	214.039	NA	51	16.7442	34.2558	NA	NA	0.213117	2.17127:2.17127:1:1:1:1	0.583333(0.598958:0.479167:0.671875)	-561.928	1130.12	0.44033	HKY
NM_001305449	mm39_acoCah	0.190605	0.281017	0.678267	0.152165	285	70.9614	214.039	NA	51	16.7442	34.2558	NA	NA	0.213117	2.17127:2.17127:1:1:1:1	0.583333(0.598958:0.479167:0.671875)	-561.928	1130.12	0.44033	HKY
NM_001305450	mm39_acoCah	0.190605	0.281017	0.678267	0.152165	285	70.9614	214.039	NA	51	16.7442	34.2558	NA	NA	0.213117	2.17127:2.17127:1:1:1:1	0.583333(0.598958:0.479167:0.671875)	-561.928	1130.12	0.44033	HKY
NM_198166	mm39_acoCah	0.190124	0.2807	0.677322	0.0817417	339	92.3078	246.692	NA	62	22.0629	39.9371	NA	NA	0.214787	2.46365:2.46365:1:1:1:1	0.450292(0.5:0.416667:0.434211)	-679.613	1365.45	0.276452	HKY
NM_001177966	mm39_acoCah	0.218576	0.32278	0.677165	0.00226974	1182	294.024	887.976	NA	233	76.5165	156.484	NA	NA	0.244497	2.55714:1.7209:1:1:1:1	0.400844(0.477215:0.313924:0.411392)	-2379.4	4766.9	0.397772	TN
NM_001101579	mm39_acoCah	0.184798	0.272992	0.676937	0.0109124	912	259.697	652.303	NA	155	57.4007	97.5993	NA	NA	0.209912	2.95347:2.95347:1:1:1:1	0.386364(0.336039:0.319805:0.503247)	-1745.28	3496.65	0.508633	HKY
NM_153510	mm39_acoCah	0.234966	0.347231	0.676685	0.00409778	894	235.437	658.563	NA	191	66.0255	124.975	NA	NA	0.264532	2.39551:2.39551:1:1:1:1	0.521452(0.4967:0.462046:0.605611)	-1862.7	3731.49	0.448903	HKY
NM_001162506	mm39_acoCah	0.182755	0.270319	0.676071	0.000225234	1938	558.827	1379.17	NA	328	122.914	205.086	NA	NA	0.208004	3.22534:3.22534:3.22534:3.22534:1:1	0.578475(0.61435:0.560538:0.560538)	-3682.52	7373.1	0.490015	K3PUF
NM_030159	mm39_acoCah	0.182755	0.270319	0.676071	0.000225234	1938	558.827	1379.17	NA	328	122.914	205.086	NA	NA	0.208004	3.22534:3.22534:3.22534:3.22534:1:1	0.578475(0.61435:0.560538:0.560538)	-3682.52	7373.1	0.490015	K3PUF
NM_032465	mm39_acoCah	0.176673	0.261368	0.675955	0.000410924	1806	498.648	1307.35	NA	302	108.938	193.062	NA	NA	0.200058	2.58603:3.83377:1:1:1:1	0.457159(0.456882:0.461857:0.452736)	-3533.68	7075.42	0.459568	TN
NM_001033471	mm39_acoCah	0.217912	0.322382	0.675942	0.00898242	951	204.395	746.605	NA	183	52.7522	130.248	NA	NA	0.240365	2.10324:2.10324:2.10324:2.10324:1:1	0.375129(0.439628:0.337461:0.348297)	-1900.4	3808.93	0.273463	K3PUF
NM_201370	mm39_acoCah	0.152683	0.226333	0.674594	0.0019918	1656	435.507	1220.49	NA	242	83.7218	158.278	NA	NA	0.172052	2.88073:2.88073:2.88073:2.88073:1.0602:1	0.466427(0.517986:0.398381:0.482914)	-3063.36	6138.88	0.444353	TVM
NM_001146325	mm39_acoCah	0.120421	0.178515	0.674575	0.060352	723	212.604	510.396	NA	87	33.2131	53.7869	NA	NA	0.137504	3.32599:3.32599:1:1:1:1	0.52686(0.568182:0.450413:0.561983)	-1323.28	2652.66	0.479039	HKY
NM_001038651	mm39_acoCah	0.251733	0.373541	0.673909	0.00266946	912	230.481	681.519	NA	207	69.168	137.832	NA	NA	0.282516	2.57863:1.76712:1:1:1:1	0.408197(0.460656:0.37377:0.390164)	-1896.28	3800.7	0.332065	TN
NM_001177867	mm39_acoCah	0.225745	0.334986	0.673896	1.06059e-06	3096	687.326	2408.67	NA	602	179.081	422.919	NA	NA	0.249997	2.54855:2.54855:2.54855:2.54855:1:1	0.410485(0.455869:0.399061:0.376526)	-6056.85	12121.7	0.476723	K3PUF
NM_001304503	mm39_acoCah	0.126358	0.187586	0.673602	0.0363366	771	206.212	564.788	NA	97	34.096	62.904	NA	NA	0.142734	2.61077:2.61077:2.61077:2.61077:0.233475:1	0.390411(0.417808:0.424658:0.328767)	-1409.56	2831.46	0.214473	TVM
NM_001370932	mm39_acoCah	0.315861	0.46923	0.673148	0.00361956	705	165.424	539.576	NA	189	59.1427	129.857	NA	NA	0.351848	1.23651:2.12568:0.625795:0.625795:1:1	0.464435(0.414226:0.399582:0.579498)	-1543.99	3098.25	0.389561	TIM
NM_001289643	mm39_acoCah	0.160365	0.238305	0.67294	0.145151	330	113.259	216.741	NA	50	21.8552	28.1448	NA	NA	0.187115	4.11246:2.25507:0.305794:0.305794:1:1	0.464912(0.548246:0.342105:0.504386)	-619.431	1249.44	0.24159	TIM
NM_030691	mm39_acoCah	0.158262	0.235222	0.672818	0.0277267	711	198.332	512.668	NA	110	40.1582	69.8418	NA	NA	0.17973	2.99992:2.99992:1:1:1:1	0.489496(0.521008:0.441176:0.506303)	-1375.14	2756.38	0.410634	HKY
NM_026673	mm39_acoCah	0.0816545	0.121458	0.672283	0.182187	594	160.83	433.17	NA	50	17.7893	32.2107	NA	NA	0.0924317	2.63381:2.63381:1:1:1:1	0.435511(0.512563:0.364322:0.429648)	-1018.09	2042.3	0.357184	HKY
NM_180958	mm39_acoCah	0.114881	0.171002	0.671811	0.00287582	2292	466.288	1825.71	NA	255	70.2398	184.76	NA	NA	0.126298	3.00065:3.00065:3.00065:3.00065:1:1	0.376896(0.446034:0.352406:0.33225)	-3965.05	7938.15	0.30884	K3PUF
NM_001034859	mm39_acoCah	0.23807	0.354436	0.671685	0.000538809	1251	327.459	923.541	NA	268	92.5935	175.407	NA	NA	0.268529	2.45983:2.45983:1:1:1:1	0.405502(0.466507:0.318182:0.431818)	-2566.45	5138.97	0.410268	HKY
NM_001379268	mm39_acoCah	0.202161	0.301177	0.671236	0.115919	366	88.7851	277.215	NA	68	21.9652	46.0348	NA	NA	0.22618	1.7223:1.7223:1:1:1:1	0.542005(0.573171:0.45935:0.593496)	-735.135	1476.47	0.287417	HKY
NM_001379269	mm39_acoCah	0.202161	0.301177	0.671236	0.115919	366	88.7851	277.215	NA	68	21.9652	46.0348	NA	NA	0.22618	1.7223:1.7223:1:1:1:1	0.542005(0.573171:0.45935:0.593496)	-735.135	1476.47	0.287417	HKY
NM_011314	mm39_acoCah	0.202161	0.301177	0.671236	0.115919	366	88.7851	277.215	NA	68	21.9652	46.0348	NA	NA	0.22618	1.7223:1.7223:1:1:1:1	0.542005(0.573171:0.45935:0.593496)	-735.135	1476.47	0.287417	HKY
NM_001357491	mm39_acoCah	0.202161	0.301177	0.671236	0.115919	366	88.7851	277.215	NA	68	21.9652	46.0348	NA	NA	0.22618	1.7223:1.7223:1:1:1:1	0.542005(0.573171:0.45935:0.593496)	-735.135	1476.47	0.287417	HKY
NM_010509	mm39_acoCah	0.242315	0.361215	0.670833	9.91769e-05	1521	430.697	1090.3	NA	326	120.821	205.179	NA	NA	0.275984	3.55026:3.55026:1:1:1:1	0.485733(0.509728:0.40856:0.538911)	-3070.84	6147.73	0.373818	HKY
NM_025574	mm39_acoCah	0.135375	0.201886	0.670555	0.151675	330	95.0299	234.97	NA	44	16.5537	27.4463	NA	NA	0.154528	1.42939:3.2294:0.318421:0.318421:1:1	0.567847(0.60177:0.482301:0.619469)	-604.172	1218.92	0.343316	TIM
NM_001379436	mm39_acoCah	0.226045	0.337627	0.66951	0.0287166	504	146.003	357.997	NA	103	38.9911	64.0089	NA	NA	0.258369	3.90083:3.90083:1:1:1:1	0.41716(0.473373:0.378698:0.399408)	-1016.25	2038.64	0.469639	HKY
NM_001038604	mm39_acoCah	0.128656	0.19217	0.669493	0.0876584	570	154.341	415.659	NA	72	25.6866	46.3134	NA	NA	0.145854	3.42535:3.42535:1:1:1:1	0.453752(0.429319:0.39267:0.539267)	-1038.82	2083.78	0.364105	HKY
NM_001379435	mm39_acoCah	0.224161	0.334839	0.66946	0.0283534	507	146.399	360.601	NA	103	38.8829	64.1171	NA	NA	0.25612	3.87405:3.87405:1:1:1:1	0.418627(0.470588:0.382353:0.402941)	-1021.84	2049.82	0.475374	HKY
NM_001363983	mm39_acoCah	0.174519	0.260947	0.668791	0.00051161	1746	452.631	1293.37	NA	287	98.5903	188.41	NA	NA	0.196924	3.49559:3.49559:3.49559:3.49559:1:1	0.582483(0.607993:0.50085:0.638605)	-3383.8	6775.66	0.259994	K3PUF
NM_001347654	mm39_acoCah	0.186736	0.279234	0.668743	0.00724083	915	236.392	678.608	NA	161	55.1415	105.858	NA	NA	0.210633	2.53668:2.53668:2.53668:2.53668:1.02365:1	0.525926(0.563492:0.412698:0.601587)	-1818.1	3648.48	0.250944	TVM
NM_001374714	mm39_acoCah	0.21022	0.314399	0.668642	0.00202106	1197	283.43	913.57	NA	219	69.409	149.591	NA	NA	0.234888	3.21041:3.21041:3.21041:3.21041:1:1	0.544665(0.578164:0.435484:0.620347)	-2309.23	4626.56	0.357206	K3PUF
NM_001377035	mm39_acoCah	0.271506	0.406138	0.668508	0.041305	432	99.2955	332.705	NA	100	30.8648	69.1352	NA	NA	0.302451	2.72363:2.72363:2.72363:2.72363:0.832451:1	0.536782(0.544828:0.424138:0.641379)	-902.69	1817.99	0.275852	TVM
NM_013637	mm39_acoCah	0.0619942	0.0927683	0.668269	0.48434	147	51.9942	95.0058	NA	10	4.5023	5.4977	NA	NA	0.072879	3.72014:3.72014:1:1:1:1	0.602564(0.317308:0.826923:0.663462)	-192.559	391.652	0.396307	HKY
NM_023158	mm39_acoCah	0.268993	0.402827	0.667765	0.00282589	729	209.222	519.778	NA	174	65.4393	108.561	NA	NA	0.307403	1.7619:1.7619:1.7619:1.7619:0.136056:1	0.549933(0.576923:0.504049:0.568826)	-1502.62	3017.59	0.585386	TVM
NM_145373	mm39_acoCah	0.282561	0.42339	0.667379	0.0165409	576	123.048	452.952	NA	136	39.3439	96.6561	NA	NA	0.312646	2.1444:4.639:1:1:1:1	0.537997(0.512953:0.42228:0.678756)	-1218.17	2444.56	0.598128	TN
NM_207029	mm39_acoCah	0.482913	0.723718	0.667268	3.42751e-05	891	240.193	650.807	NA	308	109.688	198.312	NA	NA	0.547829	2.87704:4.82444:1.17505:2.22843:1.95198:1	0.351506(0.341121:0.297508:0.415888)	-2050.29	4114.96	0.357662	GTR
NM_007796	mm39_acoCah	0.248897	0.373146	0.667024	0.0546948	390	87.1326	302.867	NA	85	25.6137	59.3863	NA	NA	0.276656	1.3806:1.3806:1.3806:1.3806:0.580133:1	0.44686(0.478261:0.347826:0.514493)	-801.74	1616.16	0.475402	TVM
NM_001111058	mm39_acoCah	0.177454	0.26616	0.666718	0.00692772	960	273.986	686.014	NA	159	59.5651	99.4349	NA	NA	0.202771	4.35128:4.35128:1:1:1:1	0.427805(0.436881:0.376238:0.470297)	-1806.47	3619.02	0.410967	HKY
NM_001080712	mm39_acoCah	0.220137	0.33019	0.666698	9.95628e-06	1953	600.59	1352.41	NA	393	157.12	235.88	NA	NA	0.25398	3.54427:3.54427:1:1:1:1	0.520098(0.464706:0.542647:0.552941)	-3947.43	7900.89	0.377454	HKY
NM_001355060	mm39_acoCah	0.233223	0.349842	0.666653	0.00032523	1257	331.886	925.114	NA	270	94.4631	175.537	NA	NA	0.264014	2.45637:2.45637:1:1:1:1	0.454651(0.473256:0.432558:0.45814)	-2621.97	5249.99	0.432569	HKY
NM_011472	mm39_acoCah	0.10037	0.150621	0.666378	0.260529	228	90.257	137.743	NA	23	11.4032	11.5968	NA	NA	0.120263	3.63396:3.63396:1:1:1:1	0.58658(0.62987:0.616883:0.512987)	-375.446	757.225	0.351166	HKY
NM_001040130	mm39_acoCah	0.104719	0.15725	0.665939	0.210603	324	82.6553	241.345	NA	34	11.5471	22.4529	NA	NA	0.11812	3.47459:3.47459:1:1:1:1	0.558104(0.545872:0.440367:0.688073)	-574.385	1155	0.325788	HKY
NM_013499	mm39_acoCah	0.231258	0.347407	0.66567	0.000309258	1302	345.878	956.122	NA	278	97.8826	180.117	NA	NA	0.262113	2.47514:2.47514:1:1:1:1	0.461829(0.478458:0.444444:0.462585)	-2712.2	5430.45	0.435178	HKY
NM_176976	mm39_acoCah	0.152079	0.228482	0.665607	2.56284e-11	6969	2022.18	4946.82	NA	1006	382.762	623.238	NA	NA	0.174249	3.39385:3.39385:3.39385:3.39385:0.521872:1	0.442111(0.546619:0.395842:0.383872)	-12731.8	25475.7	0.573465	TVM
NM_001033421	mm39_acoCah	0.136833	0.205652	0.665362	0.191597	333	82.1042	250.896	NA	45	14.8357	30.1643	NA	NA	0.153801	2.11116:2.11116:1:1:1:1	0.409226(0.392857:0.352679:0.482143)	-619.085	1244.39	0.386555	HKY
NM_001363984	mm39_acoCah	0.189134	0.284301	0.665258	0.00515776	912	254.602	657.398	NA	164	60.3443	103.656	NA	NA	0.215701	5.53179:7.79525:2.28538:2.28538:1:1	0.512022(0.518033:0.44918:0.568852)	-1812.32	3634.83	0.353348	TIM
NM_001271411	mm39_acoCah	0.224838	0.338211	0.664787	0.00525696	789	210.538	578.462	NA	163	57.6679	105.332	NA	NA	0.255091	3.09999:3.09999:1:1:1:1	0.538994(0.541509:0.44717:0.628302)	-1628.63	3263.35	0.349604	HKY
NM_199155	mm39_acoCah	0.264198	0.397491	0.664663	0.000746971	993	287.213	705.787	NA	222	84.3042	137.696	NA	NA	0.302751	2.54777:3.9042:1:1:1:1	0.37475(0.356287:0.320359:0.447605)	-2031.63	4071.39	0.345216	TN
NM_201375	mm39_acoCah	0.213079	0.320813	0.664185	5.03594e-05	1794	473.427	1320.57	NA	353	123.744	229.256	NA	NA	0.24151	2.47316:2.47316:1:1:1:1	0.457881(0.521705:0.404651:0.447287)	-3584.69	7175.42	0.502222	HKY
NM_134195	mm39_acoCah	0.265175	0.399334	0.664043	0.00135912	918	247.495	670.505	NA	209	74.6695	134.33	NA	NA	0.301345	2.37525:3.59535:1:1:1:1	0.374593(0.351792:0.345277:0.42671)	-1911.37	3830.86	0.459476	TN
NM_001101628	mm39_acoCah	0.130703	0.196948	0.663646	0.108348	438	124.006	313.994	NA	55	20.5192	34.4808	NA	NA	0.149458	5.93095:5.93095:1:1:1:1	0.55102(0.561224:0.452381:0.639456)	-792.182	1590.53	0.418353	HKY
NM_026835	mm39_acoCah	0.254889	0.384881	0.662255	0.00370859	732	213.951	518.049	NA	169	64.9114	104.089	NA	NA	0.292883	2.70425:2.70425:1:1:1:1	0.467742(0.481855:0.407258:0.514113)	-1544.65	3095.4	0.456454	HKY
NM_001206684	mm39_acoCah	0.157823	0.238321	0.66223	0.243485	234	75.0403	158.96	NA	36	14.9824	21.0176	NA	NA	0.183638	5.90802:5.90802:1:1:1:1	0.542194(0.512658:0.544304:0.56962)	-440.337	886.998	0.393757	HKY
NM_026600	mm39_acoCah	0.221624	0.334776	0.662005	8.79963e-15	6753	1625.73	5127.27	NA	1332	431.37	900.63	NA	NA	0.248864	2.56589:2.56589:2.56589:2.56589:0.714118:1	0.396773(0.432764:0.391809:0.365747)	-13298.8	26609.7	0.382707	TVM
NM_001039186	mm39_acoCah	0.201502	0.304392	0.661981	0.000512497	1368	355.209	1012.79	NA	259	89.6976	169.302	NA	NA	0.228218	2.30671:3.01746:1:1:1:1	0.503631(0.508715:0.441176:0.561002)	-2759.7	5527.49	0.334764	TN
NM_175391	mm39_acoCah	0.193114	0.291866	0.661653	0.00191126	1092	296.078	795.922	NA	198	71.2573	126.743	NA	NA	0.219889	1.90698:2.87197:1:1:1:1	0.514865(0.598649:0.381081:0.564865)	-2166.46	4341.03	0.405727	TN
NM_001082543	mm39_acoCah	0.226271	0.341989	0.661633	0.106021	291	60.5662	230.434	NA	59	16.7743	42.2257	NA	NA	0.250356	1:1:1:1:1:1	0.416667(0.545918:0.311224:0.392857)	-594.604	1193.34	0.355896	F81
NM_001347262	mm39_acoCah	0.158272	0.239241	0.661556	0.0462462	519	153.78	365.22	NA	81	31.5033	49.4967	NA	NA	0.182263	3.23467:3.23467:1:1:1:1	0.630268(0.655172:0.594828:0.640805)	-988.058	1982.26	0.508006	HKY
NM_001025435	mm39_acoCah	0.265508	0.401561	0.661191	0.00703843	576	153.322	422.678	NA	133	47.1167	85.8833	NA	NA	0.301723	2.16371:2.16371:2.16371:2.16371:1:1	0.47323(0.515544:0.448187:0.455959)	-1186.49	2381.19	0.477649	K3PUF
NM_010671	mm39_acoCah	0.113073	0.171026	0.661144	0.131249	498	117.225	380.775	NA	56	17.7916	38.2084	NA	NA	0.126715	2.36308:2.36308:1:1:1:1	0.524411(0.338384:0.603535:0.631313)	-868.217	1742.58	0.389232	HKY
NM_207545	mm39_acoCah	0.354208	0.535953	0.660895	8.48152e-05	966	260.506	705.494	NA	280	100.365	179.635	NA	NA	0.40322	2.39197:2.39197:1:1:1:1	0.420782(0.393519:0.387346:0.481481)	-2144.55	4295.18	0.298243	HKY
NM_026142	mm39_acoCah	0.182876	0.276845	0.660571	2.61801e-05	2310	591.632	1718.37	NA	391	133.969	257.031	NA	NA	0.206943	2.62348:2.62348:2.62348:2.62348:1:1	0.499141(0.556701:0.466495:0.474227)	-4342.31	8692.68	0.276939	K3PUF
NM_001243199	mm39_acoCah	0.148654	0.225088	0.660426	0.0432954	636	173.971	462.029	NA	93	33.7698	59.2302	NA	NA	0.169562	2.74744:2.74744:1:1:1:1	0.470455(0.520455:0.384091:0.506818)	-1205.56	2417.23	0.442462	HKY
NM_134187	mm39_acoCah	0.172532	0.261248	0.660415	0.00887547	906	253.982	652.018	NA	147	54.5373	92.4627	NA	NA	0.197402	2.53131:2.53131:1:1:1:1	0.402412(0.361842:0.319079:0.526316)	-1732.57	3471.23	0.492406	HKY
NM_001358244	mm39_acoCah	0.183085	0.277293	0.660257	1.921e-05	2307	591.593	1715.41	NA	391	134.156	256.844	NA	NA	0.207243	2.62406:2.62406:2.62406:2.62406:1:1	0.498925(0.556129:0.467097:0.473548)	-4338.43	8684.91	0.274905	K3PUF
NM_021283	mm39_acoCah	0.311195	0.471901	0.65945	0.014875	420	105.23	314.77	NA	111	37.3412	73.6588	NA	NA	0.351459	3.12994:3.12994:1:1:1:1	0.485816(0.453901:0.37234:0.631206)	-911.602	1829.38	0.393982	HKY
NM_027419	mm39_acoCah	0.186874	0.283389	0.659424	0.000842166	1275	368.747	906.253	NA	224	85.4753	138.525	NA	NA	0.214787	3.88217:3.88217:1:1:1:1	0.550076(0.537844:0.520642:0.591743)	-2442.3	4890.65	0.451352	HKY
NM_177703	mm39_acoCah	0.365997	0.555058	0.659385	4.49074e-06	1344	318.423	1025.58	NA	397	127.091	269.909	NA	NA	0.41079	1.52199:1.52199:1.52199:1.52199:0.518496:1	0.453961(0.449679:0.388651:0.523555)	-2984.57	5981.34	0.661537	TVM
NM_001081117	mm39_acoCah	0.181406	0.27525	0.659058	6.1944e-18	9414	2484.8	6929.2	NA	1598	563.099	1034.9	NA	NA	0.206176	4.60433:2.79747:0.781707:1.51593:1.60808:1	0.460195(0.512272:0.463656:0.404657)	-17826.4	35666.9	1	GTR
NM_001110162	mm39_acoCah	0.206049	0.312915	0.658481	4.64993e-07	2871	715.539	2155.46	NA	541	181.326	359.674	NA	NA	0.232683	2.3634:2.3634:2.3634:2.3634:1:1	0.488979(0.505595:0.50763:0.453713)	-5654.7	11317.4	0.471246	K3PUF
NM_175384	mm39_acoCah	0.206049	0.312915	0.658481	4.64993e-07	2871	715.539	2155.46	NA	541	181.326	359.674	NA	NA	0.232683	2.3634:2.3634:2.3634:2.3634:1:1	0.488979(0.505595:0.50763:0.453713)	-5654.7	11317.4	0.471246	K3PUF
NM_001384241	mm39_acoCah	0.301017	0.457168	0.65844	0.021705	420	92.1524	327.848	NA	107	32.0119	74.9881	NA	NA	0.335278	1.21116:2.67732:1:1:1:1	0.530733(0.460993:0.464539:0.666667)	-916.874	1842.04	0.514965	TN
NM_001302559	mm39_acoCah	0.204738	0.311055	0.658207	0.000219977	1518	384.901	1133.1	NA	289	98.3772	190.623	NA	NA	0.231696	1.68718:1.68718:1.68718:1.68718:0.498172:1	0.391376(0.424544:0.319237:0.430348)	-3030.17	6072.51	0.456863	TVM
NM_011410	mm39_acoCah	0.204738	0.311055	0.658207	0.000219977	1518	384.901	1133.1	NA	289	98.3772	190.623	NA	NA	0.231696	1.68718:1.68718:1.68718:1.68718:0.498172:1	0.391376(0.424544:0.319237:0.430348)	-3030.17	6072.51	0.456863	TVM
NM_001048219	mm39_acoCah	0.266178	0.404492	0.658054	3.29024e-09	3003	768.408	2234.59	NA	697	239.217	457.783	NA	NA	0.30157	1.77975:1.77975:1.77975:1.77975:0.68659:1	0.424212(0.453234:0.347264:0.472139)	-6223.24	12458.6	0.645834	TVM
NM_183194	mm39_acoCah	0.234229	0.356047	0.657862	0.000104207	1395	381.129	1013.87	NA	302	109.817	192.183	NA	NA	0.267511	2.21515:2.21515:1:1:1:1	0.467429(0.54158:0.338877:0.52183)	-2917.93	5841.9	0.451039	HKY
NM_001289831	mm39_acoCah	0.222906	0.339198	0.657156	0.00825605	786	184.481	601.519	NA	157	49.9568	107.043	NA	NA	0.250201	2.19157:4.61274:1:1:1:1	0.516607(0.47331:0.455516:0.620996)	-1589.6	3187.35	0.683496	TN
NM_001289830	mm39_acoCah	0.222906	0.339198	0.657156	0.00825605	786	184.481	601.519	NA	157	49.9568	107.043	NA	NA	0.250201	2.19157:4.61274:1:1:1:1	0.516607(0.47331:0.455516:0.620996)	-1589.6	3187.35	0.683496	TN
NM_198659	mm39_acoCah	0.183594	0.279515	0.656832	0.000348578	1665	401.977	1263.02	NA	287	93.6749	193.325	NA	NA	0.206752	2.19595:2.19595:1:1:1:1	0.426453(0.469751:0.47331:0.336299)	-3211.32	6428.67	0.312242	HKY
NM_025721	mm39_acoCah	0.199163	0.303427	0.656379	0.00103237	1161	318.507	842.493	NA	220	80.4032	139.597	NA	NA	0.227767	2.40522:2.40522:1:1:1:1	0.4825(0.5175:0.39625:0.53375)	-2340.97	4688	0.234247	HKY
NM_001322338	mm39_acoCah	0.236184	0.36008	0.655921	0.00054635	1173	260.401	912.599	NA	248	75.1803	172.82	NA	NA	0.263689	1.53025:2.2764:1:1:1:1	0.393066(0.457393:0.362155:0.359649)	-2416.44	4840.99	0.337704	TN
NM_053235	mm39_acoCah	0.178631	0.27237	0.655839	0.00546112	894	259.53	634.47	NA	149	57.2345	91.7655	NA	NA	0.205844	3.17982:3.17982:1:1:1:1	0.403654(0.363787:0.325581:0.521595)	-1709.48	3425.05	0.515367	HKY
NM_001368822	mm39_acoCah	0.314209	0.479146	0.65577	5.50973e-10	2910	654.302	2255.7	NA	776	237.981	538.019	NA	NA	0.351295	1.34146:1.34146:1.34146:1.34146:0.640235:1	0.419722(0.440428:0.373727:0.44501)	-6269.41	12550.9	0.728711	TVM
NM_001040027	mm39_acoCah	0.149046	0.227305	0.655708	0.181486	195	37.2152	157.785	NA	27	7.14274	19.8573	NA	NA	0.163981	0.96605:0.96605:0.96605:0.96605:1:1	0.376263(0.348485:0.393939:0.386364)	-359.677	728.02	0.335912	K3PUF
NM_001011877	mm39_acoCah	0.287408	0.4388	0.654986	0.00558155	576	164.628	411.372	NA	145	54.9936	90.0064	NA	NA	0.330678	2.82564:1.83387:0.177936:0.779128:0.774726:1	0.502591(0.471503:0.474093:0.562176)	-1235.04	2484.69	0.216176	GTR
NM_178364	mm39_acoCah	0.195438	0.298567	0.654586	1.55567e-06	2502	695.763	1806.24	NA	458	169.671	288.329	NA	NA	0.224116	3.50004:2.80515:1:1:1:1	0.478329(0.519504:0.417849:0.497636)	-4908.82	9825.69	0.270365	TN
NM_001164640	mm39_acoCah	0.175035	0.267433	0.6545	0.00258054	1146	315.993	830.007	NA	193	70.978	122.022	NA	NA	0.200512	2.14633:2.14633:1:1:1:1	0.471758(0.564439:0.344869:0.505967)	-2237.41	4480.88	0.364009	HKY
NM_029419	mm39_acoCah	0.175035	0.267433	0.6545	0.00258054	1146	315.993	830.007	NA	193	70.978	122.022	NA	NA	0.200512	2.14633:2.14633:1:1:1:1	0.471758(0.564439:0.344869:0.505967)	-2237.41	4480.88	0.364009	HKY
NM_001110322	mm39_acoCah	0.247058	0.377803	0.653934	0.00108045	897	251.566	645.434	NA	193	72.0746	120.925	NA	NA	0.283726	4.14718:2.25804:1:1:1:1	0.518272(0.528239:0.416944:0.609635)	-1790.44	3589.01	0.609202	TN
NM_001374192	mm39_acoCah	0.679946	1.03992	0.653845	0.000312046	447	98.1222	348.878	NA	190	57.1468	132.853	NA	NA	0.758964	1.79906:1.79906:1:1:1:1	0.441501(0.42053:0.317881:0.586093)	-1071.85	2149.87	0.386168	HKY
NM_001374193	mm39_acoCah	0.679946	1.03992	0.653845	0.000312046	447	98.1222	348.878	NA	190	57.1468	132.853	NA	NA	0.758964	1.79906:1.79906:1:1:1:1	0.441501(0.42053:0.317881:0.586093)	-1071.85	2149.87	0.386168	HKY
NM_001374194	mm39_acoCah	0.679946	1.03992	0.653845	0.000312046	447	98.1222	348.878	NA	190	57.1468	132.853	NA	NA	0.758964	1.79906:1.79906:1:1:1:1	0.441501(0.42053:0.317881:0.586093)	-1071.85	2149.87	0.386168	HKY
NM_001347515	mm39_acoCah	0.100492	0.153741	0.653642	0.00318669	1734	564.426	1169.57	NA	179	76.0265	102.973	NA	NA	0.117825	2.98849:4.34225:1:1:1:1	0.497992(0.585198:0.392427:0.516351)	-2995.79	5999.66	0.332891	TN
NM_001166754	mm39_acoCah	0.333674	0.510635	0.65345	0.000228339	882	216.417	665.583	NA	245	81.4044	163.596	NA	NA	0.377095	1.75044:2.6606:1:1:1:1	0.42226(0.404362:0.38255:0.479866)	-1939.59	3887.31	0.470692	TN
NM_001361934	mm39_acoCah	0.0546034	0.0836026	0.65313	0.160078	693	209.329	483.671	NA	41	16.3405	24.6595	NA	NA	0.063363	5.5909:2.45203:1:1:1:1	0.487892(0.521368:0.465812:0.476496)	-1115.49	2239.17	0.455831	TN
NM_001039185	mm39_acoCah	0.189042	0.289471	0.653061	0.000271701	1557	400.808	1156.19	NA	279	96.7455	182.254	NA	NA	0.214895	2.22639:3.00978:1:1:1:1	0.500958(0.512452:0.440613:0.549808)	-3041.68	6091.44	0.402451	TN
NM_025410	mm39_acoCah	0.117344	0.179731	0.652889	0.105315	435	130.053	304.947	NA	52	20.5461	31.4539	NA	NA	0.135996	3.12562:5.80311:1:1:1:1	0.541387(0.604027:0.506711:0.513423)	-790.317	1588.92	0.271346	TN
NM_001164166	mm39_acoCah	0.177948	0.272803	0.652295	0.00671569	813	223.808	589.192	NA	140	51.5234	88.4766	NA	NA	0.20406	2.08736:2.08736:2.08736:2.08736:1:1	0.554361(0.553763:0.546595:0.562724)	-1616.32	3240.79	0.31104	K3PUF
NM_001270842	mm39_acoCah	0.525558	0.806193	0.651901	0.00214062	372	85.1111	286.889	NA	141	44.0983	96.9017	NA	NA	0.589765	1.74597:1.74597:1:1:1:1	0.286408(0.26699:0.242718:0.349515)	-879.836	1765.87	0.465885	HKY
NM_001045516	mm39_acoCah	0.242237	0.372139	0.650933	0.00705747	621	182.077	438.923	NA	133	51.7677	81.2323	NA	NA	0.280324	3.87934:1.76087:1:1:1:1	0.489442(0.472851:0.454751:0.540724)	-1284.68	2577.56	0.563467	TN
NM_001289828	mm39_acoCah	0.216341	0.332594	0.650466	0.00372674	858	210.147	647.853	NA	169	56.2341	112.766	NA	NA	0.244815	2.39368:4.80592:1:1:1:1	0.520219(0.481967:0.472131:0.606557)	-1730.09	3468.32	0.675234	TN
NM_026906	mm39_acoCah	0.342665	0.526824	0.650435	6.74826e-05	987	234.518	752.482	NA	283	91.6746	191.325	NA	NA	0.386423	1.59104:1.59104:1:1:1:1	0.433433(0.48048:0.400901:0.418919)	-2196.16	4398.4	0.38584	HKY
NM_054092	mm39_acoCah	0.342665	0.526824	0.650435	6.74826e-05	987	234.518	752.482	NA	283	91.6746	191.325	NA	NA	0.386423	1.59104:1.59104:1:1:1:1	0.433433(0.48048:0.400901:0.418919)	-2196.16	4398.4	0.38584	HKY
NM_177634	mm39_acoCah	0.270042	0.415181	0.65042	0.000349561	978	256.763	721.237	NA	237	83.8344	153.166	NA	NA	0.308146	2.16295:2.16295:1:1:1:1	0.520582(0.560241:0.415663:0.585843)	-2100.47	4207.01	0.29833	HKY
NM_001162414	mm39_acoCah	0.232052	0.356925	0.650141	1.77411e-09	3441	868.115	2572.89	NA	717	244.972	472.028	NA	NA	0.263556	1.68886:1.68886:1.68886:1.68886:0.562867:1	0.492218(0.544992:0.364177:0.567487)	-6907.57	13827.2	0.463598	TVM
NM_177150	mm39_acoCah	0.178754	0.275141	0.649679	0.000171828	1530	489.346	1040.65	NA	269	112.948	156.052	NA	NA	0.209582	3.42199:3.42199:1:1:1:1	0.55491(0.622093:0.522287:0.520349)	-3028.44	6062.92	0.426505	HKY
NM_001205330	mm39_acoCah	0.118487	0.182392	0.649628	9.48022e-06	3276	1024.71	2251.29	NA	392	161.5	230.5	NA	NA	0.138476	5.37144:4.33475:0.982038:1.49231:1.77996:1	0.509177(0.574156:0.495115:0.458259)	-5696.68	11407.5	0.250312	GTR
NM_029245	mm39_acoCah	0.204352	0.314657	0.649444	0.000142502	1491	385.748	1105.25	NA	279	97.5251	181.475	NA	NA	0.23289	2.54214:3.35441:1:1:1:1	0.54585(0.558233:0.427711:0.651606)	-2935.05	5878.18	0.266232	TN
NM_001368823	mm39_acoCah	0.316766	0.487775	0.64941	2.44026e-10	2832	636.266	2195.73	NA	758	233.872	524.128	NA	NA	0.355187	1.4587:1.4587:1.4587:1.4587:0.664544:1	0.415883(0.436259:0.368339:0.443051)	-6091.86	12195.8	0.733293	TVM
NM_008633	mm39_acoCah	0.118455	0.182439	0.649286	9.48314e-06	3276	1024.82	2251.18	NA	392	161.565	230.435	NA	NA	0.138471	5.38244:4.32869:0.976895:1.4994:1.7715:1	0.508585(0.575044:0.494227:0.456483)	-5696.48	11407.1	0.25815	GTR
NM_183290	mm39_acoCah	0.336867	0.519315	0.648676	0.000446249	792	193.743	598.257	NA	222	73.925	148.075	NA	NA	0.381499	2.4244:2.4244:2.4244:2.4244:1:1	0.47284(0.498148:0.387037:0.533333)	-1748.84	3505.84	0.410112	K3PUF
NM_183296	mm39_acoCah	0.120919	0.186467	0.648473	0.233122	258	112.487	145.513	NA	29	15.7706	13.2294	NA	NA	0.149498	3.95953:1.35619:1:1:1:1	0.58046(0.482759:0.666667:0.591954)	-403.034	814.562	0.264553	TN
NM_018738	mm39_acoCah	0.229515	0.353957	0.648426	0.000312026	1215	304.681	910.319	NA	252	85.7915	166.209	NA	NA	0.260721	3.27771:3.27771:1:1:1:1	0.494497(0.470519:0.378538:0.634434)	-2484.1	4974.26	0.443228	HKY
NM_028016	mm39_acoCah	0.215287	0.332225	0.648017	0.00263209	861	210.453	650.547	NA	169	56.2745	112.726	NA	NA	0.24387	2.41254:4.76631:1:1:1:1	0.519608(0.480392:0.470588:0.607843)	-1734.6	3477.34	0.670129	TN
NM_172205	mm39_acoCah	0.224597	0.346632	0.647942	3.64276e-06	1869	617.472	1251.53	NA	373	161.242	211.758	NA	NA	0.264914	9.09168:5.55091:1.94738:1.4597:4.71782:1	0.545388(0.687408:0.398975:0.54978)	-3670.1	7354.39	0.962988	GTR
NM_177356	mm39_acoCah	0.148458	0.229158	0.64784	0.00216697	1212	354.56	857.44	NA	175	68.1813	106.819	NA	NA	0.172066	4.34626:3.04328:0.342575:1.20307:1.34577:1	0.425971(0.459951:0.432039:0.385922)	-2260.92	4536.12	0.398903	GTR
NM_170727	mm39_acoCah	0.11156	0.172297	0.647485	0.164484	276	93.6715	182.329	NA	32	14.1574	17.8426	NA	NA	0.132173	3.30009:3.30009:1:1:1:1	0.57193(0.631579:0.505263:0.578947)	-491.703	989.678	0.520863	HKY
NM_144544	mm39_acoCah	0.332095	0.512924	0.647455	0.00132673	594	157.91	436.09	NA	168	60.2575	107.743	NA	NA	0.380167	1.32423:2.04257:0.970721:0.482479:0.161797:1	0.423077(0.391403:0.432127:0.445701)	-1314.53	2643.65	0.519478	GTR
NM_053185	mm39_acoCah	0.0902462	0.139386	0.647454	5.53749e-07	5037	2423.81	2613.19	NA	481	283.267	197.733	NA	NA	0.113892	3.57528:2.60146:0.669458:0.669458:1:1	0.560579(0.679669:0.611111:0.390957)	-8178.47	16367	0.420198	TIM
NM_001290485	mm39_acoCah	0.211836	0.327196	0.64743	0.000785974	1236	263.996	972.004	NA	237	70.0402	166.96	NA	NA	0.236476	0.91427:1.84696:0.439395:0.689848:0.566681:1	0.421663(0.442446:0.399281:0.423261)	-2430.78	4875.83	0.555589	GTR
NM_001356325	mm39_acoCah	0.172197	0.265986	0.647393	0.0825778	324	81.1832	242.817	NA	53	18.0497	34.9503	NA	NA	0.195697	2.6262:2.6262:1:1:1:1	0.478979(0.445946:0.432432:0.558559)	-632.327	1270.88	0.427373	HKY
NM_029324	mm39_acoCah	0.172197	0.265986	0.647393	0.0825778	324	81.1832	242.817	NA	53	18.0497	34.9503	NA	NA	0.195697	2.6262:2.6262:1:1:1:1	0.478979(0.445946:0.432432:0.558559)	-632.327	1270.88	0.427373	HKY
NM_134176	mm39_acoCah	0.146724	0.226713	0.64718	0.00858568	891	265.842	625.158	NA	127	50.3585	76.6415	NA	NA	0.17059	3.17605:2.14161:1:1:1:1	0.416667(0.38255:0.332215:0.535235)	-1662.36	3332.85	0.249273	TN
NM_026348	mm39_acoCah	0.131648	0.203469	0.647019	0.072967	528	135.118	392.882	NA	68	23.6001	44.3999	NA	NA	0.150027	3.38938:3.38938:1:1:1:1	0.378531(0.403955:0.381356:0.350282)	-962.371	1930.88	0.37018	HKY
NM_001177523	mm39_acoCah	0.272551	0.421244	0.647015	0.065558	282	62.9992	219.001	NA	68	20.9283	47.0717	NA	NA	0.305769	0.896784:2.28048:1:1:1:1	0.507018(0.563158:0.415789:0.542105)	-606.714	1221.88	0.353475	TN
NM_001039049	mm39_acoCah	0.221861	0.34298	0.646863	0.0920725	210	62.8381	147.162	NA	43	17.0981	25.9019	NA	NA	0.258103	1.97177:5.91208:1:1:1:1	0.527397(0.561644:0.445205:0.575342)	-427.671	863.957	0.41186	TN
NM_001384510	mm39_acoCah	0.291609	0.450819	0.646843	2.13287e-05	1278	305.394	972.606	NA	322	105.227	216.773	NA	NA	0.329654	1.90526:1.90526:1:1:1:1	0.364989(0.384439:0.334096:0.37643)	-2723.25	5452.55	0.458919	HKY
NM_001205332	mm39_acoCah	0.121697	0.188145	0.646827	7.94061e-06	3159	986.322	2172.68	NA	387	159.598	227.402	NA	NA	0.142444	3.92308:3.92308:1:1:1:1	0.50828(0.573597:0.49126:0.459982)	-5523.88	11053.8	0.224997	HKY
NM_001190445	mm39_acoCah	0.159052	0.245902	0.646812	0.0296813	558	164.3	393.7	NA	88	34.5111	53.4889	NA	NA	0.184625	3.37182:3.37182:1:1:1:1	0.632799(0.647059:0.59893:0.652406)	-1064.43	2135	0.499149	HKY
NM_198000	mm39_acoCah	0.192461	0.297759	0.646365	0.000854774	1104	303.074	800.926	NA	201	74.2208	126.779	NA	NA	0.221368	3.18807:3.18807:1:1:1:1	0.631206(0.640957:0.549202:0.703457)	-2177.01	4360.08	0.32278	HKY
NM_172603	mm39_acoCah	0.197755	0.306028	0.646198	0.00373407	870	221.803	648.197	NA	162	56.0854	105.915	NA	NA	0.225359	2.56016:1.5746:1:1:1:1	0.429138(0.52381:0.37585:0.387755)	-1736.11	3480.37	0.394106	TN
NM_001355061	mm39_acoCah	0.232068	0.359797	0.644998	0.000702018	1038	247.601	790.399	NA	221	72.2463	148.754	NA	NA	0.262536	2.94122:2.94122:2.94122:2.94122:1:1	0.446779(0.456583:0.435574:0.448179)	-2156.13	4320.37	0.263346	K3PUF
NM_001385250	mm39_acoCah	0.279983	0.434217	0.6448	3.38941e-05	1299	301.761	997.239	NA	318	101.569	216.431	NA	NA	0.315812	1.8077:1.8077:1:1:1:1	0.372527(0.399543:0.332192:0.385845)	-2753.45	5512.95	0.345558	HKY
NM_001039478	mm39_acoCah	0.132327	0.205311	0.644522	0.0308608	747	185.877	561.123	NA	96	32.5902	63.4098	NA	NA	0.150488	4.45713:4.45713:1:1:1:1	0.359173(0.389535:0.374031:0.313953)	-1334.03	2674.16	0.359434	HKY
NM_001012307	mm39_acoCah	0.285078	0.442319	0.644508	0.0506649	279	67.1204	211.88	NA	69	22.7383	46.2617	NA	NA	0.322907	1.68628:1.68628:1.68628:1.68628:1:1	0.515957(0.553191:0.43617:0.558511)	-600.683	1209.82	0.432783	K3PUF
NM_029105	mm39_acoCah	0.169687	0.263301	0.644459	0.00093792	1299	354.094	944.906	NA	210	77.2131	132.787	NA	NA	0.195205	5.23921:3.61603:1.03949:2.026:2.21204:1	0.455939(0.497701:0.45977:0.410345)	-2440.88	4896.03	0.429909	GTR
NM_007797	mm39_acoCah	0.266732	0.4139	0.644436	0.040145	333	73.866	259.134	NA	76	23.3073	52.6927	NA	NA	0.299377	1.24522:1.24522:1.24522:1.24522:0.504163:1	0.450292(0.464912:0.399123:0.486842)	-685.829	1384.47	0.475317	TVM
NM_001277968	mm39_acoCah	0.192389	0.298576	0.644354	8.62718e-05	1599	424.345	1174.65	NA	287	103.101	183.899	NA	NA	0.220569	3.49602:3.49602:1:1:1:1	0.503058(0.495413:0.43578:0.577982)	-3082.26	6170.57	0.361155	HKY
NM_001164742	mm39_acoCah	0.308679	0.479126	0.644254	0.000164655	1023	219.028	803.972	NA	263	78.1615	184.838	NA	NA	0.345172	1.86699:1.86699:1.86699:1.86699:1:1	0.445378(0.427171:0.337535:0.571429)	-2164.07	4336.26	0.410185	K3PUF
NM_001385252	mm39_acoCah	0.280759	0.436071	0.643838	3.36047e-05	1296	300.99	995.01	NA	318	101.65	216.35	NA	NA	0.31683	1.80524:1.80524:1:1:1:1	0.371854(0.398169:0.332952:0.384439)	-2748.62	5503.29	0.34209	HKY
NM_001363161	mm39_acoCah	0.180842	0.280907	0.643781	0.000965101	1206	345.405	860.595	NA	208	79.8767	128.123	NA	NA	0.209501	3.65023:3.65023:1:1:1:1	0.558252(0.56068:0.502427:0.61165)	-2294.15	4594.36	0.34099	HKY
NM_001286685	mm39_acoCah	0.141731	0.220166	0.643745	0.0250808	687	162.578	524.422	NA	93	30.229	62.771	NA	NA	0.160292	4.95929:4.95929:1:1:1:1	0.336134(0.380252:0.348739:0.279412)	-1228.7	2463.5	0.370644	HKY
NM_028081	mm39_acoCah	0.141731	0.220166	0.643745	0.0250808	687	162.578	524.422	NA	93	30.229	62.771	NA	NA	0.160292	4.95929:4.95929:1:1:1:1	0.336134(0.380252:0.348739:0.279412)	-1228.7	2463.5	0.370644	HKY
NM_001357269	mm39_acoCah	0.162919	0.253086	0.643728	0.000854523	1290	354.425	935.575	NA	206	76.3176	129.682	NA	NA	0.187692	2.51544:2.51544:1:1:1:1	0.501933(0.544084:0.392111:0.569606)	-2503.5	5013.05	0.366108	HKY
NM_011332	mm39_acoCah	0.17407	0.270409	0.643728	0.115078	309	80.1176	228.882	NA	51	17.9639	33.0361	NA	NA	0.199049	4.46379:4.46379:1:1:1:1	0.536859(0.504808:0.442308:0.663462)	-597.709	1201.66	0.519531	HKY
NM_027089	mm39_acoCah	0.238503	0.371051	0.642778	0.000682703	984	252.998	731.002	NA	209	73.1482	135.852	NA	NA	0.272583	3.59429:3.59429:3.59429:3.59429:0.655348:1	0.405325(0.460059:0.352071:0.403846)	-2016.01	4044.28	0.673272	TVM
NM_001010833	mm39_acoCah	0.152159	0.236849	0.64243	4.13683e-10	4803	1530.43	3272.57	NA	714	300.792	413.208	NA	NA	0.179144	3.64445:3.64445:1:1:1:1	0.525941(0.60708:0.498537:0.472206)	-8818.79	17643.6	0.276288	HKY
NM_001040700	mm39_acoCah	0.123415	0.192313	0.641742	0.00604624	1161	334.322	826.678	NA	146	56.4396	89.5604	NA	NA	0.143255	2.20055:2.20055:2.20055:2.20055:0.235987:1	0.56038(0.568238:0.527295:0.585608)	-2132.98	4278.18	0.271945	TVM
NM_134216	mm39_acoCah	0.152878	0.238271	0.641616	0.0087727	936	250.435	685.565	NA	137	49.7021	87.2979	NA	NA	0.175726	2.49968:5.25034:1:1:1:1	0.434505(0.444089:0.367412:0.492013)	-1762.78	3533.69	0.466073	TN
NM_130888	mm39_acoCah	0.191719	0.298814	0.641602	2.17515e-05	1827	486.331	1340.67	NA	324	117.022	206.978	NA	NA	0.220227	2.64194:3.56818:0.695188:0.695188:1:1	0.457327(0.465378:0.338164:0.568438)	-3523.05	7056.19	0.247162	TIM
NM_019728	mm39_acoCah	0.213422	0.332663	0.641556	0.142863	189	46.6352	142.365	NA	38	12.8444	25.1556	NA	NA	0.242844	1:1:1:1:1:1	0.440104(0.40625:0.453125:0.460938)	-387.472	779.144	0.334	F81
NM_001379677	mm39_acoCah	0.191042	0.297867	0.641366	3.04332e-05	1830	486.636	1343.36	NA	324	116.947	207.053	NA	NA	0.219449	2.64654:3.53268:0.695994:0.695994:1:1	0.465903(0.474632:0.345336:0.577741)	-3528.34	7066.78	0.236321	TIM
NM_183131	mm39_acoCah	0.220978	0.344573	0.641309	0.0636184	324	93.3693	230.631	NA	64	24.7669	39.2331	NA	NA	0.256595	1.39758:2.98853:0.272662:0.272662:1:1	0.517857(0.522321:0.40625:0.625)	-651.11	1312.81	0.464791	TIM
NM_172526	mm39_acoCah	0.139172	0.217146	0.640917	0.00684989	996	298.468	697.532	NA	139	55.6479	83.3521	NA	NA	0.162538	4.02815:4.02815:1:1:1:1	0.58209(0.658209:0.479104:0.608955)	-1857.78	3721.64	0.381173	HKY
NM_029005	mm39_acoCah	0.161698	0.252378	0.640698	0.000800231	1365	378.216	986.784	NA	211	78.9785	132.022	NA	NA	0.186824	2.74557:2.74557:1:1:1:1	0.471326(0.52043:0.335484:0.558065)	-2536.44	5078.94	0.480798	HKY
NM_001167592	mm39_acoCah	0.134522	0.210069	0.640371	0.136866	288	62.2019	225.798	NA	38	11.4299	26.5701	NA	NA	0.150839	9.26357:9.26357:9.26357:9.26357:1:1	0.427609(0.333333:0.373737:0.575758)	-524.946	1058.33	0.356344	K3PUF
NM_001033435	mm39_acoCah	0.224006	0.350052	0.639921	0.00218367	729	201.509	527.491	NA	153	57.1936	95.8064	NA	NA	0.258847	2.98676:2.98676:1:1:1:1	0.459514(0.461538:0.40081:0.516194)	-1500.92	3007.93	0.441445	HKY
NM_001370937	mm39_acoCah	0.124785	0.195074	0.639679	0.0579044	570	153.058	416.942	NA	68	24.7946	43.2054	NA	NA	0.143659	4.63171:4.63171:4.63171:4.63171:0.01:1	0.400132(0.478175:0.265873:0.456349)	-1006.79	2026.03	0.393156	TVM
NM_146246	mm39_acoCah	0.161841	0.253074	0.639501	2.7196e-12	5457	1717.51	3739.49	NA	859	359.057	499.943	NA	NA	0.190555	4.84706:3.73276:1:1:1:1	0.566667(0.605645:0.529032:0.565323)	-10194.7	20397.4	0.536208	TN
NM_009973	mm39_acoCah	0.153838	0.240587	0.639425	0.0668766	429	119.496	309.504	NA	63	23.7185	39.2815	NA	NA	0.178002	3.24367:3.24367:1:1:1:1	0.412037(0.4375:0.267361:0.53125)	-791.395	1588.96	0.398108	HKY
NM_009117	mm39_acoCah	0.196334	0.30706	0.639401	0.0491492	366	80.1154	285.885	NA	67	20.4166	46.5834	NA	NA	0.220571	1:1:1:1:1:1	0.53523(0.573171:0.447154:0.585366)	-736.337	1476.77	0.359737	F81
NM_001357493	mm39_acoCah	0.196334	0.30706	0.639401	0.0491492	366	80.1154	285.885	NA	67	20.4166	46.5834	NA	NA	0.220571	1:1:1:1:1:1	0.53523(0.573171:0.447154:0.585366)	-736.337	1476.77	0.359737	F81
NM_001347186	mm39_acoCah	0.226813	0.35477	0.639325	0.000486818	987	281.126	705.874	NA	205	78.6866	126.313	NA	NA	0.263259	3.45129:3.45129:1:1:1:1	0.45786(0.453125:0.427557:0.492898)	-1972.83	3951.73	0.447029	HKY
NM_001379201	mm39_acoCah	0.218369	0.341594	0.639266	0.00387678	699	191.677	507.323	NA	138	51.2633	86.7367	NA	NA	0.252159	2.78047:4.06498:0.500133:0.500133:1:1	0.564815(0.611111:0.431624:0.651709)	-1396.72	2803.7	0.278849	TIM
NM_029196	mm39_acoCah	0.149595	0.234017	0.639251	0.022232	603	173.774	429.226	NA	89	34.51	54.49	NA	NA	0.173924	4.37091:7.2615:1:1:1:1	0.537954(0.542079:0.450495:0.621287)	-1136.25	2280.71	0.412776	TN
NM_001167535	mm39_acoCah	0.195991	0.306682	0.639069	0.00213966	918	249.161	668.839	NA	170	62.6038	107.396	NA	NA	0.226035	2.44106:4.25049:1:1:1:1	0.413681(0.374593:0.399023:0.467427)	-1825.99	3660.11	0.573341	TN
NM_001358790	mm39_acoCah	0.171738	0.268741	0.639044	0.00408951	1002	226.512	775.488	NA	164	51.4455	112.554	NA	NA	0.193666	2.19421:2.19421:1:1:1:1	0.590643(0.615497:0.438596:0.717836)	-1943.09	3892.25	0.467269	HKY
NM_019706	mm39_acoCah	0.0875492	0.137019	0.638957	0.100661	588	149.747	438.253	NA	54	18.8154	35.1846	NA	NA	0.100148	2.96465:2.96465:1:1:1:1	0.419841(0.438095:0.440476:0.380952)	-1022.78	2051.69	0.303936	HKY
NM_027744	mm39_acoCah	0.227913	0.356958	0.638488	0.000337875	1095	278.982	816.018	NA	231	80.556	150.444	NA	NA	0.260791	1.08144:1.88084:0.36866:0.495688:0.510204:1	0.489101(0.514986:0.370572:0.581744)	-2259.91	4534.12	0.598679	GTR
NM_007850	mm39_acoCah	0.278958	0.43699	0.638363	0.0493099	279	66.6453	212.355	NA	68	22.4123	45.5877	NA	NA	0.316707	1.54113:1.54113:1.54113:1.54113:1:1	0.51773(0.56383:0.430851:0.558511)	-601.216	1210.89	0.343073	K3PUF
NM_206867	mm39_acoCah	0.143442	0.224786	0.638126	0.0475568	567	136.548	430.452	NA	80	26.5637	53.4363	NA	NA	0.163032	1.88338:1.88338:1:1:1:1	0.539474(0.547368:0.397368:0.673684)	-1065.39	2136.91	0.463147	HKY
NM_134226	mm39_acoCah	0.183798	0.288192	0.637762	0.00220073	948	266.236	681.764	NA	165	62.6625	102.337	NA	NA	0.213116	1.66973:2.48354:0.304599:1.27354:0.369693:1	0.409043(0.361199:0.373817:0.492114)	-1853.33	3721.01	0.594393	GTR
NM_028728	mm39_acoCah	0.224495	0.352083	0.637621	0.00456198	669	173.745	495.255	NA	139	49.3341	89.6659	NA	NA	0.257631	2.97408:2.97408:1:1:1:1	0.522222(0.537778:0.417778:0.611111)	-1377.25	2760.6	0.334752	HKY
NM_053165	mm39_acoCah	0.219204	0.343856	0.637487	0.00674669	642	163.509	478.491	NA	131	45.7158	85.2842	NA	NA	0.250951	2.45482:3.64046:1:1:1:1	0.469559(0.436073:0.452055:0.520548)	-1306.44	2621.07	0.277542	TN
NM_001379358	mm39_acoCah	0.280563	0.440119	0.637472	3.7537e-06	1659	359.486	1299.51	NA	399	120.748	278.252	NA	NA	0.315137	2.07289:2.07289:1:1:1:1	0.370592(0.397611:0.375427:0.338737)	-3497.98	7002	0.295556	HKY
NM_011760	mm39_acoCah	0.280563	0.440119	0.637472	3.7537e-06	1659	359.486	1299.51	NA	399	120.748	278.252	NA	NA	0.315137	2.07289:2.07289:1:1:1:1	0.370592(0.397611:0.375427:0.338737)	-3497.98	7002	0.295556	HKY
NM_001379356	mm39_acoCah	0.280563	0.440119	0.637472	3.7537e-06	1659	359.486	1299.51	NA	399	120.748	278.252	NA	NA	0.315137	2.07289:2.07289:1:1:1:1	0.370592(0.397611:0.375427:0.338737)	-3497.98	7002	0.295556	HKY
NM_001379357	mm39_acoCah	0.280563	0.440119	0.637472	3.7537e-06	1659	359.486	1299.51	NA	399	120.748	278.252	NA	NA	0.315137	2.07289:2.07289:1:1:1:1	0.370592(0.397611:0.375427:0.338737)	-3497.98	7002	0.295556	HKY
NM_134174	mm39_acoCah	0.175463	0.27548	0.636935	0.00233522	933	263.07	669.93	NA	155	59.115	95.885	NA	NA	0.203664	2.61747:2.61747:1:1:1:1	0.388713(0.34019:0.335443:0.490506)	-1790.05	3586.18	0.462804	HKY
NM_001347435	mm39_acoCah	0.166566	0.261752	0.636349	0.0261804	522	149.499	372.501	NA	85	32.8748	52.1252	NA	NA	0.193827	2.66297:2.66297:1:1:1:1	0.415238(0.437143:0.385714:0.422857)	-1011.6	2029.35	0.290304	HKY
NM_207248	mm39_acoCah	0.241807	0.380095	0.636174	2.90939e-07	1890	579.853	1310.15	NA	418	171.494	246.506	NA	NA	0.284234	4.14794:2.41565:1:1:1:1	0.498947(0.529226:0.445498:0.522117)	-3931.95	7871.97	0.653516	TN
NM_198866	mm39_acoCah	0.216554	0.340611	0.635782	0.133069	258	47.6504	210.35	NA	44	11.5588	32.4412	NA	NA	0.239467	14.675:14.675:14.675:14.675:7.41101:1	0.370801(0.391473:0.387597:0.333333)	-445.258	903.579	0.718807	TVM
NM_001384202	mm39_acoCah	0.267543	0.420943	0.63558	0.00224775	672	165.598	506.402	NA	161	54.6947	106.305	NA	NA	0.305345	1.89725:1.89725:1:1:1:1	0.523704(0.486667:0.444444:0.64)	-1449.39	2904.89	0.334407	HKY
NM_001145406	mm39_acoCah	0.296635	0.467062	0.635107	0.00352449	477	136.22	340.78	NA	122	47.1252	74.8748	NA	NA	0.345304	3.54995:1.37985:1:1:1:1	0.512422(0.611801:0.447205:0.478261)	-1025.01	2058.28	0.620067	TN
NM_001102412	mm39_acoCah	0.21732	0.342382	0.63473	4.13936e-05	1428	367.052	1060.95	NA	287	101.247	185.753	NA	NA	0.249466	2.19315:2.96898:1:1:1:1	0.466043(0.514553:0.405405:0.47817)	-2850.02	5708.13	0.361813	TN
NM_001163685	mm39_acoCah	0.31776	0.500731	0.634592	0.000151673	780	210.545	569.455	NA	218	80.2545	137.746	NA	NA	0.367149	1.99266:1.99266:1:1:1:1	0.462753(0.515152:0.405303:0.467803)	-1738.2	3482.5	0.511712	HKY
NM_011019	mm39_acoCah	0.172809	0.272581	0.633972	1.40421e-07	2892	792.204	2099.8	NA	486	181.317	304.683	NA	NA	0.200139	2.55518:2.06329:0.470725:0.998782:0.966442:1	0.451646(0.480453:0.377058:0.497428)	-5572.62	11159.4	0.487016	GTR
NM_001310469	mm39_acoCah	0.172988	0.27287	0.633957	1.39979e-07	2889	791.343	2097.66	NA	486	181.312	304.688	NA	NA	0.200347	2.54969:2.0709:0.470829:0.998673:0.964152:1	0.451768(0.479918:0.377446:0.49794)	-5568.71	11151.5	0.472102	GTR
NM_001008428	mm39_acoCah	0.327148	0.516125	0.633854	1.14928e-06	1389	322.691	1066.31	NA	382	123.444	258.556	NA	NA	0.371051	1.69571:1.69571:1.69571:1.69571:0.771347:1	0.472637(0.468017:0.395522:0.554371)	-3020.85	6053.89	0.593535	TVM
NM_175200	mm39_acoCah	0.203611	0.321323	0.633664	2.57607e-05	1656	397.875	1258.13	NA	313	104.204	208.796	NA	NA	0.231893	2.3778:2.3778:2.3778:2.3778:0.583766:1	0.439367(0.493728:0.390681:0.433692)	-3255.74	6523.63	0.646814	TVM
NM_029840	mm39_acoCah	0.0758022	0.119644	0.633563	0.178482	471	125.328	345.672	NA	38	13.831	24.169	NA	NA	0.087468	2.63767:2.63767:1:1:1:1	0.445148(0.487342:0.411392:0.436709)	-802.715	1611.59	0.433367	HKY
NM_172842	mm39_acoCah	0.15969	0.25227	0.633011	0.00126109	1200	328.977	871.023	NA	187	69.8803	117.12	NA	NA	0.185071	3.06282:3.06282:1:1:1:1	0.523284(0.574755:0.466912:0.528186)	-2244.21	4494.49	0.376809	HKY
NM_001159649	mm39_acoCah	0.15969	0.25227	0.633011	0.00126109	1200	328.977	871.023	NA	187	69.8803	117.12	NA	NA	0.185071	3.06282:3.06282:1:1:1:1	0.523284(0.574755:0.466912:0.528186)	-2244.21	4494.49	0.376809	HKY
NM_139219	mm39_acoCah	0.83163	1.31412	0.63284	0.0142429	126	43.9686	82.0314	NA	57	26.1387	30.8613	NA	NA	1	5.9131:1.14176:1:1:1:1	0.272059(0.257353:0.272059:0.286765)	-307.081	623.242	0.696545	TN
NM_001013765	mm39_acoCah	0.36698	0.579929	0.632801	3.7012e-07	1491	310.432	1180.57	NA	434	127.402	306.598	NA	NA	0.411317	1.66512:1.66512:1.66512:1.66512:1:1	0.466798(0.496055:0.416174:0.488166)	-3246.25	6500.59	0.497674	K3PUF
NM_010473	mm39_acoCah	0.161522	0.255447	0.63231	1.3071e-05	2148	832.495	1315.5	NA	311	155.564	155.436	NA	NA	0.197924	4.75053:3.5762:1:1:1:1	0.527515(0.7023:0.338972:0.541272)	-3752.17	7512.4	0.215116	TN
NM_001304267	mm39_acoCah	0.0615946	0.0974325	0.632177	0.178348	312	79.299	232.701	NA	20	7.00499	12.995	NA	NA	0.0707033	3.01706:10.1985:0.01:0.01:1:1	0.545455(0.568182:0.445455:0.622727)	-500.678	1011.97	0.540231	TIM
NM_025274	mm39_acoCah	0.184751	0.292457	0.63172	0.055492	351	94.2036	256.796	NA	61	22.4096	38.5904	NA	NA	0.213658	2.65212:2.65212:1:1:1:1	0.509804(0.588235:0.306723:0.634454)	-685.235	1376.68	0.460125	HKY
NM_001271372	mm39_acoCah	0.222155	0.351937	0.631237	0.00213657	726	200.405	525.595	NA	152	57.2392	94.7608	NA	NA	0.25798	2.94654:2.94654:1:1:1:1	0.460705(0.461382:0.402439:0.518293)	-1494.51	2995.13	0.440486	HKY
NM_027308	mm39_acoCah	0.172568	0.273438	0.631107	0.00946484	717	195.085	521.915	NA	120	44.636	75.364	NA	NA	0.200013	1.83034:3.50638:1:1:1:1	0.579167(0.577083:0.504167:0.65625)	-1398.16	2804.5	0.542669	TN
NM_028056	mm39_acoCah	0.148108	0.234751	0.630913	0.00050564	1308	440.988	867.012	NA	193	86.1447	106.855	NA	NA	0.177319	3.76608:3.76608:1:1:1:1	0.57971(0.646453:0.508009:0.584668)	-2395.02	4796.09	0.439517	HKY
NM_001368876	mm39_acoCah	0.23062	0.365601	0.630798	0.000806923	876	243.613	632.387	NA	183	69.3847	113.615	NA	NA	0.268158	3.30992:1.67352:1:1:1:1	0.494589(0.454545:0.469156:0.560065)	-1807.02	3622.18	0.575851	TN
NM_021406	mm39_acoCah	0.218142	0.345954	0.630553	0.00276642	675	187.968	487.032	NA	138	52.3962	85.6038	NA	NA	0.253734	4.6691:4.6691:4.6691:4.6691:1:1	0.502886(0.515152:0.448052:0.545455)	-1377.91	2764	0.350449	K3PUF
NM_001311102	mm39_acoCah	0.178958	0.284126	0.629853	0.0115094	555	152.485	402.515	NA	96	36.0547	59.9453	NA	NA	0.207852	4.13089:4.13089:1:1:1:1	0.453431(0.426471:0.382353:0.551471)	-1078.8	2163.74	0.485956	HKY
NM_001290651	mm39_acoCah	0.20393	0.323777	0.629847	7.38727e-07	2334	552.476	1781.52	NA	437	144.176	292.824	NA	NA	0.232299	2.28269:1.74034:0.882901:1.70273:1.00366:1	0.386497(0.454194:0.417219:0.288079)	-4489.72	8993.59	0.474063	GTR
NM_027801	mm39_acoCah	0.12827	0.203677	0.629772	1.02421e-05	2616	785.747	1830.25	NA	337	136.607	200.393	NA	NA	0.150919	3.77772:2.04961:1:1:1:1	0.482278(0.559389:0.369344:0.5181)	-4661.01	9330.07	0.533457	TN
NM_029685	mm39_acoCah	0.188678	0.299629	0.629706	0.00118897	972	284.538	687.462	NA	172	68.2158	103.784	NA	NA	0.221157	4.75097:2.39295:1:1:1:1	0.490346(0.492378:0.503049:0.47561)	-1868.04	3744.21	0.605935	TN
NM_001382461	mm39_acoCah	0.179741	0.285514	0.629534	0.000166352	1338	386.439	951.561	NA	231	90.5828	140.417	NA	NA	0.21029	3.64088:3.64088:1:1:1:1	0.547775(0.537199:0.515317:0.59081)	-2558.99	5124.03	0.465791	HKY
NM_001146107	mm39_acoCah	0.275366	0.437646	0.629199	7.41701e-05	1062	250.734	811.266	NA	261	85.9737	175.026	NA	NA	0.31368	1.08074:1.08074:1.08074:1.08074:0.68919:1	0.501862(0.527933:0.392458:0.585196)	-2308.06	4628.37	0.41555	TVM
NM_177377	mm39_acoCah	0.168961	0.268588	0.629072	0.000760286	1116	336.848	779.152	NA	182	74.1319	107.868	NA	NA	0.199032	4.95149:4.95149:1:1:1:1	0.57193(0.596053:0.518421:0.601316)	-2092.82	4191.7	0.448791	HKY
NM_019440	mm39_acoCah	0.30654	0.487757	0.628469	2.77605e-05	1155	255.074	899.926	NA	290	90.1379	199.862	NA	NA	0.346561	2.9438:2.9438:2.9438:2.9438:1:1	0.485269(0.517677:0.347222:0.590909)	-2396.07	4800.25	0.299713	K3PUF
NM_207011	mm39_acoCah	0.151051	0.240404	0.62832	0.00769526	906	248.917	657.083	NA	130	48.8975	81.1025	NA	NA	0.1756	2.86601:5.08976:1:1:1:1	0.376238(0.354785:0.326733:0.447195)	-1683.93	3376	0.336766	TN
NM_001163014	mm39_acoCah	0.167764	0.267006	0.628317	0.00235187	939	262.294	676.706	NA	155	59.1371	95.8629	NA	NA	0.195486	3.00624:3.00624:3.00624:3.00624:1:1	0.507962(0.52707:0.493631:0.503185)	-1826.77	3661.66	0.495569	K3PUF
NM_001302080	mm39_acoCah	0.0949823	0.151262	0.627931	0.16479	312	109.553	202.447	NA	31	14.3494	16.6506	NA	NA	0.114744	9.3482:3.22811:1:1:1:1	0.480952(0.557143:0.404762:0.480952)	-544.059	1096.52	0.57914	TN
NM_001302079	mm39_acoCah	0.0949823	0.151262	0.627931	0.16479	312	109.553	202.447	NA	31	14.3494	16.6506	NA	NA	0.114744	9.3482:3.22811:1:1:1:1	0.480952(0.557143:0.404762:0.480952)	-544.059	1096.52	0.57914	TN
NM_010326	mm39_acoCah	0.218899	0.348629	0.627885	6.3252e-07	1959	622.424	1336.58	NA	382	162.671	219.329	NA	NA	0.260118	3.20321:3.20321:3.20321:3.20321:1.21959:1	0.518821(0.506122:0.465306:0.585034)	-3770.82	7553.76	0.497405	TVM
NM_001198984	mm39_acoCah	0.16895	0.269134	0.627756	2.5837e-10	3831	1276.89	2554.11	NA	628	278.409	349.591	NA	NA	0.202342	5.29166:3.70059:1:1:1:1	0.56141(0.566691:0.541636:0.575903)	-7260.47	14529	0.64562	TN
NM_009854	mm39_acoCah	0.250096	0.398467	0.627647	0.00556286	576	130.896	445.104	NA	127	40.5198	86.4802	NA	NA	0.283813	2.39328:2.39328:2.39328:2.39328:0.498748:1	0.528436(0.523697:0.409953:0.651659)	-1187.63	2387.71	0.482941	TVM
NM_011552	mm39_acoCah	0.16944	0.270224	0.627036	5.09272e-10	3723	1239.74	2483.26	NA	612	271.279	340.721	NA	NA	0.203	5.32397:3.71053:1:1:1:1	0.56056(0.565481:0.539743:0.576457)	-7059.23	14126.5	0.661001	TN
NM_001310740	mm39_acoCah	0.270141	0.430919	0.626895	0.00163212	642	174.158	467.842	NA	151	56.2585	94.7415	NA	NA	0.313756	1.11019:1.82106:0.517641:0.314183:0.280723:1	0.513057(0.5553:0.410138:0.573733)	-1323.3	2661.14	0.522176	GTR
NM_001003973	mm39_acoCah	0.076228	0.121603	0.626861	0.0873888	573	156.176	416.824	NA	47	17.5829	29.4171	NA	NA	0.0885953	3.90173:3.90173:1:1:1:1	0.361111(0.372807:0.390351:0.320175)	-970.355	1946.84	0.256228	HKY
NM_177748	mm39_acoCah	0.257992	0.41157	0.626848	5.19898e-05	1146	269.784	876.216	NA	269	88.6062	180.394	NA	NA	0.294147	1.32619:1.32619:1.32619:1.32619:1:1	0.434447(0.448586:0.398458:0.456298)	-2440.45	4889.01	0.55665	K3PUF
NM_032542	mm39_acoCah	0.225126	0.359148	0.626834	0.0198823	432	111.768	320.232	NA	88	31.474	56.526	NA	NA	0.259801	2.76322:2.76322:1:1:1:1	0.375862(0.431034:0.344828:0.351724)	-873.732	1753.64	0.315702	HKY
NM_027038	mm39_acoCah	0.144619	0.230785	0.626639	0.00778639	780	238.007	541.993	NA	113	46.5597	66.4403	NA	NA	0.170912	5.92859:3.88833:1:1:1:1	0.503788(0.528409:0.429924:0.55303)	-1465.81	2939.77	0.396664	TN
NM_001185002	mm39_acoCah	0.321927	0.513824	0.626532	0.000878108	573	167.403	405.597	NA	154	61.1595	92.8405	NA	NA	0.37799	4.14684:4.14684:1:1:1:1	0.502861(0.562232:0.429185:0.517167)	-1235.05	2476.24	0.338474	HKY
NM_019398	mm39_acoCah	0.239305	0.381961	0.626517	0.0136469	459	115.438	343.562	NA	102	35.607	66.393	NA	NA	0.275183	0.955044:0.955044:0.955044:0.955044:0.230444:1	0.446581(0.471154:0.445513:0.423077)	-967.183	1946.94	0.512863	TVM
NM_181275	mm39_acoCah	0.149069	0.238114	0.626041	0.00362787	957	286.208	670.792	NA	140	56.743	83.257	NA	NA	0.175699	3.66994:3.66994:1:1:1:1	0.421354(0.379688:0.376563:0.507812)	-1785.81	3577.7	0.39928	HKY
NM_001146002	mm39_acoCah	0.277892	0.444099	0.625743	2.30896e-06	1398	385.326	1012.67	NA	334	126.299	207.701	NA	NA	0.323703	4.28057:2.78281:1:1:1:1	0.434664(0.443739:0.318512:0.541742)	-2895.34	5798.77	0.574165	TN
NM_001167790	mm39_acoCah	0.260719	0.416879	0.625407	0.0446325	279	66.1233	212.877	NA	65	21.5701	43.4299	NA	NA	0.297729	1.38563:1.38563:1.38563:1.38563:1:1	0.512411(0.558511:0.425532:0.553191)	-594.857	1198.17	0.376144	K3PUF
NM_001013365	mm39_acoCah	0.217209	0.34735	0.625331	0.00542282	687	149.852	537.148	NA	137	42.2642	94.7358	NA	NA	0.245596	1.61508:1.61508:1.61508:1.61508:1:1	0.530303(0.479167:0.458333:0.653409)	-1407.9	2823.97	0.428154	K3PUF
NM_029733	mm39_acoCah	0.192164	0.307425	0.625076	0.0719625	288	69.4823	218.518	NA	52	17.533	34.467	NA	NA	0.219972	4.03257:4.03257:4.03257:4.03257:1:1	0.428571(0.52551:0.316327:0.443878)	-567.233	1142.91	0.390024	K3PUF
NM_001384090	mm39_acoCah	0.192164	0.307425	0.625076	0.0719625	288	69.4823	218.518	NA	52	17.533	34.467	NA	NA	0.219972	4.03257:4.03257:4.03257:4.03257:1:1	0.428571(0.52551:0.316327:0.443878)	-567.233	1142.91	0.390024	K3PUF
NM_001013797	mm39_acoCah	0.0515479	0.0824672	0.625071	0.284164	315	87.6462	227.354	NA	18	6.86648	11.1335	NA	NA	0.0601509	2.81485:2.81485:1:1:1:1	0.484277(0.490566:0.462264:0.5)	-513.39	1033.02	0.333238	HKY
NM_021364	mm39_acoCah	0.142882	0.228631	0.624946	0.0286077	495	134.038	360.962	NA	70	26.0905	43.9095	NA	NA	0.166101	3.31791:3.31791:1:1:1:1	0.447791(0.418675:0.388554:0.536145)	-922.832	1851.81	0.350447	HKY
NM_027600	mm39_acoCah	0.249674	0.399634	0.624756	1.02088e-06	1647	448.23	1198.77	NA	365	136.659	228.341	NA	NA	0.290485	3.1632:3.1632:1:1:1:1	0.407605(0.464349:0.318182:0.440285)	-3377.94	6761.93	0.336325	HKY
NM_026742	mm39_acoCah	0.119561	0.191499	0.624342	0.0572646	519	155.116	363.884	NA	64	25.9673	38.0327	NA	NA	0.141062	4.02908:4.02908:1:1:1:1	0.441571(0.522989:0.333333:0.468391)	-934.506	1875.15	0.348272	HKY
NM_001167539	mm39_acoCah	0.197827	0.317037	0.623987	0.00111955	918	246.747	671.253	NA	172	63.7627	108.237	NA	NA	0.229869	2.31378:4.21737:1:1:1:1	0.411509(0.372964:0.392508:0.469055)	-1829.58	3667.3	0.647087	TN
NM_001099305	mm39_acoCah	0.139398	0.223537	0.623601	0.0197094	624	200.409	423.591	NA	89	38.3941	50.6059	NA	NA	0.166421	3.22042:3.22042:1:1:1:1	0.578947(0.665072:0.547847:0.523923)	-1169.11	2344.35	0.402577	HKY
NM_001024932	mm39_acoCah	0.273021	0.43787	0.62352	0.00121928	675	166.814	508.186	NA	165	56.9063	108.094	NA	NA	0.31376	1.89956:1.89956:1:1:1:1	0.524336(0.486726:0.446903:0.639381)	-1462.93	2931.97	0.369342	HKY
NM_001198560	mm39_acoCah	0.137246	0.220364	0.622814	0.012958	918	175.833	742.167	NA	122	33.6197	88.3803	NA	NA	0.153166	1.45383:1.45383:1.45383:1.45383:0.736968:1	0.621651(0.631833:0.469453:0.763666)	-1685.78	3383.83	0.477428	TVM
NM_001114678	mm39_acoCah	0.172826	0.277538	0.622712	0.00115378	1023	267.116	755.884	NA	172	62.2703	109.73	NA	NA	0.200167	2.34363:2.34363:1:1:1:1	0.537198(0.591304:0.44058:0.57971)	-2014.52	4035.11	0.331901	HKY
NM_001356379	mm39_acoCah	0.259629	0.416988	0.622629	0.000135372	969	236.228	732.772	NA	226	77.0969	148.903	NA	NA	0.297991	2.5636:2.5636:2.5636:2.5636:1:1	0.442652(0.43414:0.396505:0.497312)	-2043.03	4094.18	0.27595	K3PUF
NM_001359165	mm39_acoCah	0.341731	0.5489	0.622574	0.000617961	579	145.975	433.025	NA	163	57.2569	105.743	NA	NA	0.393961	1.80981:1.80981:1.80981:1.80981:0.875119:1	0.439003(0.46134:0.32732:0.528351)	-1265.11	2542.68	0.715595	TVM
NM_001357422	mm39_acoCah	0.127368	0.204601	0.622518	0.00257999	1287	324.169	962.831	NA	162	56.8627	105.137	NA	NA	0.146821	2.73097:2.73097:2.73097:2.73097:1:1	0.572893(0.613895:0.535308:0.569476)	-2295.22	4598.53	0.455354	K3PUF
NM_029844	mm39_acoCah	0.118777	0.190807	0.622497	0.0885864	381	87.0908	293.909	NA	45	14.5125	30.4875	NA	NA	0.135242	3.3704:3.3704:1:1:1:1	0.572917(0.53125:0.453125:0.734375)	-687.975	1382.15	0.440683	HKY
NM_026985	mm39_acoCah	0.233036	0.374367	0.622481	0.00605156	540	143.166	396.834	NA	115	42.1954	72.8046	NA	NA	0.270506	3.53623:3.53623:1:1:1:1	0.495471(0.497283:0.355978:0.633152)	-1091.62	2189.38	0.41618	HKY
NM_001139503	mm39_acoCah	0.104017	0.167103	0.62247	0.23503	231	67.9458	163.054	NA	24	9.62394	14.3761	NA	NA	0.122573	8.05691:8.05691:1:1:1:1	0.654618(0.644578:0.620482:0.698795)	-400.364	807.056	0.436404	HKY
NM_011471	mm39_acoCah	0.0825942	0.132705	0.622388	0.213526	216	80.9255	135.074	NA	19	9.31902	9.68098	NA	NA	0.101369	2.50762:2.50762:1:1:1:1	0.562771(0.623377:0.577922:0.487013)	-337.112	680.576	0.369407	HKY
NM_001370777	mm39_acoCah	0.200353	0.322115	0.621993	0.0148863	483	142.152	340.848	NA	90	36.1242	53.8758	NA	NA	0.236189	3.44524:3.44524:1:1:1:1	0.408436(0.376543:0.395062:0.453704)	-948.538	1903.23	0.4157	HKY
NM_001287348	mm39_acoCah	0.185324	0.298063	0.621761	0.0341521	360	112.035	247.965	NA	62	26.0928	35.9072	NA	NA	0.220409	4.94832:4.94832:1:1:1:1	0.530303(0.586777:0.371901:0.632231)	-697.064	1400.33	0.4942	HKY
NM_001033465	mm39_acoCah	0.124268	0.199914	0.621605	0.00780998	915	256.956	658.044	NA	116	44.7552	71.2448	NA	NA	0.145511	4.57919:4.57919:1:1:1:1	0.554654(0.594156:0.438312:0.631494)	-1683.37	3372.83	0.407677	HKY
NM_134166	mm39_acoCah	0.164406	0.264713	0.621073	0.00292495	906	247.094	658.906	NA	143	53.8369	89.1631	NA	NA	0.191763	2.35999:2.35999:1:1:1:1	0.398148(0.339869:0.315359:0.539216)	-1720.43	3446.93	0.437572	HKY
NM_001167995	mm39_acoCah	0.135488	0.218191	0.620962	0.0816292	345	95.0883	249.912	NA	48	18.237	29.763	NA	NA	0.158283	3.49655:3.49655:1:1:1:1	0.464567(0.440945:0.437008:0.515748)	-648.029	1302.27	0.48218	HKY
NM_145847	mm39_acoCah	0.197815	0.318679	0.620736	0.00114331	915	234.09	680.91	NA	167	59.5245	107.476	NA	NA	0.228737	3.05664:6.8712:1.66668:1.66668:1:1	0.416936(0.377023:0.357605:0.516181)	-1794.64	3599.48	0.463807	TIM
NM_001305857	mm39_acoCah	0.215149	0.346739	0.620495	7.51348e-09	2853	695.16	2157.84	NA	550	187.965	362.035	NA	NA	0.247212	3.3714:3.3714:3.3714:3.3714:1:1	0.434316(0.450737:0.30663:0.54558)	-5579.77	11167.6	0.393602	K3PUF
NM_010766	mm39_acoCah	0.135593	0.218532	0.620473	0.000195888	1554	531.501	1022.5	NA	216	98.4655	117.535	NA	NA	0.16396	4.83114:2.18738:1:1:1:1	0.564868(0.67052:0.524085:0.5)	-2896.8	5801.68	0.696622	TN
NM_001369834	mm39_acoCah	0.162903	0.262574	0.620408	0.000848221	1146	290.202	855.798	NA	184	65.0276	118.972	NA	NA	0.188143	2.13848:2.13848:1:1:1:1	0.50087(0.497389:0.406005:0.599217)	-2237.31	4480.69	0.443538	HKY
NM_020261	mm39_acoCah	0.322577	0.519955	0.620395	5.45453e-08	1407	380.39	1026.61	NA	396	148.074	247.926	NA	NA	0.375939	2.23929:2.23929:1:1:1:1	0.46822(0.501059:0.396186:0.507415)	-3137.87	6281.79	0.36059	HKY
NM_001033280	mm39_acoCah	0.144047	0.232212	0.620327	0.116298	273	72.3472	200.653	NA	39	14.3358	24.6642	NA	NA	0.167411	1.31891:3.96104:1:1:1:1	0.468085(0.56383:0.382979:0.457447)	-516.217	1040.9	0.481471	TN
NM_027164	mm39_acoCah	0.160404	0.25881	0.619775	0.000148193	1557	373.666	1183.33	NA	241	81.3443	159.656	NA	NA	0.18402	2.9229:2.9229:2.9229:2.9229:1:1	0.501908(0.540076:0.372137:0.593511)	-2950.21	5908.5	0.530873	K3PUF
NM_177785	mm39_acoCah	0.260475	0.420573	0.619334	8.7629e-05	966	234.429	731.571	NA	226	77.0615	148.939	NA	NA	0.299328	2.562:2.562:2.562:2.562:1:1	0.442049(0.432615:0.394879:0.498652)	-2037.76	4083.65	0.281903	K3PUF
NM_009137	mm39_acoCah	0.119095	0.192327	0.619235	0.103708	276	78.7606	197.239	NA	34	13.3294	20.6706	NA	NA	0.139993	2.84747:2.84747:1:1:1:1	0.539427(0.591398:0.424731:0.602151)	-504.764	1015.8	0.279773	HKY
NM_001359812	mm39_acoCah	0.17659	0.285211	0.619157	0.000955843	1017	269.519	747.481	NA	176	64.7734	111.227	NA	NA	0.205376	2.45389:2.45389:2.45389:2.45389:1.00483:1	0.524286(0.561429:0.432857:0.578571)	-2013.74	4039.73	0.214447	TVM
NM_007987	mm39_acoCah	0.266349	0.430378	0.618872	8.48864e-05	960	244.825	715.175	NA	229	81.5576	147.442	NA	NA	0.308181	2.52972:2.52972:1:1:1:1	0.441565(0.457317:0.414634:0.452744)	-2029.87	4065.82	0.405535	HKY
NM_001356291	mm39_acoCah	0.237144	0.383277	0.618728	0.000320833	978	230.415	747.585	NA	210	69.8262	140.174	NA	NA	0.271573	1.11272:1.11272:1.11272:1.11272:0.368869:1	0.439303(0.495522:0.41194:0.410448)	-2005.13	4022.53	0.715265	TVM
NM_029042	mm39_acoCah	0.252487	0.408151	0.618612	3.51584e-05	1071	306.403	764.597	NA	243	95.5306	147.469	NA	NA	0.297021	3.49152:2.55521:1:1:1:1	0.462042(0.528796:0.430628:0.426702)	-2230.23	4468.57	0.279301	TN
NM_001167148	mm39_acoCah	0.308191	0.498237	0.618564	3.06427e-05	909	243.357	665.643	NA	242	89.8983	152.102	NA	NA	0.35907	2.38881:2.38881:1:1:1:1	0.42803(0.417208:0.38961:0.477273)	-1975.3	3956.69	0.384533	HKY
NM_012007	mm39_acoCah	0.237964	0.384756	0.618481	0.000231683	975	230.446	744.554	NA	210	70.0405	139.959	NA	NA	0.272659	1.1151:1.1151:1.1151:1.1151:0.367595:1	0.439621(0.497006:0.413174:0.408683)	-2000.65	4013.56	0.707456	TVM
NM_174990	mm39_acoCah	0.176188	0.284888	0.618446	0.00101665	984	240.775	743.225	NA	166	57.0638	108.936	NA	NA	0.202785	2.82914:2.82914:2.82914:2.82914:0.546341:1	0.468085(0.518237:0.364742:0.521277)	-1899.36	3810.99	0.360266	TVM
NM_001164327	mm39_acoCah	0.197013	0.318728	0.618124	0.00240035	819	200.995	618.005	NA	153	52.7485	100.252	NA	NA	0.226884	1.93177:1.16481:0.658962:0.658962:1:1	0.418773(0.516245:0.368231:0.371841)	-1635.14	3280.51	0.24261	TIM
NM_008337	mm39_acoCah	0.335147	0.542426	0.617868	0.00476842	465	100.326	364.674	NA	123	37.8943	85.1057	NA	NA	0.379869	1.5458:1.5458:1.5458:1.5458:0.111209:1	0.448718(0.413462:0.320513:0.612179)	-987.512	1987.59	0.333664	TVM
NM_027074	mm39_acoCah	0.219228	0.354814	0.617867	0.0309678	333	91.4187	241.581	NA	66	25.0687	40.9313	NA	NA	0.25645	3.10855:3.10855:1:1:1:1	0.40625(0.366071:0.383929:0.46875)	-659.801	1325.83	0.356891	HKY
NM_001048220	mm39_acoCah	0.252188	0.408376	0.617538	4.77692e-11	2838	723.082	2114.92	NA	641	228.421	412.579	NA	NA	0.291982	1.78589:1.78589:1.78589:1.78589:0.669264:1	0.426842(0.457895:0.347895:0.474737)	-5843.3	11698.7	0.438577	TVM
NM_028567	mm39_acoCah	0.150277	0.243367	0.617494	0.0759945	303	89.7308	213.269	NA	45	18.2361	26.7639	NA	NA	0.177845	3.60954:3.60954:1:1:1:1	0.446078(0.539216:0.27451:0.52451)	-559.021	1124.29	0.35534	HKY
NM_001199941	mm39_acoCah	0.121554	0.19698	0.617087	5.09822e-05	2049	631.3	1417.7	NA	259	108.56	150.44	NA	NA	0.144793	4.853:3.71968:1:1:1:1	0.503613(0.554913:0.445809:0.510116)	-3777.3	7562.66	0.282915	TN
NM_001357049	mm39_acoCah	0.139386	0.226263	0.616034	5.18906e-07	2775	875.502	1899.5	NA	390	166.912	223.088	NA	NA	0.166796	2.09075:2.77614:0.258452:0.692375:0.604116:1	0.459052(0.548491:0.360991:0.467672)	-5066.44	10147	0.728871	GTR
NM_001162428	mm39_acoCah	0.163936	0.26619	0.615863	0.00365802	813	247.466	565.534	NA	132	54.8302	77.1698	NA	NA	0.195061	5.61675:3.63582:1:1:1:1	0.51444(0.548736:0.435018:0.559567)	-1570.23	3148.61	0.467022	TN
NM_011860	mm39_acoCah	0.215291	0.349623	0.615779	2.37342e-09	2931	714.798	2216.2	NA	566	194.555	371.445	NA	NA	0.248051	3.23476:3.23476:3.23476:3.23476:1:1	0.4369(0.449191:0.31205:0.54946)	-5733.68	11475.4	0.447957	K3PUF
NM_027059	mm39_acoCah	0.204218	0.331681	0.615708	0.000289706	1038	291.82	746.18	NA	196	76.1355	119.864	NA	NA	0.240053	4.32223:4.32223:1:1:1:1	0.503831(0.548851:0.352011:0.610632)	-2066.11	4138.29	0.413094	HKY
NM_011329	mm39_acoCah	0.272669	0.443029	0.615465	0.0549059	270	59.2833	210.717	NA	63	19.764	43.236	NA	NA	0.310075	2.87635:2.87635:1:1:1:1	0.505376(0.408602:0.413978:0.693548)	-568.894	1144.07	0.473158	HKY
NM_021892	mm39_acoCah	0.188212	0.305814	0.615446	0.0107865	564	139.284	424.716	NA	101	35.1101	65.8899	NA	NA	0.217255	2.78705:2.78705:2.78705:2.78705:1:1	0.477072(0.489418:0.468254:0.473545)	-1116.02	2240.25	0.25183	K3PUF
NM_177764	mm39_acoCah	0.191963	0.312042	0.615183	5.66328e-08	2580	627.325	1952.68	NA	472	161.928	310.072	NA	NA	0.22116	1.55137:1.55137:1.55137:1.55137:0.719449:1	0.416088(0.441551:0.355903:0.45081)	-5145.5	10303.1	0.411529	TVM
NM_019660	mm39_acoCah	0.00865926	0.014077	0.615134	0.521069	309	68.8271	240.173	NA	3	0.953435	2.04656	NA	NA	0.00986602	1:1:1:1:1:1	0.474359(0.605769:0.3125:0.504808)	-417.609	839.337	0.413545	F81
NM_001081643	mm39_acoCah	0.230737	0.375421	0.61461	0.00249815	660	158.884	501.116	NA	140	47.6439	92.3561	NA	NA	0.265567	1.76226:1.76226:1.76226:1.76226:0.505203:1	0.451542(0.526432:0.328194:0.5)	-1357.3	2726.99	0.492992	TVM
NM_001368953	mm39_acoCah	0.226048	0.36793	0.614377	2.10483e-47	14430	4737.44	9692.56	NA	2892	1281.36	1610.64	NA	NA	0.272629	3.18487:4.49061:0.920669:1.90495:1.90844:1	0.523621(0.435219:0.621553:0.514092)	-27910.6	55835.2	0.999997	GTR
NM_001160414	mm39_acoCah	0.292246	0.475691	0.614362	0.0251343	249	73.7712	175.229	NA	63	25.6171	37.3829	NA	NA	0.346595	1.82608:0.953129:0.01:0.372604:0.223044:1	0.492063(0.470238:0.386905:0.619048)	-521.573	1058.64	0.4997	GTR
NM_001378688	mm39_acoCah	0.517867	0.842978	0.61433	1.22511e-11	1506	356.257	1149.74	NA	554	185.743	368.257	NA	NA	0.594774	2.4437:1.85676:1:1:1:1	0.424214(0.510166:0.435305:0.327172)	-3455.23	6918.54	0.271263	TN
NM_001378689	mm39_acoCah	0.519817	0.846247	0.614262	1.23939e-11	1503	355.987	1147.01	NA	554	185.956	368.044	NA	NA	0.597132	2.4342:1.85698:1:1:1:1	0.423765(0.509259:0.434259:0.327778)	-3449.61	6907.29	0.25976	TN
NM_019991	mm39_acoCah	0.244922	0.398844	0.61408	0.000907867	684	181.383	502.617	NA	156	57.7429	98.2571	NA	NA	0.285739	2.00204:2.00204:1:1:1:1	0.462882(0.517467:0.351528:0.519651)	-1446.16	2898.43	0.32845	HKY
NM_001382462	mm39_acoCah	0.171744	0.279839	0.613723	0.000647959	1059	293.468	765.532	NA	178	68.4367	109.563	NA	NA	0.201699	4.01877:4.01877:1:1:1:1	0.548343(0.538674:0.5:0.606354)	-2051.13	4108.32	0.359064	HKY
NM_133674	mm39_acoCah	0.141758	0.23101	0.613645	2.68632e-11	4689	1404.73	3284.27	NA	674	276.83	397.17	NA	NA	0.168496	2.78303:2.13226:0.619305:0.619305:1:1	0.523283(0.581858:0.463021:0.524968)	-8668.67	17347.4	0.461363	TIM
NM_130857	mm39_acoCah	0.145987	0.237901	0.613643	0.157676	255	76.1349	178.865	NA	34	13.9251	20.0749	NA	NA	0.173429	25.7533:25.7533:25.7533:25.7533:30:1	0.554924(0.465909:0.647727:0.551136)	-431.966	877.008	0.318211	TVM
NM_029134	mm39_acoCah	0.211965	0.345461	0.613572	2.2683e-08	2415	663.203	1751.8	NA	462	176.289	285.711	NA	NA	0.248626	4.34968:1.93237:0.661383:0.661383:1:1	0.398978(0.507362:0.31227:0.377301)	-4714.09	9438.25	0.651292	TIM
NM_001361058	mm39_acoCah	0.211965	0.345461	0.613572	2.2683e-08	2415	663.203	1751.8	NA	462	176.289	285.711	NA	NA	0.248626	4.34968:1.93237:0.661383:0.661383:1:1	0.398978(0.507362:0.31227:0.377301)	-4714.09	9438.25	0.651292	TIM
NM_183391	mm39_acoCah	0.242596	0.395478	0.613425	0.0035047	519	148.296	370.704	NA	116	45.7881	70.2119	NA	NA	0.28628	3.39971:3.39971:1:1:1:1	0.418582(0.436782:0.353448:0.465517)	-1070.68	2147.5	0.444552	HKY
NM_001159693	mm39_acoCah	0.158517	0.258464	0.613303	0.00261865	858	227.295	630.705	NA	133	49.2262	83.7738	NA	NA	0.184994	3.18275:3.18275:1:1:1:1	0.522831(0.52226:0.457192:0.589041)	-1604.13	3214.34	0.347468	HKY
NM_001308535	mm39_acoCah	0.139999	0.22835	0.613089	0.00828494	792	214.468	577.532	NA	113	42.6261	70.3739	NA	NA	0.163923	2.58176:2.58176:1:1:1:1	0.478777(0.520599:0.383895:0.531835)	-1503.85	3013.8	0.465619	HKY
NM_001162537	mm39_acoCah	0.18153	0.296191	0.612883	3.772e-06	1908	485.205	1422.79	NA	328	117.26	210.74	NA	NA	0.210689	2.8961:2.8961:2.8961:2.8961:0.500974:1	0.458141(0.495378:0.439908:0.439137)	-3671.8	7355.73	0.293689	TVM
NM_001276449	mm39_acoCah	0.180181	0.294023	0.612812	0.00356226	621	203.542	417.458	NA	111	49.1834	61.8166	NA	NA	0.217494	2.97607:2.97607:1:1:1:1	0.54717(0.660377:0.455189:0.525943)	-1227.91	2461.95	0.343387	HKY
NM_153519	mm39_acoCah	0.274845	0.448509	0.612798	1.21722e-06	1377	375.194	1001.81	NA	328	124.42	203.58	NA	NA	0.322164	4.08061:2.7107:1:1:1:1	0.434743(0.442096:0.318934:0.543199)	-2853.54	5715.17	0.543596	TN
NM_001163795	mm39_acoCah	0.199678	0.325902	0.612694	0.00146791	792	239.484	552.516	NA	149	61.7348	87.2652	NA	NA	0.237846	4.67184:4.67184:1:1:1:1	0.534591(0.528302:0.503774:0.571698)	-1535.16	3076.41	0.458299	HKY
NM_001038995	mm39_acoCah	0.26934	0.439964	0.612185	2.40664e-09	2205	487.149	1717.85	NA	533	168.736	364.264	NA	NA	0.307036	1.41113:1.41113:1.41113:1.41113:0.678876:1	0.437472(0.483311:0.43992:0.389186)	-4680.86	9373.84	0.621732	TVM
NM_001142968	mm39_acoCah	0.160803	0.262766	0.611964	3.38843e-06	2295	561.487	1733.51	NA	345	119.404	225.596	NA	NA	0.185749	3.22876:3.22876:3.22876:3.22876:1:1	0.588831(0.641009:0.490944:0.634541)	-4169.78	8347.61	0.581117	K3PUF
NM_001001650	mm39_acoCah	0.182985	0.299023	0.611942	0.000827426	930	264.233	665.767	NA	165	64.913	100.087	NA	NA	0.215954	2.55509:3.61591:1:1:1:1	0.537806(0.539936:0.48722:0.586262)	-1804.64	3617.41	0.260906	TN
NM_130869	mm39_acoCah	0.164179	0.268559	0.611333	4.50097e-05	1575	446.293	1128.71	NA	249	97.7963	151.204	NA	NA	0.193756	2.49607:2.49607:2.49607:2.49607:1:1	0.541351(0.607008:0.485795:0.53125)	-2942.43	5892.94	0.60052	K3PUF
NM_008726	mm39_acoCah	0.182672	0.298922	0.611101	0.0347187	363	111.559	251.441	NA	62	26.0794	35.9206	NA	NA	0.218398	4.93189:4.93189:1:1:1:1	0.528689(0.581967:0.368852:0.635246)	-701.196	1408.6	0.480325	HKY
NM_001370927	mm39_acoCah	0.217541	0.356102	0.610894	7.2841e-05	1113	278.257	834.743	NA	228	80.4909	147.509	NA	NA	0.252182	1.464:2.48406:1:1:1:1	0.436949(0.48545:0.325397:0.5)	-2276.64	4561.39	0.598534	TN
NM_173377	mm39_acoCah	0.234589	0.384243	0.610524	0.000431044	789	216.004	572.996	NA	169	64.5151	104.485	NA	NA	0.27556	3.1659:1.82823:1:1:1:1	0.477444(0.599624:0.360902:0.471805)	-1626.77	3261.7	0.471864	TN
NM_001099329	mm39_acoCah	0.410361	0.672457	0.610241	0.00930119	270	63.9085	206.091	NA	89	29.9876	59.0124	NA	NA	0.472399	1.11026:1.11026:1.11026:1.11026:1:1	0.4319(0.505376:0.349462:0.44086)	-616.31	1241.09	0.538585	K3PUF
NM_001161790	mm39_acoCah	0.160072	0.262565	0.609649	3.59658e-07	2310	706.815	1603.18	NA	367	154.021	212.979	NA	NA	0.191433	3.71738:2.079:0.530539:0.530539:1:1	0.515039(0.551298:0.443758:0.550062)	-4345.9	8701.88	0.805402	TIM
NM_001033499	mm39_acoCah	0.162682	0.266905	0.609512	0.0345652	396	93.8855	302.115	NA	63	21.2741	41.7259	NA	NA	0.187392	1.78292:1.78292:1.78292:1.78292:0.172296:1	0.45614(0.492481:0.357143:0.518797)	-755.236	1523.14	0.692278	TVM
NM_026262	mm39_acoCah	0.174516	0.286358	0.609432	0.0122893	492	143.884	348.116	NA	85	34.3508	50.6492	NA	NA	0.207223	4.23573:2.44214:1:1:1:1	0.581325(0.60241:0.53012:0.611446)	-968.675	1945.6	0.352536	TN
NM_001004142	mm39_acoCah	0.211164	0.34668	0.609103	7.71566e-12	3519	908.905	2610.1	NA	686	249.531	436.469	NA	NA	0.246166	2.15268:2.15268:2.15268:2.15268:0.517333:1	0.50324(0.558749:0.37109:0.579882)	-6936.41	13884.9	0.387687	TVM
NM_001037294	mm39_acoCah	0.161999	0.266201	0.608558	4.00155e-17	6324	1884.51	4439.49	NA	1021	419.538	601.462	NA	NA	0.19305	3.17392:2.41994:0.622469:0.622469:1:1	0.516162(0.568298:0.453147:0.52704)	-12016.8	24043.7	0.665123	TIM
NM_199007	mm39_acoCah	0.208716	0.342973	0.60855	2.18626e-10	3384	751.877	2632.12	NA	633	202.212	430.788	NA	NA	0.238546	2.39557:2.39557:2.39557:2.39557:1:1	0.402718(0.446781:0.385837:0.375536)	-6569.43	13146.9	0.465365	K3PUF
NM_139299	mm39_acoCah	0.179068	0.294411	0.608224	3.63908e-07	2139	612.781	1526.22	NA	369	146.727	222.273	NA	NA	0.212112	3.42532:4.56896:1:1:1:1	0.481869(0.488145:0.429568:0.527894)	-4117.26	8242.57	0.442714	TN
NM_001101535	mm39_acoCah	0.133842	0.220106	0.608081	9.31618e-06	2022	696.444	1325.56	NA	278	128.86	149.14	NA	NA	0.163554	5.52778:4.12602:1:1:1:1	0.595481(0.669825:0.580904:0.535714)	-3686.81	7381.69	0.304849	TN
NM_016923	mm39_acoCah	0.151127	0.248563	0.608005	0.0249292	480	137.199	342.801	NA	73	28.9782	44.0218	NA	NA	0.178977	3.9849:3.9849:1:1:1:1	0.401656(0.39441:0.36646:0.444099)	-906.352	1818.86	0.494892	HKY
NM_001374218	mm39_acoCah	0.153045	0.251721	0.607996	0.00613593	768	211.36	556.64	NA	114	43.8255	70.1745	NA	NA	0.180202	4.80626:1.82033:1:1:1:1	0.422095(0.461686:0.323755:0.480843)	-1436.01	2880.18	0.699931	TN
NM_001099306	mm39_acoCah	0.141433	0.232651	0.60792	0.0107449	624	200.528	423.472	NA	91	39.846	51.154	NA	NA	0.170747	3.19288:3.19288:1:1:1:1	0.580542(0.665072:0.550239:0.526316)	-1174.27	2354.66	0.392903	HKY
NM_001204904	mm39_acoCah	0.207966	0.342108	0.607895	0.00426059	543	159.247	383.753	NA	107	43.4094	63.5906	NA	NA	0.247306	3.78772:3.78772:1:1:1:1	0.452641(0.472678:0.363388:0.521858)	-1091.47	2189.07	0.412148	HKY
NM_001166639	mm39_acoCah	0.269912	0.444213	0.607617	0.000369362	693	173.321	519.679	NA	172	60.9527	111.047	NA	NA	0.313505	1:1:1:1:1:1	0.445402(0.475862:0.405172:0.455172)	-1507.54	3019.13	0.474154	F81
NM_001369835	mm39_acoCah	0.164143	0.270269	0.607331	0.000493854	1116	280.372	835.628	NA	181	64.4105	116.59	NA	NA	0.190805	2.16948:2.16948:1:1:1:1	0.49866(0.494638:0.399464:0.601877)	-2179.23	4364.52	0.458379	HKY
NM_178250	mm39_acoCah	0.290204	0.477915	0.607229	1.45921e-07	1410	360.154	1049.85	NA	365	131.766	233.234	NA	NA	0.338151	1.99858:2.99782:1:1:1:1	0.475347(0.497917:0.342708:0.585417)	-3050.09	6108.27	0.393749	TN
NM_001361960	mm39_acoCah	0.0573982	0.0945681	0.606951	0.142995	489	136.687	352.313	NA	30	11.6985	18.3015	NA	NA	0.0677881	7.21187:2.65108:1:1:1:1	0.60874(0.670732:0.466463:0.689024)	-782.359	1572.97	0.442894	TN
NM_001004159	mm39_acoCah	0.195109	0.321507	0.606858	0.0076289	606	133.069	472.931	NA	111	35.1622	75.8378	NA	NA	0.222864	1.91565:1.91565:1.91565:1.91565:1:1	0.444179(0.413876:0.411483:0.507177)	-1211.6	2431.4	0.349079	K3PUF
NM_001384190	mm39_acoCah	0.19173	0.316084	0.606579	0.0926564	177	59.4065	117.593	NA	31	14.0864	16.9136	NA	NA	0.233467	5.63423:5.63423:1:1:1:1	0.463889(0.525:0.3:0.566667)	-336.557	679.551	0.441079	HKY
NM_001311063	mm39_acoCah	0.178827	0.294973	0.606251	0.00967931	525	143.942	381.058	NA	92	35.3177	56.6823	NA	NA	0.210671	2.94068:2.94068:1:1:1:1	0.469697(0.525568:0.394886:0.488636)	-1021.3	2048.73	0.347525	HKY
NM_001301334	mm39_acoCah	0.145921	0.240755	0.606099	0.0421219	414	97.2928	316.707	NA	57	19.1727	37.8273	NA	NA	0.168208	6.66256:6.66256:6.66256:6.66256:1:1	0.406475(0.428058:0.26259:0.528777)	-747.236	1502.77	0.344316	K3PUF
NM_001166636	mm39_acoCah	0.273091	0.450698	0.605929	0.000309744	684	167.602	516.398	NA	171	59.6458	111.354	NA	NA	0.31661	1:1:1:1:1:1	0.433333(0.465517:0.384483:0.45)	-1488.26	2980.58	0.34125	F81
NM_011727	mm39_acoCah	0.239732	0.395649	0.605921	0.00136451	660	158.912	501.088	NA	145	49.8176	95.1824	NA	NA	0.277273	1.83531:1.83531:1.83531:1.83531:0.553359:1	0.450808(0.526432:0.325991:0.5)	-1368.53	2749.46	0.443445	TVM
NM_001167540	mm39_acoCah	0.261883	0.432216	0.605907	3.97106e-05	927	252.99	674.01	NA	218	83.3894	134.611	NA	NA	0.308369	1.28805:2.0265:0.278289:0.504444:0.601862:1	0.41746(0.373016:0.379365:0.5)	-1944.37	3903.11	0.377937	GTR
NM_173400	mm39_acoCah	0.133457	0.220321	0.60574	1.62606e-06	2796	665.38	2130.62	NA	373	126.886	246.114	NA	NA	0.154129	1.96492:1.96492:1.96492:1.96492:0.350336:1	0.424161(0.504283:0.38758:0.380621)	-5090.57	10193.2	0.686114	TVM
NM_001164108	mm39_acoCah	0.197469	0.3261	0.605547	3.76934e-05	1215	356.817	858.183	NA	230	93.6328	136.367	NA	NA	0.235245	1.90805:1.90805:1.90805:1.90805:0.320681:1	0.539795(0.585106:0.479905:0.554374)	-2373.43	4759.08	0.333552	TVM
NM_001164107	mm39_acoCah	0.197469	0.3261	0.605547	3.76934e-05	1215	356.817	858.183	NA	230	93.6328	136.367	NA	NA	0.235245	1.90805:1.90805:1.90805:1.90805:0.320681:1	0.539795(0.585106:0.479905:0.554374)	-2373.43	4759.08	0.333552	TVM
NM_175190	mm39_acoCah	0.173604	0.286698	0.605529	0.0835995	267	67.7977	199.202	NA	43	15.4723	27.5277	NA	NA	0.202321	2.8447:2.8447:1:1:1:1	0.485185(0.594444:0.216667:0.644444)	-504.346	1014.97	0.431512	HKY
NM_177635	mm39_acoCah	0.455024	0.752317	0.604829	2.77046e-08	978	239.345	738.655	NA	348	121.399	226.601	NA	NA	0.52778	1.57364:1.57364:1.57364:1.57364:0.83262:1	0.488625(0.523739:0.384273:0.557864)	-2304.79	4621.85	0.352642	TVM
NM_001005426	mm39_acoCah	0.131483	0.217409	0.604774	4.09426e-05	1785	544.055	1240.95	NA	238	100.024	137.976	NA	NA	0.157673	5.49586:3.23291:1:1:1:1	0.48468(0.535658:0.408082:0.510301)	-3279.93	6567.92	0.375789	TN
NM_001360023	mm39_acoCah	0.131483	0.217409	0.604774	4.09426e-05	1785	544.055	1240.95	NA	238	100.024	137.976	NA	NA	0.157673	5.49586:3.23291:1:1:1:1	0.48468(0.535658:0.408082:0.510301)	-3279.93	6567.92	0.375789	TN
NM_001256004	mm39_acoCah	0.174711	0.28891	0.604725	0.00044611	1023	267.549	755.451	NA	175	64.6352	110.365	NA	NA	0.204578	2.36256:2.36256:1:1:1:1	0.536232(0.589855:0.44058:0.578261)	-2022.3	4050.67	0.383744	HKY
NM_024436	mm39_acoCah	0.155584	0.257288	0.60471	0.053326	309	85.3686	223.631	NA	48	18.5751	29.4249	NA	NA	0.183682	3.72845:3.72845:1:1:1:1	0.258974(0.246154:0.251282:0.279487)	-594.079	1194.4	0.423767	HKY
NM_178028	mm39_acoCah	0.133129	0.220163	0.604682	0.0611579	351	104.14	246.86	NA	48	19.7257	28.2743	NA	NA	0.158951	4.56502:4.56502:1:1:1:1	0.531073(0.572034:0.440678:0.580508)	-651.174	1308.56	0.491525	HKY
NM_011164	mm39_acoCah	0.195701	0.324113	0.603806	0.00384735	684	164.658	519.342	NA	127	43.7262	83.2738	NA	NA	0.226613	1.83532:1.83532:1.83532:1.83532:1:1	0.47016(0.537118:0.340611:0.532751)	-1371.65	2751.48	0.416242	K3PUF
NM_001110784	mm39_acoCah	0.228111	0.377872	0.603673	0.00214145	645	154.74	490.26	NA	136	46.6936	89.3064	NA	NA	0.26404	1.75933:1.75933:1.75933:1.75933:0.456368:1	0.453453(0.522523:0.31982:0.518018)	-1321.4	2655.2	0.368474	TVM
NM_007849	mm39_acoCah	0.323119	0.535262	0.603664	0.0106505	270	76.647	193.353	NA	76	30.1249	45.8751	NA	NA	0.383342	2.50102:2.50102:1:1:1:1	0.501792(0.580645:0.424731:0.5)	-604.182	1214.64	0.247424	HKY
NM_001272078	mm39_acoCah	0.10888	0.180367	0.603662	0.0143011	738	213.913	524.087	NA	83	33.4816	49.5184	NA	NA	0.129601	2.02201:2.02201:2.02201:2.02201:0.0380146:1	0.581333(0.662:0.478:0.604)	-1315.67	2643.69	0.701614	TVM
NM_010398	mm39_acoCah	0.120288	0.199318	0.603498	0.00412066	1071	252.699	818.301	NA	131	44.3425	86.6575	NA	NA	0.138935	2.95727:1.78619:1:1:1:1	0.59311(0.611732:0.438547:0.72905)	-1958.15	3924.41	0.384896	TN
NM_199146	mm39_acoCah	0.199569	0.330796	0.6033	9.39737e-06	1452	379.954	1072.05	NA	277	102.508	174.492	NA	NA	0.233908	1.75369:2.3618:0.685899:0.685899:1:1	0.455489(0.534137:0.330321:0.502008)	-2906.94	5824	0.206209	TIM
NM_001270456	mm39_acoCah	0.336679	0.558187	0.603166	1.09608e-08	1425	376.854	1048.15	NA	400	149.388	250.612	NA	NA	0.395259	1.72976:2.34725:0.526497:0.526497:1:1	0.485994(0.506303:0.363445:0.588235)	-3069.93	6149.99	0.47598	TIM
NM_201611	mm39_acoCah	0.265539	0.440343	0.603027	1.93971e-05	984	256.149	727.851	NA	237	87.3407	149.659	NA	NA	0.311043	1.17501:1.8795:0.783691:0.676624:0.280633:1	0.525176(0.569486:0.416918:0.589124)	-2102.86	4220.06	0.707578	GTR
NM_001163796	mm39_acoCah	0.18922	0.314136	0.602352	0.00118571	765	232.022	532.978	NA	143	59.9916	83.0084	NA	NA	0.227107	4.00256:4.00256:1:1:1:1	0.536458(0.533203:0.505859:0.570312)	-1531.26	3068.61	0.478309	HKY
NM_001177485	mm39_acoCah	0.241739	0.401383	0.602266	0.0347626	279	74.8366	204.163	NA	63	23.836	39.164	NA	NA	0.284561	2.25409:2.25409:1:1:1:1	0.515957(0.56383:0.425532:0.558511)	-591.134	1188.54	0.320659	HKY
NM_001166731	mm39_acoCah	0.236739	0.393146	0.602167	0.000103108	915	237.613	677.387	NA	196	72.1476	123.852	NA	NA	0.277356	1.66332:1.66332:1.66332:1.66332:0.300914:1	0.404452(0.364821:0.37785:0.470684)	-1873.19	3758.66	0.691463	TVM
NM_172623	mm39_acoCah	0.198121	0.329049	0.6021	0.000987691	789	238.332	550.668	NA	148	61.8948	86.1052	NA	NA	0.23767	4.7775:4.7775:1:1:1:1	0.534722(0.526515:0.503788:0.573864)	-1526.72	3059.53	0.476458	HKY
NM_001163530	mm39_acoCah	0.196823	0.327029	0.601851	0.00261583	681	163.178	517.822	NA	127	43.6444	83.3556	NA	NA	0.228022	1.83296:1.83296:1.83296:1.83296:1:1	0.469298(0.535088:0.337719:0.535088)	-1366.65	2741.47	0.415061	K3PUF
NM_001081331	mm39_acoCah	0.120342	0.200006	0.60169	2.74778e-05	1908	592.493	1315.51	NA	241	103.171	137.829	NA	NA	0.14508	4.06174:3.18861:0.65219:0.65219:1:1	0.507752(0.560465:0.453488:0.509302)	-3514.8	7039.7	0.231821	TIM
NM_183094	mm39_acoCah	0.58511	0.972663	0.601555	3.788e-07	621	160.994	460.006	NA	251	92.3197	158.68	NA	NA	0.685583	2.46483:2.46483:1:1:1:1	0.438272(0.534722:0.326389:0.453704)	-1494.17	2994.45	0.527319	HKY
NM_027616	mm39_acoCah	0.268738	0.446918	0.601313	1.47146e-11	2595	671.361	1923.64	NA	597	219.249	377.751	NA	NA	0.314835	2.11507:1.21638:0.698782:0.698782:1:1	0.404652(0.489043:0.271626:0.453287)	-5237.67	10485.4	0.693027	TIM
NM_001099330	mm39_acoCah	0.403297	0.670823	0.601198	0.00305126	273	69.9114	203.089	NA	91	33.1337	57.8663	NA	NA	0.471807	1.76728:1.76728:1:1:1:1	0.446237(0.494624:0.354839:0.489247)	-627.982	1262.24	0.286404	HKY
NM_001316697	mm39_acoCah	0.169811	0.282587	0.600918	0.000111149	1179	348.012	830.988	NA	198	81.3182	116.682	NA	NA	0.2031	3.35844:3.35844:1:1:1:1	0.542904(0.538366:0.516089:0.574257)	-2238.27	4482.61	0.45246	HKY
NM_001291893	mm39_acoCah	0.229514	0.38202	0.60079	0.0014209	621	166.921	454.079	NA	136	51.6258	84.3742	NA	NA	0.270507	1.80056:1.80056:1:1:1:1	0.475279(0.509569:0.38756:0.528708)	-1305.8	2617.72	0.330019	HKY
NM_001347168	mm39_acoCah	0.142274	0.236831	0.600743	0.0438112	486	112.245	373.755	NA	69	22.9973	46.0027	NA	NA	0.164113	2.63241:2.63241:1:1:1:1	0.556237(0.570552:0.404908:0.693252)	-909.625	1825.4	0.28663	HKY
NM_027852	mm39_acoCah	0.142274	0.236831	0.600743	0.0438112	486	112.245	373.755	NA	69	22.9973	46.0027	NA	NA	0.164113	2.63241:2.63241:1:1:1:1	0.556237(0.570552:0.404908:0.693252)	-909.625	1825.4	0.28663	HKY
NM_001004468	mm39_acoCah	0.132515	0.220669	0.600513	6.52194e-20	8481	2695.87	5785.13	NA	1152	503.353	648.647	NA	NA	0.160537	3.45192:3.45192:3.45192:3.45192:0.668592:1	0.548669(0.621181:0.499132:0.525694)	-15345.7	30703.5	0.434587	TVM
NM_001201390	mm39_acoCah	0.191167	0.318378	0.600441	0.000195324	1083	279.969	803.031	NA	195	71.6322	123.368	NA	NA	0.224053	1.22511:1.90101:0.585074:0.585074:1:1	0.486559(0.53629:0.360215:0.563172)	-2112.99	4236.15	0.425054	TIM
NM_175035	mm39_acoCah	0.138731	0.231093	0.600323	0.00628658	867	195.383	671.617	NA	119	38.8436	80.1564	NA	NA	0.159545	2.71936:2.71936:1:1:1:1	0.536677(0.530744:0.402913:0.676375)	-1612.57	3231.22	0.409014	HKY
NM_027304	mm39_acoCah	0.212963	0.354943	0.599991	7.64533e-05	996	283.206	712.794	NA	201	80.0764	120.924	NA	NA	0.253334	7.46034:4.79414:2.60676:0.754465:3.63802:1	0.538847(0.486216:0.54386:0.586466)	-1994.76	4003.87	0.733322	GTR
NM_008147	mm39_acoCah	0.235265	0.392173	0.599902	9.04221e-05	906	239.363	666.637	NA	202	75.634	126.366	NA	NA	0.27672	1.88169:1.88169:1:1:1:1	0.473684(0.495066:0.402961:0.523026)	-1913.04	3832.17	0.453915	HKY
NM_133996	mm39_acoCah	0.294365	0.49075	0.599826	9.1901e-05	693	188.28	504.72	NA	181	69.4032	111.597	NA	NA	0.34772	5.02314:5.02314:5.02314:5.02314:1:1	0.507937(0.553571:0.412698:0.55754)	-1498.4	3004.97	0.321797	K3PUF
NM_029803	mm39_acoCah	0.2637	0.439672	0.599767	0.0261678	270	111.161	158.839	NA	61	32.8486	28.1514	NA	NA	0.336149	3.08443:3.08443:1:1:1:1	0.587912(0.664835:0.631868:0.467033)	-528.846	1063.97	0.403993	HKY
NM_001347167	mm39_acoCah	0.141395	0.235755	0.599754	0.031549	489	112.954	376.046	NA	69	23.0254	45.9746	NA	NA	0.163191	2.64091:2.64091:1:1:1:1	0.556911(0.573171:0.402439:0.695122)	-913.802	1833.75	0.275635	HKY
NM_001085540	mm39_acoCah	0.220039	0.366896	0.599732	2.4375e-06	1419	373.086	1045.91	NA	294	109.648	184.352	NA	NA	0.258651	2.37824:3.74271:1:1:1:1	0.485294(0.506303:0.346639:0.602941)	-2898.97	5806.03	0.630751	TN
NM_001370818	mm39_acoCah	0.170373	0.284098	0.599697	0.00040468	1173	256.979	916.021	NA	194	61.8295	132.171	NA	NA	0.195287	1.77386:1.77386:1:1:1:1	0.600503(0.616834:0.453518:0.731156)	-2292.14	4590.34	0.377816	HKY
NM_001083903	mm39_acoCah	0.13001	0.217292	0.598321	0.0335487	483	128.947	354.053	NA	64	24.2166	39.7834	NA	NA	0.153312	3.29271:3.29271:1:1:1:1	0.563636(0.60303:0.457576:0.630303)	-888.497	1783.15	0.484721	HKY
NM_172143	mm39_acoCah	0.127947	0.213912	0.59813	1.3905e-06	2763	660.378	2102.62	NA	354	121.883	232.117	NA	NA	0.148493	3.02331:3.02331:3.02331:3.02331:1:1	0.477526(0.526969:0.400755:0.504854)	-5002.12	10012.3	0.592582	K3PUF
NM_001166734	mm39_acoCah	0.25723	0.430233	0.597887	5.55097e-05	891	240.46	650.54	NA	209	79.8465	129.153	NA	NA	0.30392	2.22612:2.22612:1:1:1:1	0.420686(0.413183:0.356913:0.491961)	-1883.33	3772.75	0.33343	HKY
NM_175290	mm39_acoCah	0.224671	0.375979	0.597562	2.31668e-11	2811	801.477	2009.52	NA	571	228.56	342.44	NA	NA	0.267812	1.70021:2.81531:0.565234:0.707718:0.664058:1	0.459666(0.472281:0.323561:0.583156)	-5573.03	11160.2	0.423626	GTR
NM_001172064	mm39_acoCah	0.0674596	0.112894	0.597547	0.0045574	1620	422.402	1197.6	NA	119	44.1694	74.8306	NA	NA	0.0793063	3.37724:3.37724:3.37724:3.37724:1:1	0.585594(0.651899:0.458409:0.646474)	-2691.23	5390.54	0.279705	K3PUF
NM_153777	mm39_acoCah	0.0674596	0.112894	0.597547	0.0045574	1620	422.402	1197.6	NA	119	44.1694	74.8306	NA	NA	0.0793063	3.37724:3.37724:3.37724:3.37724:1:1	0.585594(0.651899:0.458409:0.646474)	-2691.23	5390.54	0.279705	K3PUF
NM_001357825	mm39_acoCah	0.0674596	0.112894	0.597547	0.0045574	1620	422.402	1197.6	NA	119	44.1694	74.8306	NA	NA	0.0793063	3.37724:3.37724:3.37724:3.37724:1:1	0.585594(0.651899:0.458409:0.646474)	-2691.23	5390.54	0.279705	K3PUF
NM_001039187	mm39_acoCah	0.229856	0.384827	0.597297	0.000200114	834	223.743	610.257	NA	181	68.8443	112.156	NA	NA	0.271431	3.19203:4.52179:1.76732:1.76732:1:1	0.512545(0.548387:0.426523:0.562724)	-1731.91	3474.04	0.269617	TIM
NM_029228	mm39_acoCah	0.131217	0.219738	0.597151	0.0590862	297	85.6841	211.316	NA	40	16.1766	23.8234	NA	NA	0.156755	3.48468:3.48468:1:1:1:1	0.538462(0.543269:0.485577:0.586538)	-551.238	1108.73	0.490261	HKY
NM_020264	mm39_acoCah	0.29107	0.487635	0.596902	0.0120626	297	83.3318	213.668	NA	77	30.4288	46.5712	NA	NA	0.346222	3.44006:1.85276:1:1:1:1	0.413333(0.32:0.425:0.495)	-636.363	1281.15	0.384503	TN
NM_001134802	mm39_acoCah	0.17941	0.300653	0.596734	0.000114855	1107	316.206	790.794	NA	196	78.6403	117.36	NA	NA	0.214042	2.63389:2.63389:1:1:1:1	0.516216(0.598649:0.391892:0.558108)	-2182.31	4370.68	0.515345	HKY
NM_201364	mm39_acoCah	0.135402	0.226976	0.596549	1.27242e-07	2709	862.989	1846.01	NA	375	164.757	210.243	NA	NA	0.164574	2.16412:2.92113:0.284335:0.723141:0.610383:1	0.456121(0.549226:0.35177:0.467367)	-4922.4	9858.92	0.750555	GTR
NM_001114322	mm39_acoCah	0.167157	0.280217	0.596525	2.88216e-08	2472	697.445	1774.55	NA	412	163.636	248.364	NA	NA	0.199056	3.43015:4.29891:1.51449:1.51449:1:1	0.563301(0.5625:0.504808:0.622596)	-4812.6	9635.28	0.278866	TIM
NM_001081957	mm39_acoCah	0.302427	0.507102	0.596383	0.017939	228	60.8805	167.12	NA	62	23.5107	38.4893	NA	NA	0.357079	1.86364:1.86364:1:1:1:1	0.465368(0.461039:0.5:0.435065)	-506.797	1019.93	0.235985	HKY
NM_026576	mm39_acoCah	0.2107	0.35331	0.596359	7.31902e-10	2616	664.756	1951.24	NA	509	185.059	323.941	NA	NA	0.246939	3.2166:3.2166:3.2166:3.2166:0.407233:1	0.446469(0.493166:0.452733:0.393508)	-5146.01	10304.1	0.550073	TVM
NM_133893	mm39_acoCah	0.353714	0.593256	0.596224	5.00345e-06	1044	206.552	837.448	NA	285	83.398	201.602	NA	NA	0.401106	2.02173:2.02173:2.02173:2.02173:1:1	0.514273(0.526243:0.356354:0.660221)	-2219.06	4446.24	0.355113	K3PUF
NM_001270642	mm39_acoCah	0.280666	0.470906	0.596013	0.000128832	696	188.013	507.987	NA	179	68.5733	110.427	NA	NA	0.332056	1.77589:1.04435:1:1:1:1	0.520755(0.567925:0.441509:0.55283)	-1523.15	3054.48	0.359448	TN
NM_001364010	mm39_acoCah	0.227619	0.381989	0.595878	0.0414799	267	58.5611	208.439	NA	54	17.3025	36.6975	NA	NA	0.261477	0.812031:4.06769:1:1:1:1	0.492754(0.521739:0.353261:0.603261)	-541.864	1092.2	0.597289	TN
NM_001166637	mm39_acoCah	0.273907	0.459695	0.595845	0.000204151	684	167.452	516.548	NA	172	60.6055	111.395	NA	NA	0.31939	1:1:1:1:1:1	0.433908(0.465517:0.384483:0.451724)	-1490.02	2984.09	0.369281	F81
NM_001166174	mm39_acoCah	0.22684	0.380733	0.595798	1.19981e-06	1452	449.201	1002.8	NA	290	124.46	165.54	NA	NA	0.274449	2.76978:4.48844:1:1:1:1	0.5722(0.57085:0.580972:0.564777)	-2806.13	5620.33	0.54946	TN
NM_001363262	mm39_acoCah	0.182528	0.306378	0.595759	0.0159035	387	127.168	259.832	NA	69	31.1195	37.8805	NA	NA	0.223225	6.18854:2.78538:1:1:1:1	0.568075(0.577465:0.559859:0.566901)	-756.77	1521.86	0.550143	TN
NM_030710	mm39_acoCah	0.225018	0.378057	0.595197	7.33586e-05	969	272.697	696.303	NA	204	80.9597	123.04	NA	NA	0.268087	3.25704:3.25704:1:1:1:1	0.469378(0.468373:0.438253:0.501506)	-1944.91	3895.9	0.473403	HKY
NM_001045521	mm39_acoCah	0.192729	0.323894	0.595039	0.000221414	963	273.443	689.557	NA	179	71.5844	107.416	NA	NA	0.229973	2.3334:2.3334:1:1:1:1	0.523736(0.524768:0.424149:0.622291)	-1882.31	3770.69	0.350737	HKY
NM_001201460	mm39_acoCah	0.142629	0.239808	0.594764	0.00173014	990	214.233	775.767	NA	139	44.0748	94.9252	NA	NA	0.163658	2.6239:2.6239:1:1:1:1	0.609453(0.632836:0.444776:0.750746)	-1843.64	3693.36	0.479976	HKY
NM_021363	mm39_acoCah	0.234456	0.394348	0.594542	0.000200131	789	214.438	574.562	NA	170	65.5609	104.439	NA	NA	0.277912	3.07667:1.71728:1:1:1:1	0.47619(0.601504:0.357143:0.469925)	-1627.68	3263.52	0.460569	TN
NM_001311114	mm39_acoCah	0.235643	0.396368	0.594507	0.000200292	786	213.808	572.192	NA	170	65.6113	104.389	NA	NA	0.279364	3.07432:1.7168:1:1:1:1	0.475472(0.6:0.354717:0.471698)	-1623.09	3254.33	0.458714	TN
NM_001039143	mm39_acoCah	0.211299	0.355536	0.594312	1.83575e-10	2883	703.194	2179.81	NA	553	194.562	358.438	NA	NA	0.24648	3.19278:3.19278:3.19278:3.19278:1:1	0.437652(0.44708:0.312044:0.553832)	-5629.53	11267.1	0.450446	K3PUF
NM_001379243	mm39_acoCah	0.119877	0.201796	0.594049	0.0127596	618	198.874	419.126	NA	77	34.1925	42.8075	NA	NA	0.146238	3.59155:3.59155:1:1:1:1	0.594551(0.598558:0.564904:0.620192)	-1102.73	2211.59	0.247359	HKY
NM_010654	mm39_acoCah	0.154204	0.259669	0.593847	0.0173694	537	133.431	403.569	NA	81	28.9687	52.0313	NA	NA	0.180409	2.98167:4.9867:1:1:1:1	0.394444(0.355556:0.438889:0.388889)	-1017.15	2042.53	0.371879	TN
NM_145746	mm39_acoCah	0.202778	0.341518	0.593756	0.000650982	840	186.378	653.622	NA	159	51.5852	107.415	NA	NA	0.233562	1.62866:2.33212:0.52075:0.71673:0.11229:1	0.5126(0.436426:0.408935:0.69244)	-1670.27	3354.96	0.510621	GTR
NM_001081136	mm39_acoCah	0.136271	0.229514	0.593736	0.00215288	984	235.863	748.137	NA	134	46.4749	87.5251	NA	NA	0.158621	1.90773:1.90773:1.90773:1.90773:0.555791:1	0.510132(0.50304:0.382979:0.644377)	-1787.66	3587.59	0.301677	TVM
NM_001363282	mm39_acoCah	0.247255	0.416692	0.593375	3.48871e-08	1629	456.121	1172.88	NA	367	145.3	221.7	NA	NA	0.294697	2.79239:1.66598:1:1:1:1	0.52548(0.533273:0.445144:0.598022)	-3316.05	6640.18	0.625583	TN
NM_001289573	mm39_acoCah	0.112368	0.18964	0.592533	0.0020365	1245	309.52	935.48	NA	145	51.9555	93.0445	NA	NA	0.131579	2.13791:2.13791:2.13791:2.13791:0.251945:1	0.434295(0.484375:0.359375:0.459135)	-2242.33	4496.86	0.620079	TVM
NM_026714	mm39_acoCah	0.105949	0.17881	0.592523	0.00414908	978	310.015	667.985	NA	108	47.437	60.563	NA	NA	0.129045	4.40322:4.40322:4.40322:4.40322:0.832306:1	0.533639(0.631498:0.388379:0.58104)	-1661.83	3335.93	0.383118	TVM
NM_026472	mm39_acoCah	0.179952	0.303719	0.592496	0.000482427	942	267.779	674.221	NA	159	63.8094	95.1906	NA	NA	0.215135	2.91384:2.91384:1:1:1:1	0.442872(0.484277:0.377358:0.466981)	-1771.27	3548.62	0.505017	HKY
NM_031389	mm39_acoCah	0.174845	0.295136	0.592422	1.09775e-09	2913	802.077	2110.92	NA	487	190.298	296.702	NA	NA	0.207967	1.95261:3.48489:1:1:1:1	0.459986(0.473042:0.324008:0.582909)	-5541.12	11090.3	0.457896	TN
NM_001166721	mm39_acoCah	0.225986	0.381504	0.592355	0.00011021	912	225.752	686.248	NA	193	68.9123	124.088	NA	NA	0.264482	1.69258:2.64246:1:1:1:1	0.453005(0.439344:0.406557:0.513115)	-1886.52	3781.18	0.389314	TN
NM_008351	mm39_acoCah	0.18521	0.31267	0.592349	0.00294458	639	149.145	489.855	NA	112	38.0237	73.9763	NA	NA	0.21496	4.03175:4.03175:4.03175:4.03175:1:1	0.510031(0.49537:0.402778:0.631944)	-1231.57	2471.33	0.333522	K3PUF
NM_001270457	mm39_acoCah	0.335601	0.566623	0.592283	1.17112e-08	1422	351.002	1071	NA	387	137.859	249.141	NA	NA	0.392626	1.1256:2.26246:0.581096:0.364508:0.62249:1	0.502075(0.51556:0.358921:0.631743)	-3018.79	6051.82	0.586708	GTR
NM_001033408	mm39_acoCah	0.174434	0.294832	0.59164	1.34022e-09	3033	738.494	2294.51	NA	504	177.576	326.424	NA	NA	0.203749	2.41913:2.41913:2.41913:2.41913:0.3288:1	0.42735(0.484714:0.392998:0.404339)	-5720.04	11452.2	0.691937	TVM
NM_001201358	mm39_acoCah	0.252001	0.426287	0.591154	0.000186037	711	188.948	522.052	NA	165	62.6583	102.342	NA	NA	0.298317	1.49564:1.49564:1:1:1:1	0.427171(0.44958:0.342437:0.489496)	-1505.43	3016.97	0.368087	HKY
NM_028615	mm39_acoCah	0.254616	0.430738	0.591116	2.20331e-05	882	248.23	633.77	NA	210	83.6917	126.308	NA	NA	0.304184	2.62415:2.62415:1:1:1:1	0.479029(0.516556:0.458609:0.461921)	-1882.23	3770.54	0.442198	HKY
NM_001368740	mm39_acoCah	0.175873	0.29758	0.591013	0.000451124	1035	226.72	808.28	NA	177	56.9678	120.032	NA	NA	0.202534	1.07926:1.07926:1.07926:1.07926:0.696763:1	0.599904(0.628242:0.461095:0.710375)	-2041.4	4095.06	0.389685	TVM
NM_001001496	mm39_acoCah	0.170101	0.287855	0.590927	0.00207578	843	207.602	635.398	NA	134	47.7103	86.2897	NA	NA	0.1991	0.839545:2.19268:0.357476:0.45046:0.354935:1	0.460681(0.498239:0.329225:0.554577)	-1578.36	3171.13	0.57441	GTR
NM_183032	mm39_acoCah	0.339981	0.575337	0.590925	0.000126813	552	146.102	405.898	NA	163	61.7026	101.297	NA	NA	0.402274	2.41191:2.41191:1:1:1:1	0.461261(0.497297:0.37027:0.516216)	-1235	2476.12	0.447337	HKY
NM_015798	mm39_acoCah	0.229866	0.389101	0.590762	2.54538e-06	1281	312.848	968.152	NA	275	97.2351	177.765	NA	NA	0.268754	2.20355:2.20355:1:1:1:1	0.456989(0.467742:0.402074:0.501152)	-2628.7	5263.45	0.33091	HKY
NM_001013769	mm39_acoCah	0.235772	0.399299	0.590465	1.95181e-06	1452	327.451	1124.55	NA	301	99.412	201.588	NA	NA	0.27265	1.42235:1.42235:1.42235:1.42235:0.670168:1	0.423525(0.454733:0.410494:0.40535)	-2824.85	5661.88	0.55513	TVM
NM_011637	mm39_acoCah	0.119665	0.202717	0.590305	0.0026077	915	305.359	609.641	NA	112	51.4109	60.5891	NA	NA	0.147382	5.02524:5.02524:1:1:1:1	0.584127(0.620635:0.507937:0.62381)	-1588.24	3182.56	0.351729	HKY
NM_001012236	mm39_acoCah	0.119665	0.202717	0.590305	0.0026077	915	305.359	609.641	NA	112	51.4109	60.5891	NA	NA	0.147382	5.02524:5.02524:1:1:1:1	0.584127(0.620635:0.507937:0.62381)	-1588.24	3182.56	0.351729	HKY
NM_001177581	mm39_acoCah	0.184376	0.312354	0.590278	0.011887	429	125.293	303.707	NA	76	31.2653	44.7347	NA	NA	0.221753	4.37824:4.37824:1:1:1:1	0.505787(0.506944:0.472222:0.538194)	-839.371	1684.92	0.383596	HKY
NM_001145190	mm39_acoCah	0.433805	0.735196	0.590053	0.000906697	330	78.4679	251.532	NA	110	38.0434	71.9566	NA	NA	0.50547	3.17092:3.17092:1:1:1:1	0.40676(0.395105:0.300699:0.524476)	-740.971	1488.17	0.38848	HKY
NM_001164284	mm39_acoCah	0.335999	0.569536	0.589952	2.09671e-09	1425	376.412	1048.59	NA	400	151.317	248.683	NA	NA	0.397688	1.79071:2.53104:0.559835:0.559835:1:1	0.487045(0.507353:0.365546:0.588235)	-3068.18	6146.49	0.497423	TIM
NM_011478	mm39_acoCah	0.13618	0.230927	0.589711	0.00405318	708	240.949	467.051	NA	99	46.1951	52.8049	NA	NA	0.168425	4.16757:4.16757:1:1:1:1	0.517434(0.533473:0.548117:0.470711)	-1311.87	2629.84	0.382624	HKY
NM_001204427	mm39_acoCah	0.13618	0.230927	0.589711	0.00405318	708	240.949	467.051	NA	99	46.1951	52.8049	NA	NA	0.168425	4.16757:4.16757:1:1:1:1	0.517434(0.533473:0.548117:0.470711)	-1311.87	2629.84	0.382624	HKY
NM_001033922	mm39_acoCah	0.198786	0.337179	0.589556	0.000450317	777	234.713	542.287	NA	147	62.2322	84.7678	NA	NA	0.240591	4.70645:4.70645:1:1:1:1	0.535897(0.525:0.5:0.582692)	-1505.85	3017.79	0.478943	HKY
NM_173189	mm39_acoCah	0.147037	0.249482	0.589371	5.78513e-07	2409	593.045	1815.95	NA	350	124.79	225.21	NA	NA	0.172257	2.59635:2.59635:2.59635:2.59635:1:1	0.484812(0.509113:0.44836:0.496962)	-4451.84	8911.72	0.300815	K3PUF
NM_001276450	mm39_acoCah	0.173912	0.295207	0.58912	0.000127427	1002	306.865	695.135	NA	173	74.1051	98.8949	NA	NA	0.211059	3.02327:3.02327:1:1:1:1	0.531957(0.622419:0.435103:0.538348)	-1917.74	3841.56	0.284589	HKY
NM_172899	mm39_acoCah	0.218146	0.370367	0.588999	8.89466e-07	1497	454.695	1042.3	NA	293	124.672	168.328	NA	NA	0.264381	2.64529:4.41166:1:1:1:1	0.567453(0.565815:0.577603:0.558939)	-2885.69	5779.46	0.593211	TN
NM_007734	mm39_acoCah	0.111637	0.189578	0.58887	1.80849e-11	5001	2376.57	2624.43	NA	578	350.243	227.757	NA	NA	0.148676	4.42374:2.82513:0.490524:1.05624:1.03286:1	0.571357(0.708683:0.645808:0.359581)	-8242.09	16498.3	0.914497	GTR
NM_009141	mm39_acoCah	0.167482	0.284506	0.588678	0.0235346	381	109.324	271.676	NA	65	26.3917	38.6083	NA	NA	0.201061	2.08877:2.08877:1:1:1:1	0.494987(0.522556:0.424812:0.537594)	-754.711	1515.62	0.394873	HKY
NM_001166641	mm39_acoCah	0.269375	0.457615	0.588649	0.0001061	693	173.072	519.928	NA	173	62.4918	110.508	NA	NA	0.316386	1:1:1:1:1:1	0.445977(0.475862:0.405172:0.456897)	-1508.81	3021.68	0.467235	F81
NM_001166638	mm39_acoCah	0.269375	0.457615	0.588649	0.0001061	693	173.072	519.928	NA	173	62.4918	110.508	NA	NA	0.316386	1:1:1:1:1:1	0.445977(0.475862:0.405172:0.456897)	-1508.81	3021.68	0.467235	F81
NM_011926	mm39_acoCah	0.203249	0.34559	0.588122	7.57745e-05	1023	268.918	754.082	NA	201	75.8726	125.127	NA	NA	0.240667	2.23427:3.19139:1:1:1:1	0.506823(0.546784:0.428363:0.545322)	-2032.73	4073.59	0.324459	TN
NM_023835	mm39_acoCah	0.327444	0.557041	0.587827	1.54789e-05	885	186.306	698.694	NA	235	73.3343	161.666	NA	NA	0.375777	1.85973:1.85973:1.85973:1.85973:1:1	0.482662(0.545302:0.302013:0.600671)	-1882.99	3774.11	0.439353	K3PUF
NM_001002008	mm39_acoCah	0.224192	0.381504	0.587653	3.5187e-08	1896	430.602	1465.4	NA	393	131.006	261.994	NA	NA	0.259919	2.50762:2.50762:1:1:1:1	0.376497(0.421407:0.377994:0.33009)	-3819.24	7644.52	0.350365	HKY
NM_001357347	mm39_acoCah	0.224192	0.381504	0.587653	3.5187e-08	1896	430.602	1465.4	NA	393	131.006	261.994	NA	NA	0.259919	2.50762:2.50762:1:1:1:1	0.376497(0.421407:0.377994:0.33009)	-3819.24	7644.52	0.350365	HKY
NM_177921	mm39_acoCah	0.116982	0.199247	0.587124	0.018005	654	169.755	484.245	NA	77	28.7869	48.2131	NA	NA	0.138335	4.07904:4.07904:4.07904:4.07904:0.988062:1	0.434551(0.559361:0.369863:0.374429)	-1179.79	2371.97	0.409286	TVM
NM_053095	mm39_acoCah	0.144791	0.246727	0.586848	0.00507961	660	190.549	469.451	NA	97	39.6597	57.3403	NA	NA	0.174221	3.72946:3.72946:1:1:1:1	0.515837(0.547511:0.368778:0.631222)	-1243.95	2494	0.332437	HKY
NM_001382524	mm39_acoCah	0.189833	0.32354	0.586736	4.34049e-07	1773	581.45	1191.55	NA	304	138.032	165.968	NA	NA	0.233682	9.20636:3.41952:0.847781:0.741694:2.7245:1	0.539263(0.665064:0.356571:0.596154)	-3344.77	6703.74	0.976106	GTR
NM_001282942	mm39_acoCah	0.0917602	0.156464	0.586461	0.000985203	1377	443.769	933.231	NA	137	61.344	75.656	NA	NA	0.112613	2.99067:2.99067:1:1:1:1	0.499639(0.603896:0.391775:0.503247)	-2362.36	4730.78	0.32563	HKY
NM_001346545	mm39_acoCah	0.154545	0.263585	0.586319	1.68164e-05	1692	384.581	1307.42	NA	257	85.86	171.14	NA	NA	0.179329	1.73233:1.73233:1.73233:1.73233:0.435314:1	0.402632(0.461404:0.350877:0.395614)	-3203.61	6419.38	0.704848	TVM
NM_001374140	mm39_acoCah	0.175671	0.299666	0.586223	3.09926e-05	1197	338.605	858.395	NA	209	84.0663	124.934	NA	NA	0.210747	2.54176:2.54176:1:1:1:1	0.47471(0.523632:0.414179:0.486318)	-2326.66	4659.38	0.323903	HKY
NM_001161832	mm39_acoCah	0.158664	0.270694	0.586137	0.000143248	1137	323.227	813.773	NA	180	72.707	107.293	NA	NA	0.190512	4.24192:2.8881:1:1:1:1	0.537648(0.574873:0.461929:0.576142)	-2114.08	4236.26	0.303763	TN
NM_007985	mm39_acoCah	0.0944433	0.16128	0.585585	0.000235899	1668	532.907	1135.09	NA	169	75.2014	93.7986	NA	NA	0.115797	2.76682:4.1977:1:1:1:1	0.49523(0.586762:0.388193:0.510733)	-2869.1	5746.27	0.406277	TN
NM_001042673	mm39_acoCah	0.0944433	0.16128	0.585585	0.000235899	1668	532.907	1135.09	NA	169	75.2014	93.7986	NA	NA	0.115797	2.76682:4.1977:1:1:1:1	0.49523(0.586762:0.388193:0.510733)	-2869.1	5746.27	0.406277	TN
NM_001346422	mm39_acoCah	0.214469	0.366276	0.585539	5.40781e-12	2832	830.474	2001.53	NA	557	231.004	325.996	NA	NA	0.258986	2.21891:3.54523:0.748353:0.748353:1:1	0.454674(0.468783:0.31746:0.577778)	-5579.21	11168.5	0.437762	TIM
NM_001163194	mm39_acoCah	0.166779	0.284992	0.585205	0.0983362	228	60.6615	167.339	NA	36	13.7703	22.2297	NA	NA	0.19823	4.98688:4.98688:1:1:1:1	0.555556(0.576923:0.397436:0.692308)	-429.727	865.787	0.388702	HKY
NM_175008	mm39_acoCah	0.356348	0.609157	0.584986	2.95886e-05	654	152.06	501.94	NA	194	66.1891	127.811	NA	NA	0.415128	0.827866:1.55559:0.493179:0.548674:0.299471:1	0.497717(0.531963:0.376712:0.584475)	-1467.47	2949.48	0.707604	GTR
NM_175176	mm39_acoCah	0.189599	0.324177	0.58486	2.20089e-06	1536	413.756	1122.24	NA	277	107.101	169.899	NA	NA	0.22585	2.46138:1.48308:0.587704:0.587704:1:1	0.487773(0.525097:0.398649:0.539575)	-2964.27	5938.66	0.616236	TIM
NM_029054	mm39_acoCah	0.136191	0.233022	0.584455	0.000185614	1419	337.404	1081.6	NA	195	67.8602	127.14	NA	NA	0.159215	2.03655:2.03655:2.03655:2.03655:0.724252:1	0.452532(0.512658:0.364979:0.479958)	-2592.15	5196.49	0.621058	TVM
NM_013465	mm39_acoCah	0.174043	0.297997	0.584044	0.000107403	1023	314.91	708.09	NA	177	76.5157	100.484	NA	NA	0.2122	3.10933:3.10933:1:1:1:1	0.5342(0.625723:0.432081:0.544798)	-1954.33	3914.74	0.261641	HKY
NM_009440	mm39_acoCah	0.261759	0.448184	0.584043	0.00359569	432	128.993	303.007	NA	97	40.895	56.105	NA	NA	0.317424	3.77341:3.77341:1:1:1:1	0.466667(0.575862:0.355172:0.468966)	-872.946	1752.06	0.428817	HKY
NM_001168557	mm39_acoCah	0.209285	0.358399	0.583945	3.68627e-06	1251	384.426	866.574	NA	249	107.498	141.502	NA	NA	0.255107	5.24438:3.26512:1:1:1:1	0.475225(0.512387:0.480856:0.432432)	-2509.84	5027.78	0.613858	TN
NM_001290780	mm39_acoCah	0.0793985	0.135994	0.583839	0.0750804	402	113.505	288.495	NA	35	14.0905	20.9095	NA	NA	0.0953781	1.98638:1.98638:1:1:1:1	0.511111(0.537037:0.488889:0.507407)	-700.306	1406.8	0.270881	HKY
NM_001163559	mm39_acoCah	0.169956	0.291126	0.583787	2.26217e-16	4989	1428.89	3560.11	NA	820	334.077	485.923	NA	NA	0.20466	2.9363:2.1885:0.554878:0.554878:1:1	0.412386(0.491637:0.353644:0.391876)	-9327.44	18664.9	0.594526	TIM
NM_027839	mm39_acoCah	0.170391	0.291959	0.583613	1.21399e-06	1719	480.871	1238.13	NA	287	114.678	172.322	NA	NA	0.204399	4.65515:3.48013:1:1:1:1	0.549596(0.543253:0.469723:0.635813)	-3258.12	6524.31	0.3263	TN
NM_011608	mm39_acoCah	0.149856	0.256825	0.583497	0.0124931	552	134.548	417.452	NA	84	29.8894	54.1106	NA	NA	0.17593	2.15183:2.15183:2.15183:2.15183:1:1	0.52957(0.521505:0.475806:0.591398)	-1053.41	2115.03	0.398169	K3PUF
NM_001163497	mm39_acoCah	0.122862	0.210595	0.583402	0.0380866	417	125.049	291.951	NA	54	22.8614	31.1386	NA	NA	0.149171	5.67892:5.67892:1:1:1:1	0.485915(0.507042:0.433099:0.517606)	-766.662	1539.5	0.451253	HKY
NM_010380	mm39_acoCah	0.136223	0.233513	0.583366	0.00190055	1083	220.799	862.201	NA	147	44.8446	102.155	NA	NA	0.156059	1.25101:1.84378:1.1838:0.454964:0.764014:1	0.608815(0.623967:0.471074:0.731405)	-2014.98	4044.27	0.298671	GTR
NM_134228	mm39_acoCah	0.210324	0.360547	0.583348	0.000108665	894	241.779	652.221	NA	180	69.94	110.06	NA	NA	0.250951	2.25348:3.13115:1:1:1:1	0.445931(0.428094:0.40301:0.506689)	-1820.69	3649.52	0.271983	TN
NM_010392	mm39_acoCah	0.181255	0.310739	0.583304	0.000136752	1074	233.922	840.078	NA	189	61.07	127.93	NA	NA	0.209457	1.09906:1.09906:1.09906:1.09906:0.743694:1	0.596953(0.621884:0.461219:0.707756)	-2132.4	4277.04	0.408657	TVM
NM_019453	mm39_acoCah	0.160688	0.275509	0.583241	5.31351e-08	2190	674.388	1515.61	NA	353	152.763	200.237	NA	NA	0.196046	4.02562:2.07302:0.562106:0.562106:1:1	0.515842(0.548177:0.440104:0.559245)	-4123.82	8257.71	0.751436	TIM
NM_198651	mm39_acoCah	0.192824	0.330766	0.582961	4.24443e-05	1035	290.929	744.071	NA	195	78.283	116.717	NA	NA	0.231598	2.51776:2.51776:1:1:1:1	0.465038(0.505747:0.432471:0.456897)	-2040.27	4086.62	0.396267	HKY
NM_001374152	mm39_acoCah	0.192824	0.330766	0.582961	4.24443e-05	1035	290.929	744.071	NA	195	78.283	116.717	NA	NA	0.231598	2.51776:2.51776:1:1:1:1	0.465038(0.505747:0.432471:0.456897)	-2040.27	4086.62	0.396267	HKY
NM_001357930	mm39_acoCah	0.185891	0.31895	0.582823	1.2143e-06	1662	393.88	1268.12	NA	297	103.253	193.747	NA	NA	0.217425	2.71092:2.71092:2.71092:2.71092:1:1	0.406006(0.423423:0.375676:0.418919)	-3212.87	6433.82	0.279964	K3PUF
NM_172378	mm39_acoCah	0.185891	0.31895	0.582823	1.2143e-06	1662	393.88	1268.12	NA	297	103.253	193.747	NA	NA	0.217425	2.71092:2.71092:2.71092:2.71092:1:1	0.406006(0.423423:0.375676:0.418919)	-3212.87	6433.82	0.279964	K3PUF
NM_001025385	mm39_acoCah	0.144357	0.247742	0.582691	0.000624652	993	283.632	709.368	NA	143	58.1935	84.8065	NA	NA	0.173887	3.84922:6.38484:1:1:1:1	0.422655(0.411677:0.33982:0.516467)	-1843.55	3695.22	0.526066	TN
NM_172578	mm39_acoCah	0.160571	0.275757	0.582291	3.07008e-09	2952	725.211	2226.79	NA	460	164.996	295.004	NA	NA	0.188868	3.5884:2.85021:1:1:1:1	0.371872(0.432432:0.368368:0.314815)	-5561.09	11130.2	0.282883	TN
NM_001311106	mm39_acoCah	0.326039	0.559949	0.582266	1.57195e-05	771	197.44	573.56	NA	206	76.538	129.462	NA	NA	0.38594	7.49302:7.49302:7.49302:7.49302:2.00876:1	0.495197(0.563401:0.357349:0.564841)	-1646.11	3304.57	0.384407	TVM
NM_008367	mm39_acoCah	0.174209	0.299194	0.582261	0.00127019	801	189.829	611.171	NA	136	47.3103	88.6897	NA	NA	0.203829	2.4342:2.4342:2.4342:2.4342:1:1	0.489467(0.47026:0.457249:0.540892)	-1568.46	3145.07	0.391953	K3PUF
NM_134175	mm39_acoCah	0.147557	0.253764	0.581472	0.000933349	903	243.972	659.028	NA	132	51.348	80.652	NA	NA	0.176252	2.60655:3.79155:1:1:1:1	0.398026(0.353618:0.328947:0.511513)	-1681.14	3370.41	0.336843	TN
NM_030192	mm39_acoCah	0.226036	0.388735	0.581465	1.74325e-14	3243	863.958	2379.04	NA	679	261.038	417.962	NA	NA	0.26938	2.8832:2.36117:0.788988:0.788988:1:1	0.519197(0.582461:0.391361:0.58377)	-6505.16	13020.4	0.271459	TIM
NM_001162928	mm39_acoCah	0.142491	0.245114	0.581328	3.62091e-09	2862	859.773	2002.23	NA	422	179.285	242.715	NA	NA	0.17332	2.89936:2.89936:1:1:1:1	0.534601(0.507194:0.58222:0.514388)	-5288.59	10583.2	0.375916	HKY
NM_001270543	mm39_acoCah	0.399578	0.687991	0.58079	0.00269904	267	68.3713	198.629	NA	88	32.7469	55.2531	NA	NA	0.473433	1.61795:1.61795:1:1:1:1	0.425532(0.484043:0.356383:0.43617)	-610.643	1227.57	0.269177	HKY
NM_183272	mm39_acoCah	0.21261	0.366249	0.580505	0.0169851	294	70.8213	223.179	NA	60	21.2063	38.7937	NA	NA	0.24962	1.73937:1.73937:1:1:1:1	0.479798(0.469697:0.39899:0.570707)	-608.463	1223.18	0.359727	HKY
NM_001079865	mm39_acoCah	0.159246	0.274643	0.579829	2.85422e-06	1683	433.016	1249.98	NA	268	100.232	167.768	NA	NA	0.188936	2.54397:2.54397:1:1:1:1	0.513049(0.55694:0.402135:0.580071)	-3169.8	6345.65	0.336215	HKY
NM_013486	mm39_acoCah	0.262181	0.452241	0.579737	1.4746e-06	1017	295.781	721.219	NA	242	100.265	141.735	NA	NA	0.317457	3.4211:3.4211:1:1:1:1	0.513527(0.537681:0.443478:0.55942)	-2104.34	4214.75	0.481087	HKY
NM_207623	mm39_acoCah	0.071692	0.123666	0.579724	0.0466433	696	165.807	530.193	NA	54	18.9225	35.0775	NA	NA	0.0840736	2.95806:2.95806:1:1:1:1	0.412602(0.447154:0.436992:0.353659)	-1174.45	2355	0.278817	HKY
NM_001024225	mm39_acoCah	0.258158	0.445469	0.57952	0.0112593	279	75.8459	203.154	NA	67	26.2513	40.7487	NA	NA	0.309079	2.25801:2.25801:1:1:1:1	0.515957(0.574468:0.425532:0.547872)	-600.034	1206.34	0.353354	HKY
NM_001166634	mm39_acoCah	0.270178	0.466383	0.579305	6.98306e-05	693	172.948	520.052	NA	174	63.4581	110.542	NA	NA	0.319143	1:1:1:1:1:1	0.438983(0.467797:0.398305:0.450847)	-1510.61	3025.28	0.485352	F81
NM_029379	mm39_acoCah	0.180672	0.312055	0.578974	0.00118103	675	178.002	496.998	NA	118	45.0975	72.9025	NA	NA	0.215318	2.90721:5.43609:1:1:1:1	0.437951(0.402597:0.385281:0.525974)	-1324.63	2657.44	0.466165	TN
NM_001362885	mm39_acoCah	0.135721	0.234564	0.57861	2.30964e-23	8997	2432.84	6564.16	NA	1247	486.885	760.115	NA	NA	0.162449	2.74351:3.12304:0.47825:0.913131:1.22482:1	0.426305(0.407303:0.488103:0.38351)	-16274.4	32562.8	0.570507	GTR
NM_001384245	mm39_acoCah	0.581149	1.00457	0.578507	5.56796e-16	1494	366.983	1127.02	NA	579	208.527	370.473	NA	NA	0.685156	2.0093:2.0093:2.0093:2.0093:0.617462:1	0.426063(0.507394:0.435305:0.33549)	-3464.35	6940.87	0.536002	TVM
NM_001290652	mm39_acoCah	0.187187	0.323625	0.578407	2.64391e-08	2154	521.864	1632.14	NA	383	136.349	246.651	NA	NA	0.220243	1.99705:1.99705:1:1:1:1	0.381403(0.446217:0.41253:0.285461)	-4109.7	8225.43	0.282176	HKY
NM_001347170	mm39_acoCah	0.0822545	0.14222	0.578362	0.0747565	387	109.722	277.278	NA	35	14.2186	20.7814	NA	NA	0.0992559	5.03863:5.03863:5.03863:5.03863:1:1	0.570513(0.592308:0.584615:0.534615)	-666.331	1340.98	0.285459	K3PUF
NM_026449	mm39_acoCah	0.184967	0.319813	0.578361	3.58095e-05	1272	276.887	995.113	NA	224	72.7607	151.239	NA	NA	0.21432	2.16748:2.16748:2.16748:2.16748:1:1	0.433256(0.490741:0.340278:0.46875)	-2454.27	4916.63	0.311404	K3PUF
NM_175560	mm39_acoCah	0.206789	0.357749	0.578029	8.11447e-06	1128	301.713	826.287	NA	229	88.6559	140.344	NA	NA	0.247167	2.0421:2.0421:1:1:1:1	0.535067(0.540189:0.49409:0.570922)	-2319.88	4645.82	0.445024	HKY
NM_001360498	mm39_acoCah	0.255544	0.442123	0.577993	2.37619e-05	819	202.128	616.872	NA	194	70.1889	123.811	NA	NA	0.301592	2.29952:2.29952:2.29952:2.29952:1:1	0.509804(0.560554:0.401384:0.567474)	-1752.43	3513.02	0.297446	K3PUF
NM_001105058	mm39_acoCah	0.190564	0.329905	0.577633	4.4212e-10	2589	630.073	1958.93	NA	478	170.965	307.035	NA	NA	0.224475	1.35936:1.35936:1.35936:1.35936:0.653931:1	0.413972(0.438222:0.349885:0.453811)	-5173.61	10359.3	0.39984	TVM
NM_001177535	mm39_acoCah	0.279775	0.484767	0.577134	2.36202e-05	696	187.366	508.634	NA	180	70.1284	109.872	NA	NA	0.33496	1.75586:1.07385:1:1:1:1	0.517968(0.565056:0.434944:0.553903)	-1524.37	3056.92	0.324385	TN
NM_001270901	mm39_acoCah	0.279775	0.484767	0.577134	2.36202e-05	696	187.366	508.634	NA	180	70.1284	109.872	NA	NA	0.33496	1.75586:1.07385:1:1:1:1	0.521384(0.567925:0.441509:0.554717)	-1524.37	3056.92	0.324385	TN
NM_026640	mm39_acoCah	0.156972	0.272127	0.576833	2.61558e-06	1815	409.801	1405.2	NA	280	94.0246	185.975	NA	NA	0.182972	1.95545:1.95545:1.95545:1.95545:0.534742:1	0.399837(0.451954:0.348534:0.399023)	-3445.8	6903.73	0.667886	TVM
NM_183389	mm39_acoCah	0.176608	0.306259	0.576662	6.17191e-05	1050	314.306	735.694	NA	184	78.3049	105.695	NA	NA	0.215418	3.7864:3.7864:1:1:1:1	0.494302(0.581197:0.450142:0.451567)	-2066.09	4138.24	0.413918	HKY
NM_025865	mm39_acoCah	0.15446	0.267894	0.576569	0.0201214	381	112.665	268.335	NA	60	25.2822	34.7178	NA	NA	0.188003	3.59059:3.59059:1:1:1:1	0.519531(0.503906:0.476562:0.578125)	-720.325	1446.84	0.424169	HKY
NM_028099	mm39_acoCah	0.133046	0.230785	0.576495	0.00135339	963	255.435	707.565	NA	132	50.8295	81.1705	NA	NA	0.158971	3.05985:3.05985:1:1:1:1	0.443582(0.495342:0.399068:0.436335)	-1797.78	3601.63	0.419458	HKY
NM_001145956	mm39_acoCah	0.127674	0.221576	0.576208	0.0440046	354	115.03	238.97	NA	47	21.3923	25.6077	NA	NA	0.158187	3.14324:6.89545:1:1:1:1	0.523611(0.541667:0.425:0.604167)	-656.033	1320.42	0.345764	TN
NM_207548	mm39_acoCah	0.351759	0.610514	0.576168	2.70838e-07	939	230.152	708.848	NA	271	97.6736	173.326	NA	NA	0.415181	1.52763:2.89683:0.653393:0.729225:0.397837:1	0.420913(0.41242:0.378981:0.471338)	-2071.11	4156.58	0.414015	GTR
NM_001085541	mm39_acoCah	0.21314	0.370159	0.575807	4.33953e-07	1419	371.37	1047.63	NA	290	110.504	179.496	NA	NA	0.254234	2.26447:3.62876:1:1:1:1	0.485644(0.508403:0.347689:0.60084)	-2892.56	5793.21	0.650953	TN
NM_001367965	mm39_acoCah	0.212673	0.369437	0.575667	1.79836e-07	1509	372.279	1136.72	NA	309	112.048	196.952	NA	NA	0.251348	2.17615:2.17615:1:1:1:1	0.481157(0.477583:0.437622:0.528265)	-3069.72	6145.49	0.358165	HKY
NM_134212	mm39_acoCah	0.13372	0.232306	0.575621	0.000956369	936	261.902	674.098	NA	128	51.5804	76.4196	NA	NA	0.161305	2.75968:4.03236:1:1:1:1	0.435037(0.445687:0.359425:0.5)	-1745.69	3499.51	0.358427	TN
NM_001037167	mm39_acoCah	0.199209	0.346351	0.575166	0.000444516	738	194.356	543.644	NA	143	54.8138	88.1862	NA	NA	0.23796	1.79632:1.79632:1:1:1:1	0.43414(0.443548:0.362903:0.495968)	-1500.7	3007.51	0.31172	HKY
NM_009258	mm39_acoCah	0.24418	0.424666	0.574994	0.0387798	234	54.0119	179.988	NA	52	17.832	34.168	NA	NA	0.28584	1.68916:3.83901:1:1:1:1	0.462963(0.524691:0.450617:0.41358)	-482.157	972.861	0.418128	TN
NM_001364009	mm39_acoCah	0.244024	0.424484	0.574872	0.0347093	225	52.774	172.226	NA	48	16.6894	31.3106	NA	NA	0.286351	0.607238:3.98213:1:1:1:1	0.508547(0.544872:0.384615:0.596154)	-461.091	930.753	0.671829	TN
NM_029948	mm39_acoCah	0.243692	0.423972	0.574783	5.73739e-07	1359	331.754	1027.25	NA	285	102.527	182.473	NA	NA	0.287701	2.28757:2.28757:2.28757:2.28757:1:1	0.520474(0.536638:0.353448:0.671336)	-2689.96	5388	0.515438	K3PUF
NM_001166172	mm39_acoCah	0.257825	0.448582	0.574755	0.0153967	243	79.0457	163.954	NA	58	26.4582	31.5418	NA	NA	0.319877	5.45413:5.45413:1:1:1:1	0.512195(0.439024:0.579268:0.518293)	-500.622	1007.56	0.526824	HKY
NM_001370811	mm39_acoCah	0.141863	0.246882	0.574618	1.44535e-05	1758	389.554	1368.45	NA	246	81.4961	164.504	NA	NA	0.165134	2.60668:2.60668:2.60668:2.60668:1:1	0.537853(0.526271:0.455932:0.631356)	-3183.59	6375.26	0.392925	K3PUF
NM_009400	mm39_acoCah	0.148594	0.258597	0.574615	0.00383351	684	166.889	517.111	NA	102	36.6845	65.3155	NA	NA	0.175433	2.56202:2.56202:2.56202:2.56202:1.1662:1	0.565502(0.582969:0.469432:0.644105)	-1299.16	2610.71	0.328638	TVM
NM_030253	mm39_acoCah	0.172012	0.299395	0.574531	8.10415e-10	2463	714.782	1748.22	NA	426	177.117	248.883	NA	NA	0.20898	3.93549:3.0789:1:1:1:1	0.471921(0.509627:0.407341:0.498797)	-4761.2	9530.45	0.434452	TN
NM_001013817	mm39_acoCah	0.18287	0.318423	0.574298	3.66559e-06	1470	369.858	1100.14	NA	256	94.5261	161.474	NA	NA	0.216975	3.2096:2.24113:1:1:1:1	0.418692(0.428972:0.34486:0.482243)	-2804.35	5616.79	0.286138	TN
NM_001081019	mm39_acoCah	0.0488588	0.0850945	0.574171	0.16695	408	130.419	277.581	NA	23	10.3508	12.6492	NA	NA	0.0604417	7.01197:7.01197:1:1:1:1	0.513382(0.609489:0.478102:0.452555)	-654.028	1314.24	0.388435	HKY
NM_001357418	mm39_acoCah	0.137209	0.239014	0.574062	0.0107248	558	162.545	395.455	NA	79	32.963	46.037	NA	NA	0.166864	4.92257:2.56315:1:1:1:1	0.464349(0.470588:0.454545:0.467914)	-1042.15	2092.51	0.49824	TN
NM_001357419	mm39_acoCah	0.137209	0.239014	0.574062	0.0107248	558	162.545	395.455	NA	79	32.963	46.037	NA	NA	0.166864	4.92257:2.56315:1:1:1:1	0.464349(0.470588:0.454545:0.467914)	-1042.15	2092.51	0.49824	TN
NM_028557	mm39_acoCah	0.137209	0.239014	0.574062	0.0107248	558	162.545	395.455	NA	79	32.963	46.037	NA	NA	0.166864	4.92257:2.56315:1:1:1:1	0.464349(0.470588:0.454545:0.467914)	-1042.15	2092.51	0.49824	TN
NM_001270898	mm39_acoCah	0.283525	0.494081	0.573844	1.602e-05	696	187	509	NA	182	71.0394	110.961	NA	NA	0.340097	1.73141:1.04956:1:1:1:1	0.522013(0.567925:0.441509:0.556604)	-1528.77	3065.72	0.32369	TN
NM_001166672	mm39_acoCah	0.226504	0.39474	0.573807	2.08043e-10	2031	526.406	1504.59	NA	444	168.177	275.823	NA	NA	0.270109	1.79901:1.79901:1:1:1:1	0.504405(0.497063:0.453744:0.562408)	-4277.73	8561.49	0.38806	HKY
NM_010774	mm39_acoCah	0.123151	0.214636	0.573766	2.86475e-05	1620	476.524	1143.48	NA	208	87.5119	120.488	NA	NA	0.150061	3.09966:2.26791:0.21383:0.868763:0.686036:1	0.470871(0.512613:0.446847:0.453153)	-2922.23	5858.67	0.479541	GTR
NM_001271017	mm39_acoCah	0.0353943	0.0616911	0.573735	0.167117	396	127.233	268.767	NA	16	7.23339	8.76661	NA	NA	0.0438434	19.7202:8.32811:1:1:1:1	0.419799(0.507519:0.390977:0.360902)	-606.305	1220.92	0.349251	TN
NM_001347138	mm39_acoCah	0.166	0.289581	0.573242	0.000317896	861	235.32	625.68	NA	145	57.4447	87.5553	NA	NA	0.199776	2.85149:2.85149:1:1:1:1	0.501724(0.55:0.42069:0.534483)	-1687.54	3381.16	0.484949	HKY
NM_001368934	mm39_acoCah	0.273579	0.477326	0.57315	1.32607e-07	1299	295.668	1003.33	NA	318	107.981	210.019	NA	NA	0.319954	1.71575:1.71575:1:1:1:1	0.357686(0.385845:0.321918:0.365297)	-2744.91	5495.87	0.495735	HKY
NM_001166727	mm39_acoCah	0.238425	0.416125	0.572965	1.15797e-05	912	250.02	661.98	NA	204	81.0475	122.953	NA	NA	0.287141	2.42515:2.42515:1:1:1:1	0.442623(0.432787:0.385246:0.509836)	-1912.67	3831.42	0.387324	HKY
NM_207018	mm39_acoCah	0.15478	0.270295	0.572635	0.000372003	924	259.87	664.13	NA	143	58.0489	84.9511	NA	NA	0.187268	2.27908:2.27908:1:1:1:1	0.366667(0.354839:0.324194:0.420968)	-1745.35	3496.78	0.408931	HKY
NM_153090	mm39_acoCah	0.169181	0.295548	0.57243	4.85604e-05	1089	290.318	798.682	NA	183	71.0738	111.926	NA	NA	0.202869	2.19413:2.19413:2.19413:2.19413:0.207417:1	0.518773(0.567308:0.440934:0.548077)	-2069.8	4151.83	0.480654	TVM
NM_001385270	mm39_acoCah	0.27435	0.479532	0.57212	9.02733e-08	1296	294.948	1001.05	NA	318	108.098	209.902	NA	NA	0.321046	1.71403:1.71403:1:1:1:1	0.356979(0.384439:0.322654:0.363844)	-2740.01	5486.07	0.496354	HKY
NM_001134299	mm39_acoCah	0.483889	0.845785	0.572118	9.58316e-08	735	163.399	571.601	NA	262	87.2931	174.707	NA	NA	0.564342	1.8002:1.8002:1:1:1:1	0.490672(0.516791:0.36194:0.593284)	-1713.88	3433.85	0.420894	HKY
NM_028480	mm39_acoCah	0.379195	0.663305	0.571675	4.65748e-22	2820	725.448	2094.55	NA	881	332.381	548.619	NA	NA	0.452283	2.30477:2.30477:2.30477:2.30477:0.614068:1	0.441983(0.512658:0.381857:0.431435)	-6285.45	12583	0.508061	TVM
NM_134182	mm39_acoCah	0.141419	0.247572	0.571222	0.000987137	909	230.999	678.001	NA	129	48.1957	80.8043	NA	NA	0.168395	1.86116:4.1258:1:1:1:1	0.398058(0.351133:0.33657:0.506472)	-1690.62	3389.37	0.495528	TN
NM_001364025	mm39_acoCah	0.178221	0.312107	0.571023	0.00173472	603	164.686	438.314	NA	107	42.4639	64.5361	NA	NA	0.214786	1.65709:3.16137:1:1:1:1	0.575908(0.581683:0.492574:0.653465)	-1189.19	2386.58	0.525116	TN
NM_001374031	mm39_acoCah	0.323648	0.567011	0.570797	3.80717e-05	693	150.397	542.603	NA	182	59.4903	122.51	NA	NA	0.376463	1.24568:2.10467:0.519614:1.64953:0.592142:1	0.40647(0.464135:0.396624:0.35865)	-1463.22	2940.95	0.593569	GTR
NM_175533	mm39_acoCah	0.140914	0.246884	0.57077	2.41516e-05	1338	403.237	934.763	NA	198	85.2299	112.77	NA	NA	0.172851	3.43542:3.43542:1:1:1:1	0.559284(0.605145:0.494407:0.5783)	-2555.25	5116.55	0.441797	HKY
NM_001161791	mm39_acoCah	0.161229	0.282594	0.570531	3.04546e-08	2109	649.565	1459.44	NA	342	149.878	192.122	NA	NA	0.198609	4.00521:2.02759:0.546678:0.546678:1:1	0.516869(0.553981:0.435223:0.561404)	-3966.8	7943.69	0.757213	TIM
NM_001008700	mm39_acoCah	0.180855	0.31713	0.570286	1.53397e-09	2412	612.029	1799.97	NA	418	156.133	261.867	NA	NA	0.215434	2.60664:3.75107:0.692918:0.692918:1:1	0.571928(0.563502:0.48397:0.668311)	-4594	9198.08	0.479794	TIM
NM_029597	mm39_acoCah	0.112701	0.197637	0.57024	0.00966325	639	182.493	456.507	NA	76	31.3214	44.6786	NA	NA	0.136958	4.27662:4.27662:1:1:1:1	0.582555(0.602804:0.471963:0.672897)	-1153.51	2313.14	0.513709	HKY
NM_001101640	mm39_acoCah	0.163966	0.28755	0.570218	0.00937817	429	121.538	307.462	NA	72	29.4777	42.5223	NA	NA	0.198978	1.91388:3.19638:1:1:1:1	0.46875(0.53125:0.454861:0.420139)	-841.432	1691.15	0.343934	TN
NM_001033207	mm39_acoCah	0.140076	0.24586	0.569737	3.06474e-17	5565	1778.84	3786.16	NA	793	358.393	434.607	NA	NA	0.173889	2.63165:3.76934:0.838617:0.515476:0.729467:1	0.538448(0.581681:0.40214:0.631524)	-10115.8	20245.6	0.85282	GTR
NM_172260	mm39_acoCah	0.141087	0.247683	0.569628	8.72723e-08	2196	655.628	1540.37	NA	316	135.14	180.86	NA	NA	0.172912	2.34899:3.4415:0.24576:0.675551:1.11293:1	0.550863(0.600136:0.502044:0.550409)	-4006.01	8026.18	0.578566	GTR
NM_001081363	mm39_acoCah	0.138537	0.243229	0.569573	1.4818e-26	8853	3052.55	5800.45	NA	1249	599.817	649.183	NA	NA	0.174635	4.0524:2.21399:0.496348:0.765668:1.48417:1	0.438681(0.543029:0.313376:0.45964)	-15761.3	31536.6	0.992472	GTR
NM_001033400	mm39_acoCah	0.153724	0.269917	0.569526	2.37915e-08	2193	649.41	1543.59	NA	342	145.302	196.698	NA	NA	0.188132	4.0525:4.0525:1:1:1:1	0.532243(0.588556:0.461172:0.547003)	-4094.8	8195.64	0.326375	HKY
NM_001356315	mm39_acoCah	0.103788	0.182301	0.56932	0.00212074	999	311.694	687.306	NA	110	48.7721	61.2279	NA	NA	0.128284	4.51561:4.51561:4.51561:4.51561:1.02515:1	0.526961(0.619118:0.391176:0.570588)	-1700.81	3413.87	0.294013	TVM
NM_001270700	mm39_acoCah	0.230006	0.404129	0.56914	6.35489e-07	1215	329.319	885.681	NA	262	103.53	158.47	NA	NA	0.277201	3.09699:2.08731:1:1:1:1	0.444712(0.495192:0.396635:0.442308)	-2510.47	5029.04	0.482337	TN
NM_001302677	mm39_acoCah	0.215703	0.379107	0.568977	0.00858721	342	101.691	240.309	NA	72	30.7094	41.2906	NA	NA	0.26429	3.63038:3.63038:1:1:1:1	0.515942(0.595652:0.413043:0.53913)	-695.972	1398.16	0.404398	HKY
NM_138311	mm39_acoCah	0.183274	0.32213	0.568945	9.82024e-05	903	249.73	653.27	NA	163	65.5065	97.4935	NA	NA	0.221676	2.3968:2.3968:2.3968:2.3968:0.721061:1	0.557377(0.540984:0.529508:0.601639)	-1763.4	3539.08	0.353483	TVM
NM_013544	mm39_acoCah	0.264473	0.465048	0.568701	1.23568e-06	948	247.091	700.909	NA	233	89.1627	143.837	NA	NA	0.316752	1.87343:1.87343:1:1:1:1	0.507028(0.554217:0.400602:0.566265)	-2048.9	4103.89	0.292404	HKY
NM_001034060	mm39_acoCah	0.143903	0.253178	0.568387	1.70769e-05	1416	396.777	1019.22	NA	207	84.1448	122.855	NA	NA	0.174523	4.73309:4.73309:1:1:1:1	0.565278(0.613542:0.44375:0.638542)	-2638.94	5283.92	0.342068	HKY
NM_175446	mm39_acoCah	0.126486	0.222536	0.568384	6.42527e-06	1902	464.459	1437.54	NA	243	88.069	154.931	NA	NA	0.149941	2.8425:2.8425:1:1:1:1	0.415638(0.496914:0.378086:0.371914)	-3350.55	6707.13	0.26577	HKY
NM_001145875	mm39_acoCah	0.175755	0.309362	0.568122	0.000963705	690	186.206	503.794	NA	120	47.2981	72.7019	NA	NA	0.211811	3.30527:3.30527:1:1:1:1	0.474026(0.443723:0.357143:0.621212)	-1343.99	2694.08	0.409837	HKY
NM_001013787	mm39_acoCah	0.132714	0.233721	0.567832	0.000872724	936	239.639	696.361	NA	125	47.1689	77.8311	NA	NA	0.158575	1.71155:3.657:1.44659:0.66875:0.27087:1	0.42918(0.445687:0.351438:0.490415)	-1729.23	3472.83	0.73756	GTR
NM_001356511	mm39_acoCah	0.167078	0.294274	0.567763	0.000358461	798	209.444	588.556	NA	135	52.0137	82.9863	NA	NA	0.200462	2.67313:2.67313:1:1:1:1	0.50437(0.503745:0.40824:0.601124)	-1572.22	3150.53	0.504413	HKY
NM_001167151	mm39_acoCah	0.314822	0.554549	0.567709	6.89834e-07	909	222.559	686.441	NA	250	90.8763	159.124	NA	NA	0.373517	1.72476:2.71592:1:1:1:1	0.425081(0.405537:0.385993:0.483713)	-1994.04	3996.21	0.500743	TN
NM_010503	mm39_acoCah	0.151861	0.267517	0.56767	0.00618894	570	140.307	429.693	NA	86	31.4041	54.5959	NA	NA	0.18033	2.67324:2.67324:1:1:1:1	0.548866(0.560209:0.39267:0.693717)	-1085.44	2177.01	0.512497	HKY
NM_001167792	mm39_acoCah	0.260159	0.458419	0.567513	4.04505e-06	852	231.025	620.975	NA	208	82.3624	125.638	NA	NA	0.313918	1.99895:1.99895:1:1:1:1	0.506433(0.531579:0.392982:0.594737)	-1840.88	3687.84	0.379695	HKY
NM_177801	mm39_acoCah	0.182491	0.321707	0.567258	9.63552e-05	981	242.758	738.242	NA	174	63.8516	110.148	NA	NA	0.216941	2.64027:2.64027:2.64027:2.64027:1:1	0.520896(0.537313:0.419403:0.60597)	-1911.01	3830.14	0.432352	K3PUF
NM_008366	mm39_acoCah	0.162124	0.285807	0.567251	0.00697864	462	125.808	336.192	NA	76	30.2085	45.7915	NA	NA	0.195804	2.56539:2.56539:1:1:1:1	0.441176(0.476471:0.311765:0.535294)	-894.139	1794.44	0.42028	HKY
NM_001083958	mm39_acoCah	0.0530895	0.0936151	0.567104	0.0815191	543	169.81	373.19	NA	33	14.6907	18.3093	NA	NA	0.0657629	3.4842:3.4842:1:1:1:1	0.547619(0.634615:0.472527:0.535714)	-889.068	1784.27	0.336382	HKY
NM_207540	mm39_acoCah	0.137919	0.243259	0.566961	0.000545313	954	258.172	695.828	NA	136	53.7958	82.2042	NA	NA	0.166426	2.75893:4.18132:1:1:1:1	0.4742(0.464396:0.393189:0.565015)	-1792.02	3592.17	0.428079	TN
NM_010284	mm39_acoCah	0.157623	0.278133	0.566718	1.3245e-07	1929	522.97	1406.03	NA	309	122.442	186.558	NA	NA	0.190294	2.92964:2.92964:1:1:1:1	0.448541(0.496928:0.398618:0.450077)	-3663.42	7332.88	0.421704	HKY
NM_001286370	mm39_acoCah	0.157623	0.278133	0.566718	1.3245e-07	1929	522.97	1406.03	NA	309	122.442	186.558	NA	NA	0.190294	2.92964:2.92964:1:1:1:1	0.448541(0.496928:0.398618:0.450077)	-3663.42	7332.88	0.421704	HKY
NM_001291892	mm39_acoCah	0.229848	0.405628	0.566647	0.000257649	645	158.603	486.397	NA	142	51.867	90.133	NA	NA	0.273071	1.16975:1.16975:1.16975:1.16975:0.542339:1	0.466206(0.474654:0.403226:0.520737)	-1348.63	2709.67	0.288981	TVM
NM_029257	mm39_acoCah	0.239365	0.422456	0.566604	0.0007852	522	137.343	384.657	NA	116	44.8414	71.1586	NA	NA	0.287538	3.45087:1.86576:0.254342:1.57054:1.40809:1	0.472381(0.557143:0.362857:0.497143)	-1075.25	2165.17	0.485389	GTR
NM_144809	mm39_acoCah	0.0925914	0.163439	0.566521	4.25627e-06	2493	762.023	1730.98	NA	249	108.882	140.118	NA	NA	0.114247	9.72878:3.9488:1.76984:1.47806:2.57168:1	0.497828(0.508294:0.42891:0.55628)	-4349.32	8712.77	0.617249	GTR
NM_001270899	mm39_acoCah	0.280401	0.494963	0.56651	1.59382e-05	696	186.911	509.089	NA	181	71.1759	109.824	NA	NA	0.338022	1.74664:1.05735:1:1:1:1	0.522013(0.567925:0.441509:0.556604)	-1526.02	3060.21	0.331037	TN
NM_001270644	mm39_acoCah	0.280401	0.494963	0.56651	1.59382e-05	696	186.911	509.089	NA	181	71.1759	109.824	NA	NA	0.338022	1.74664:1.05735:1:1:1:1	0.522013(0.567925:0.441509:0.556604)	-1526.02	3060.21	0.331037	TN
NM_001270900	mm39_acoCah	0.280401	0.494963	0.56651	1.59382e-05	696	186.911	509.089	NA	181	71.1759	109.824	NA	NA	0.338022	1.74664:1.05735:1:1:1:1	0.522013(0.567925:0.441509:0.556604)	-1526.02	3060.21	0.331037	TN
NM_001081099	mm39_acoCah	0.14233	0.251312	0.566349	0.000193175	1002	294.57	707.43	NA	149	63.1322	85.8678	NA	NA	0.174369	4.80569:4.80569:1:1:1:1	0.503421(0.513196:0.466276:0.530792)	-1902.98	3812.04	0.36021	HKY
NM_181061	mm39_acoCah	0.149823	0.264722	0.565965	0.00183883	759	166.964	592.036	NA	112	37.2482	74.7518	NA	NA	0.175099	1.21058:1.21058:1.21058:1.21058:0.125238:1	0.374672(0.48622:0.28937:0.348425)	-1396.39	2805.13	0.563975	TVM
NM_010810	mm39_acoCah	0.141505	0.250029	0.565957	0.000995079	798	238.038	559.962	NA	118	50.6143	67.3857	NA	NA	0.173877	4.58316:4.58316:1:1:1:1	0.496891(0.541045:0.419776:0.529851)	-1511.57	3029.24	0.389344	HKY
NM_029199	mm39_acoCah	0.290238	0.513069	0.565689	1.81029e-05	693	192.442	500.558	NA	180	72.833	107.167	NA	NA	0.352116	2.44018:2.44018:1:1:1:1	0.412393(0.435897:0.32906:0.472222)	-1488.88	2983.86	0.449997	HKY
NM_011330	mm39_acoCah	0.119979	0.212195	0.56542	0.0796415	291	63.8937	227.106	NA	35	11.6289	23.3711	NA	NA	0.140227	2.52686:2.52686:2.52686:2.52686:1:1	0.503401(0.423469:0.418367:0.668367)	-514.661	1037.76	0.396811	K3PUF
NM_001289556	mm39_acoCah	0.113164	0.200157	0.565376	0.0278881	531	130.21	400.79	NA	63	22.9907	40.0093	NA	NA	0.134496	2.1139:2.1139:1:1:1:1	0.483146(0.502809:0.320225:0.626404)	-964.039	1934.22	0.417939	HKY
NM_023746	mm39_acoCah	0.163595	0.289371	0.565348	0.00144875	690	182.334	507.666	NA	112	43.5107	68.4893	NA	NA	0.196831	2.2005:4.30072:1:1:1:1	0.41847(0.45671:0.313853:0.484848)	-1317.94	2644.07	0.551238	TN
NM_013594	mm39_acoCah	0.137714	0.243638	0.565239	7.32638e-06	1656	427.584	1228.42	NA	231	88.0372	142.963	NA	NA	0.165064	2.5197:2.5197:2.5197:2.5197:1:1	0.535937(0.57725:0.516978:0.513582)	-3028.43	6064.92	0.342365	K3PUF
NM_176987	mm39_acoCah	0.12172	0.215361	0.565191	8.95224e-11	3963	1095.62	2867.38	NA	486	196.032	289.968	NA	NA	0.147608	3.45562:4.28966:0.696648:0.696648:1:1	0.485609(0.561993:0.459779:0.435055)	-6778.85	13567.7	0.354593	TIM
NM_001112735	mm39_acoCah	0.110365	0.195477	0.564594	0.000454732	1095	363.161	731.839	NA	129	60.3435	68.6565	NA	NA	0.138593	4.26371:2.89416:0.518162:0.518162:1:1	0.573315(0.668033:0.460383:0.59153)	-1901.4	3812.96	0.308117	TIM
NM_023114	mm39_acoCah	0.161434	0.286035	0.564386	0.0336619	297	82.7851	214.215	NA	48	19.509	28.491	NA	NA	0.196165	5.43326:5.43326:1:1:1:1	0.561667(0.58:0.44:0.665)	-564.127	1134.51	0.432485	HKY
NM_001289756	mm39_acoCah	0.161434	0.286035	0.564386	0.0336619	297	82.7851	214.215	NA	48	19.509	28.491	NA	NA	0.196165	5.43326:5.43326:1:1:1:1	0.561667(0.58:0.44:0.665)	-564.127	1134.51	0.432485	HKY
NM_183183	mm39_acoCah	0.143216	0.25382	0.564241	1.43119e-08	2277	690.238	1586.76	NA	340	148.012	191.988	NA	NA	0.176744	3.22465:1.92428:1:1:1:1	0.533377(0.582461:0.507853:0.509817)	-4227.41	8462.88	0.654982	TN
NM_201227	mm39_acoCah	0.111232	0.197194	0.564074	0.0143267	552	163.056	388.944	NA	66	28.1389	37.8611	NA	NA	0.136624	4.79152:4.79152:1:1:1:1	0.598566(0.58871:0.572581:0.634409)	-992.841	1991.82	0.224025	HKY
NM_177316	mm39_acoCah	0.17932	0.317971	0.56395	3.63105e-05	999	289.168	709.832	NA	178	74.6536	103.346	NA	NA	0.219454	2.61155:2.61155:1:1:1:1	0.428922(0.433824:0.376471:0.476471)	-1975.58	3957.23	0.350885	HKY
NM_001369359	mm39_acoCah	0.223197	0.395788	0.563932	3.09189e-08	1500	467.567	1032.43	NA	301	134.063	166.937	NA	NA	0.276996	2.95991:4.39258:1:1:1:1	0.569935(0.572549:0.57451:0.562745)	-2901.38	5810.84	0.469738	TN
NM_026593	mm39_acoCah	0.27667	0.49081	0.5637	0.0051018	318	71.8096	246.19	NA	80	27.2798	52.7202	NA	NA	0.325026	1.95784:3.67941:1:1:1:1	0.397196(0.378505:0.420561:0.392523)	-673.31	1355.02	0.290393	TN
NM_001004155	mm39_acoCah	0.109995	0.195208	0.563477	0.000452105	1098	363.739	734.261	NA	129	60.352	68.648	NA	NA	0.138224	4.27269:2.88577:0.512249:0.512249:1:1	0.573569(0.668937:0.459128:0.592643)	-1904.71	3819.58	0.317989	TIM
NM_010609	mm39_acoCah	0.0829602	0.14731	0.563166	0.00488114	966	328.349	637.651	NA	90	42.9868	47.0132	NA	NA	0.104833	4.89369:4.89369:1:1:1:1	0.59157(0.700581:0.463663:0.610465)	-1650.48	3307.03	0.373336	HKY
NM_029863	mm39_acoCah	0.154076	0.273712	0.562911	0.0343368	345	80.355	264.645	NA	54	18.9214	35.0786	NA	NA	0.18194	1.66974:1.66974:1:1:1:1	0.415254(0.377119:0.372881:0.495763)	-668.017	1342.25	0.364831	HKY
NM_001378650	mm39_acoCah	0.739294	1.3136	0.5628	2.45426e-05	318	66.9596	251.04	NA	139	44.6943	94.3057	NA	NA	0.860223	1.86075:1.86075:1:1:1:1	0.37638(0.364238:0.258278:0.506623)	-774.212	1554.66	0.397152	HKY
NM_008099	mm39_acoCah	0.170648	0.303228	0.56277	0.00354674	474	145.637	328.363	NA	82	36.1416	45.8584	NA	NA	0.211383	4.27328:4.27328:1:1:1:1	0.505208(0.525:0.496875:0.49375)	-929.163	1864.48	0.467129	HKY
NM_001353613	mm39_acoCah	0.239778	0.42631	0.562449	0.000177739	615	148.52	466.48	NA	139	50.2428	88.7572	NA	NA	0.284824	1.2816:2.1606:1:1:1:1	0.503949(0.504739:0.412322:0.594787)	-1311.41	2631.02	0.304268	TN
NM_153760	mm39_acoCah	0.226482	0.40268	0.562437	1.10668e-05	912	244.19	667.81	NA	197	77.6155	119.384	NA	NA	0.273659	3.4969:3.4969:1:1:1:1	0.495601(0.51173:0.410557:0.564516)	-1874.42	3754.93	0.402083	HKY
NM_153761	mm39_acoCah	0.226482	0.40268	0.562437	1.10668e-05	912	244.19	667.81	NA	197	77.6155	119.384	NA	NA	0.273659	3.4969:3.4969:1:1:1:1	0.474719(0.490169:0.393258:0.54073)	-1874.42	3754.93	0.402083	HKY
NM_001163161	mm39_acoCah	0.135291	0.240645	0.562199	0.00385786	648	170.116	477.884	NA	88	34.1176	53.8824	NA	NA	0.162949	24.783:24.783:24.783:24.783:1.9321:1	0.465753(0.47032:0.424658:0.502283)	-1188.51	2389.42	0.424889	TVM
NM_001359873	mm39_acoCah	0.0121106	0.0215441	0.56213	0.277109	492	131.011	360.989	NA	7	2.74629	4.25371	NA	NA	0.0146225	2.22925:2.22925:2.22925:2.22925:1:1	0.510101(0.557576:0.518182:0.454545)	-710.168	1428.59	0.33622	K3PUF
NM_001347514	mm39_acoCah	0.0941051	0.167412	0.562117	6.5776e-05	1767	559.209	1207.79	NA	181	81.7498	99.2502	NA	NA	0.117305	2.74747:4.41941:1:1:1:1	0.500563(0.581926:0.407095:0.512669)	-3051.15	6110.37	0.447004	TN
NM_001109759	mm39_acoCah	0.21208	0.377295	0.562107	1.17409e-08	1701	450.383	1250.62	NA	336	131.206	204.794	NA	NA	0.255825	4.61045:4.61045:4.61045:4.61045:0.844041:1	0.523038(0.512799:0.469283:0.587031)	-3347.1	6706.36	0.236688	TVM
NM_009638	mm39_acoCah	0.270377	0.481075	0.562026	6.43235e-05	732	149.139	582.861	NA	177	55.373	121.627	NA	NA	0.313304	2.09671:2.09671:2.09671:2.09671:1:1	0.410884(0.491837:0.402041:0.338776)	-1550.07	3108.3	0.325753	K3PUF
NM_001374153	mm39_acoCah	0.180272	0.320858	0.561845	8.05016e-06	1155	322.298	832.702	NA	208	84.8423	123.158	NA	NA	0.219502	2.52883:2.52883:1:1:1:1	0.475945(0.523196:0.416237:0.488402)	-2259.27	4524.61	0.352695	HKY
NM_207023	mm39_acoCah	0.181439	0.323012	0.56171	0.000102123	861	244.355	616.645	NA	153	63.2882	89.7118	NA	NA	0.221618	2.63871:2.63871:1:1:1:1	0.384009(0.353041:0.341216:0.45777)	-1684.39	3374.87	0.263337	HKY
NM_010819	mm39_acoCah	0.134411	0.239408	0.561431	0.00390666	651	171.55	479.45	NA	88	34.2534	53.7466	NA	NA	0.16208	24.8149:24.8149:24.8149:24.8149:1.93897:1	0.466667(0.472727:0.427273:0.5)	-1193.21	2398.82	0.426755	TVM
NM_001384210	mm39_acoCah	0.219948	0.391851	0.561307	1.29788e-10	1980	511.667	1468.33	NA	425	162.786	262.214	NA	NA	0.264371	1.84087:1.84087:1:1:1:1	0.502761(0.497741:0.446536:0.564006)	-4149.14	8304.31	0.35181	HKY
NM_001033185	mm39_acoCah	0.164145	0.292603	0.560982	0.000199509	858	233.401	624.599	NA	144	57.5717	86.4283	NA	NA	0.199089	2.79906:2.79906:1:1:1:1	0.50173(0.550173:0.418685:0.536332)	-1680.95	3367.98	0.479406	HKY
NM_153576	mm39_acoCah	0.141361	0.252034	0.56088	0.029153	357	98.1218	258.878	NA	52	20.9695	31.0305	NA	NA	0.17178	6.59815:6.59815:6.59815:6.59815:0.190189:1	0.543056(0.554167:0.470833:0.604167)	-666.388	1345.53	0.245898	TVM
NM_176950	mm39_acoCah	0.190584	0.339826	0.560829	0.0291657	276	66.0952	209.905	NA	52	18.6978	33.3022	NA	NA	0.226324	1.70743:1.70743:1:1:1:1	0.439863(0.463918:0.304124:0.551546)	-554.143	1114.56	0.346035	HKY
NM_053113	mm39_acoCah	0.231635	0.413127	0.560688	0.000868196	459	120.898	338.102	NA	103	40.1088	62.8912	NA	NA	0.279439	2.26411:2.26411:1:1:1:1	0.445513(0.474359:0.445513:0.416667)	-967.055	1940.27	0.248618	HKY
NM_001368713	mm39_acoCah	0.0445985	0.0796196	0.560145	0.0447778	813	270.985	542.015	NA	43	20.2793	22.7207	NA	NA	0.0562715	4.95599:4.95599:1:1:1:1	0.565564(0.602941:0.525735:0.568015)	-1294.42	2594.93	0.331009	HKY
NM_025890	mm39_acoCah	0.338556	0.604553	0.56001	6.53469e-08	1041	276.278	764.722	NA	271	106.271	164.729	NA	NA	0.409151	4.05706:4.05706:4.05706:4.05706:1.24054:1	0.506425(0.578231:0.380952:0.560091)	-2137.73	4287.71	0.540477	TVM
NM_145844	mm39_acoCah	0.214721	0.383435	0.559993	1.4466e-05	924	250.14	673.86	NA	190	75.74	114.26	NA	NA	0.260395	2.00089:2.80469:1:1:1:1	0.430245(0.456869:0.357827:0.476038)	-1893.52	3795.18	0.360978	TN
NM_001034905	mm39_acoCah	0.2072	0.370348	0.559474	0.0188906	261	80.4018	180.598	NA	53	23.4857	29.5143	NA	NA	0.257458	3.34147:7.82942:1:1:1:1	0.494505(0.56044:0.43956:0.483516)	-526.774	1062.04	0.48974	TN
NM_178611	mm39_acoCah	0.221873	0.396676	0.55933	0.00136376	456	144.215	311.785	NA	97	43.9064	53.0936	NA	NA	0.277156	5.3654:3.43034:1:1:1:1	0.492424(0.555195:0.373377:0.548701)	-931.538	1871.35	0.335326	TN
NM_001252679	mm39_acoCah	0.661017	1.18237	0.55906	0.000126589	303	86.5693	216.431	NA	114	47.5456	66.4544	NA	NA	0.809972	3.24396:3.24396:1:1:1:1	0.337963(0.427083:0.416667:0.170139)	-677.235	1360.72	0.457741	HKY
NM_001252680	mm39_acoCah	0.661017	1.18237	0.55906	0.000126589	303	86.5693	216.431	NA	114	47.5456	66.4544	NA	NA	0.809972	3.24396:3.24396:1:1:1:1	0.337963(0.427083:0.416667:0.170139)	-677.235	1360.72	0.457741	HKY
NM_001252681	mm39_acoCah	0.661017	1.18237	0.55906	0.000126589	303	86.5693	216.431	NA	114	47.5456	66.4544	NA	NA	0.809972	3.24396:3.24396:1:1:1:1	0.337963(0.427083:0.416667:0.170139)	-677.235	1360.72	0.457741	HKY
NM_021289	mm39_acoCah	0.661017	1.18237	0.55906	0.000126589	303	86.5693	216.431	NA	114	47.5456	66.4544	NA	NA	0.809972	3.24396:3.24396:1:1:1:1	0.337963(0.427083:0.416667:0.170139)	-677.235	1360.72	0.457741	HKY
NM_001034876	mm39_acoCah	0.120276	0.215197	0.55891	0.00185234	795	221.458	573.542	NA	101	41.2668	59.7332	NA	NA	0.146718	3.02518:4.50266:1:1:1:1	0.561958(0.581784:0.468401:0.635688)	-1463.67	2935.49	0.34229	TN
NM_028170	mm39_acoCah	0.201768	0.361049	0.558839	6.88054e-10	1905	585.323	1319.68	NA	374	165.489	208.511	NA	NA	0.250708	3.78686:3.78686:1:1:1:1	0.551661(0.562305:0.510125:0.582555)	-3747.17	7500.38	0.338938	HKY
NM_001346736	mm39_acoCah	0.196317	0.351336	0.558771	2.09077e-24	5391	1551.4	3839.6	NA	1046	438.957	607.043	NA	NA	0.240928	3.29076:2.50245:1:1:1:1	0.477009(0.532015:0.428943:0.470068)	-10709.8	21427.6	0.463297	TN
NM_001358785	mm39_acoCah	0.156787	0.280726	0.558504	0.000737206	783	203.049	579.951	NA	124	47.7805	76.2195	NA	NA	0.188927	2.40806:2.40806:2.40806:2.40806:1:1	0.614504(0.646947:0.480916:0.715649)	-1507.07	3022.29	0.320485	K3PUF
NM_010734	mm39_acoCah	0.229644	0.411269	0.558379	0.0106188	279	69.074	209.926	NA	60	22.247	37.753	NA	NA	0.27461	3.5599:3.5599:1:1:1:1	0.544326(0.505319:0.446809:0.680851)	-575.184	1156.64	0.397505	HKY
NM_025856	mm39_acoCah	0.164275	0.294209	0.558361	2.83634e-07	1593	480.787	1112.21	NA	268	116.945	151.055	NA	NA	0.203491	3.31277:3.31277:1:1:1:1	0.528485(0.572727:0.463636:0.549091)	-3089.64	6185.33	0.421457	HKY
NM_001362881	mm39_acoCah	0.117846	0.211084	0.558291	0.000621126	1104	281.175	822.825	NA	133	50.498	82.502	NA	NA	0.141593	2.64931:2.64931:1:1:1:1	0.396567(0.448509:0.360434:0.380759)	-1937.2	3880.47	0.458798	HKY
NM_010343	mm39_acoCah	0.112532	0.201594	0.558211	0.00717937	663	185.152	477.848	NA	79	32.3683	46.6317	NA	NA	0.137404	3.1557:3.1557:1:1:1:1	0.471471(0.518018:0.328829:0.567568)	-1202.75	2411.61	0.403829	HKY
NM_008191	mm39_acoCah	0.11165	0.200041	0.558132	0.0626758	318	75.2512	242.749	NA	37	13.2122	23.7878	NA	NA	0.132567	1.42199:3.19372:1:1:1:1	0.554517(0.584112:0.406542:0.672897)	-577.6	1163.6	0.301943	TN
NM_001166173	mm39_acoCah	0.215073	0.385344	0.558131	2.29854e-08	1545	472.527	1072.47	NA	304	134.112	169.888	NA	NA	0.267149	2.82346:4.33321:1:1:1:1	0.565397(0.567619:0.571429:0.557143)	-2981.01	5970.09	0.531089	TN
NM_001364024	mm39_acoCah	0.171967	0.308177	0.558013	0.00093513	651	173.508	477.492	NA	112	44.1703	67.8297	NA	NA	0.20827	1.59931:3.44111:1:1:1:1	0.511425(0.502016:0.443548:0.58871)	-1273.68	2555.54	0.597997	TN
NM_027981	mm39_acoCah	0.126024	0.225871	0.557945	0.00387793	651	200.77	450.23	NA	87	38.646	48.354	NA	NA	0.156817	1.78673:0.857263:0.316047:0.526068:0.331957:1	0.468654(0.538991:0.362385:0.504587)	-1211.69	2437.91	0.349575	GTR
NM_001374154	mm39_acoCah	0.199435	0.357523	0.557823	1.06725e-05	993	275.841	717.159	NA	194	79.1746	114.825	NA	NA	0.243349	2.50302:2.50302:1:1:1:1	0.466068(0.504491:0.435629:0.458084)	-1972.76	3951.6	0.435404	HKY
NM_183222	mm39_acoCah	0.183161	0.328493	0.557582	2.08941e-08	1758	473.388	1284.61	NA	321	127.731	193.269	NA	NA	0.222296	2.96188:2.96188:1:1:1:1	0.484087(0.492462:0.438861:0.520938)	-3440.86	6887.77	0.474957	HKY
NM_001166751	mm39_acoCah	0.283336	0.508272	0.557449	6.834e-07	906	239.472	666.528	NA	230	90.141	139.859	NA	NA	0.34279	2.45363:3.84001:1:1:1:1	0.435185(0.433007:0.374183:0.498366)	-1936.29	3880.72	0.357135	TN
NM_207544	mm39_acoCah	0.242018	0.434168	0.557429	6.12109e-06	924	227.271	696.729	NA	207	76.4154	130.585	NA	NA	0.28928	1.94559:3.09605:1:1:1:1	0.414849(0.4081:0.352025:0.484424)	-1926.21	3860.55	0.402921	TN
NM_010188	mm39_acoCah	0.16658	0.299153	0.556841	0.000251418	801	210.946	590.054	NA	136	53.1752	82.8248	NA	NA	0.201494	2.69977:2.69977:1:1:1:1	0.505597(0.505597:0.410448:0.600746)	-1579.22	3164.53	0.50261	HKY
NM_001166729	mm39_acoCah	0.172571	0.309991	0.556695	0.00018801	900	224.546	675.454	NA	150	56.0834	93.9166	NA	NA	0.206856	2.39819:2.39819:2.39819:2.39819:1:1	0.401316(0.350329:0.350329:0.503289)	-1731.34	3470.81	0.366899	K3PUF
NM_027018	mm39_acoCah	0.320297	0.575594	0.556463	1.62516e-05	690	151.726	538.274	NA	182	61.194	120.806	NA	NA	0.376435	1.54046:2.98227:1:1:1:1	0.412096(0.468354:0.394515:0.373418)	-1457.23	2922.64	0.525413	TN
NM_027970	mm39_acoCah	0.183652	0.330168	0.556238	9.7645e-07	1311	387.413	923.587	NA	239	102.749	136.251	NA	NA	0.226949	2.13127:3.03731:1:1:1:1	0.505072(0.542391:0.459783:0.513043)	-2554.84	5117.77	0.43598	TN
NM_001310539	mm39_acoCah	0.145096	0.260889	0.556159	0.000146436	1140	250.085	889.915	NA	165	55.3865	109.613	NA	NA	0.170498	1.62849:1.62849:1.62849:1.62849:0.411755:1	0.519097(0.492188:0.408854:0.65625)	-2147.06	4306.34	0.561468	TVM
NM_001167586	mm39_acoCah	0.238599	0.429077	0.556075	0.00940585	297	71.958	225.042	NA	68	24.8259	43.1741	NA	NA	0.284749	1.77071:1.77071:1:1:1:1	0.441667(0.41:0.44:0.475)	-630.229	1266.71	0.306045	HKY
NM_010511	mm39_acoCah	0.234268	0.421406	0.555918	1.38261e-08	1386	382.525	1003.47	NA	309	125.695	183.305	NA	NA	0.285916	2.83061:2.83061:2.83061:2.83061:0.370975:1	0.472455(0.502092:0.425732:0.48954)	-2881.11	5774.4	0.517733	TVM
NM_001384229	mm39_acoCah	0.244484	0.439945	0.555714	0.00174522	420	102.349	317.651	NA	96	35.233	60.767	NA	NA	0.292115	2.35143:2.35143:1:1:1:1	0.536643(0.468085:0.475177:0.666667)	-890.902	1787.98	0.289097	HKY
NM_026976	mm39_acoCah	0.163276	0.293818	0.555704	6.09462e-06	1254	370.887	883.113	NA	208	89.5325	118.468	NA	NA	0.201886	3.88466:5.24365:1:1:1:1	0.549645(0.57565:0.490544:0.582742)	-2380.75	4769.6	0.241857	TN
NM_134165	mm39_acoCah	0.150595	0.271063	0.55557	0.000337989	906	240.519	665.481	NA	137	53.9968	83.0032	NA	NA	0.182576	2.23083:3.51209:1:1:1:1	0.409241(0.348185:0.336634:0.542904)	-1710.48	3429.09	0.429823	TN
NM_172204	mm39_acoCah	0.138245	0.249022	0.555151	1.6863e-05	1287	417.183	869.817	NA	182	84.3578	97.6422	NA	NA	0.174154	6.25516:6.25516:1:1:1:1	0.583146(0.665169:0.44382:0.640449)	-2320.12	4646.3	0.390176	HKY
NM_001289689	mm39_acoCah	0.108279	0.195124	0.554926	0.000636579	1047	300.443	746.557	NA	123	51.7044	71.2956	NA	NA	0.1332	4.0074:4.0074:4.0074:4.0074:0.23596:1	0.465238(0.537143:0.397143:0.461429)	-1894.51	3801.26	0.585222	TVM
NM_001364447	mm39_acoCah	0.201303	0.362798	0.554861	6.31854e-17	3750	939.539	2810.46	NA	717	269.573	447.427	NA	NA	0.241764	2.65191:2.65191:2.65191:2.65191:0.514559:1	0.43963(0.512881:0.413739:0.392272)	-7392.37	14796.8	0.683979	TVM
NM_134239	mm39_acoCah	0.150727	0.271672	0.554811	0.000303737	858	244.818	613.182	NA	130	54.4024	75.5976	NA	NA	0.185237	4.1544:6.55568:1:1:1:1	0.43311(0.439799:0.364548:0.494983)	-1615.48	3239.11	0.362474	TN
NM_001271413	mm39_acoCah	0.217764	0.392562	0.554724	0.000212489	636	163.151	472.849	NA	134	51.3859	82.6141	NA	NA	0.262604	2.59061:2.59061:1:1:1:1	0.517913(0.523364:0.420561:0.609813)	-1314.34	2634.8	0.304128	HKY
NM_001271414	mm39_acoCah	0.217764	0.392562	0.554724	0.000212489	636	163.151	472.849	NA	134	51.3859	82.6141	NA	NA	0.262604	2.59061:2.59061:1:1:1:1	0.517913(0.523364:0.420561:0.609813)	-1314.34	2634.8	0.304128	HKY
NM_153052	mm39_acoCah	0.244785	0.441323	0.554663	1.70707e-05	726	195.701	530.299	NA	168	67.1197	100.88	NA	NA	0.297764	2.54325:2.54325:1:1:1:1	0.492637(0.534137:0.385542:0.558233)	-1536.28	3078.66	0.457401	HKY
NM_016914	mm39_acoCah	0.146175	0.263566	0.554606	0.0027044	645	154.119	490.881	NA	96	34.7013	61.2987	NA	NA	0.174225	4.86815:4.86815:4.86815:4.86815:2.50187:1	0.520927(0.508969:0.450673:0.603139)	-1208.72	2429.85	0.688915	TVM
NM_001362970	mm39_acoCah	0.219127	0.395142	0.554553	8.2737e-11	2157	526.907	1630.09	NA	432	159.08	272.92	NA	NA	0.262124	3.10786:3.10786:3.10786:3.10786:0.371052:1	0.417471(0.476552:0.426207:0.349655)	-4229.01	8470.14	0.593848	TVM
NM_009475	mm39_acoCah	0.142584	0.257191	0.554391	0.00937192	447	148.181	298.819	NA	64	30.2175	33.7825	NA	NA	0.180576	6.53861:2.11681:1:1:1:1	0.564444(0.726667:0.363333:0.603333)	-820.701	1649.68	0.589564	TN
NM_001329610	mm39_acoCah	0.162481	0.293214	0.554137	1.14579e-09	2667	575.577	2091.42	NA	416	138.045	277.955	NA	NA	0.190695	2.97199:2.97199:2.97199:2.97199:1:1	0.500932(0.499441:0.341163:0.662192)	-4945.73	9899.5	0.350905	K3PUF
NM_001164828	mm39_acoCah	0.111956	0.202053	0.554094	0.0198415	477	134.887	342.113	NA	59	24.5287	34.4713	NA	NA	0.137434	2.9811:2.9811:2.9811:2.9811:0.01:1	0.4875(0.53125:0.40625:0.525)	-861.64	1735.83	0.394401	TVM
NM_001363284	mm39_acoCah	0.239379	0.432096	0.553994	1.04521e-08	1389	385.663	1003.34	NA	310	126.983	183.017	NA	NA	0.292888	2.60751:1.40317:1:1:1:1	0.510854(0.515756:0.438025:0.578782)	-2818.25	5644.58	0.654158	TN
NM_001363283	mm39_acoCah	0.239379	0.432096	0.553994	1.04521e-08	1389	385.663	1003.34	NA	310	126.983	183.017	NA	NA	0.292888	2.60751:1.40317:1:1:1:1	0.510854(0.515756:0.438025:0.578782)	-2818.25	5644.58	0.654158	TN
NM_028672	mm39_acoCah	0.239379	0.432096	0.553994	1.04521e-08	1389	385.663	1003.34	NA	310	126.983	183.017	NA	NA	0.292888	2.60751:1.40317:1:1:1:1	0.510854(0.515756:0.438025:0.578782)	-2818.25	5644.58	0.654158	TN
NM_001361930	mm39_acoCah	0.133782	0.241516	0.553926	0.0022368	750	192.77	557.23	NA	103	39.5971	63.4029	NA	NA	0.161472	1.66244:2.5618:0.462779:0.462779:1:1	0.407407(0.438492:0.388889:0.394841)	-1397.35	2804.94	0.322141	TIM
NM_028550	mm39_acoCah	0.133782	0.241516	0.553926	0.0022368	750	192.77	557.23	NA	103	39.5971	63.4029	NA	NA	0.161472	1.66244:2.5618:0.462779:0.462779:1:1	0.407407(0.438492:0.388889:0.394841)	-1397.35	2804.94	0.322141	TIM
NM_001037841	mm39_acoCah	0.251785	0.454708	0.553729	0.0142451	237	66.7627	170.237	NA	52	21.5593	30.4407	NA	NA	0.308948	1.39495:5.45442:1:1:1:1	0.362543(0.35567:0.28866:0.443299)	-490.635	989.811	0.677041	TN
NM_001083884	mm39_acoCah	0.255588	0.461771	0.553494	3.29778e-05	684	162.808	521.192	NA	162	58.4439	103.556	NA	NA	0.304664	2.11044:2.11044:1:1:1:1	0.472005(0.404297:0.447266:0.564453)	-1447.7	2901.5	0.401001	HKY
NM_001330197	mm39_acoCah	0.255588	0.461771	0.553494	3.29778e-05	684	162.808	521.192	NA	162	58.4439	103.556	NA	NA	0.304664	2.11044:2.11044:1:1:1:1	0.472005(0.404297:0.447266:0.564453)	-1447.7	2901.5	0.401001	HKY
NM_027339	mm39_acoCah	0.255588	0.461771	0.553494	3.29778e-05	684	162.808	521.192	NA	162	58.4439	103.556	NA	NA	0.304664	2.11044:2.11044:1:1:1:1	0.472005(0.404297:0.447266:0.564453)	-1447.7	2901.5	0.401001	HKY
NM_199059	mm39_acoCah	0.107849	0.194893	0.553376	0.000627526	1050	300.727	749.273	NA	123	51.7077	71.2923	NA	NA	0.132779	4.00404:4.00404:4.00404:4.00404:0.236792:1	0.465812(0.535613:0.39886:0.462963)	-1899.39	3811.03	0.582221	TVM
NM_001077410	mm39_acoCah	0.207776	0.375573	0.553223	1.80691e-10	2025	531.583	1493.42	NA	403	157.779	245.221	NA	NA	0.251824	2.63481:2.63481:1:1:1:1	0.472908(0.518868:0.365022:0.534833)	-4015.56	8037.16	0.389539	HKY
NM_212486	mm39_acoCah	0.207776	0.375573	0.553223	1.80691e-10	2025	531.583	1493.42	NA	403	157.779	245.221	NA	NA	0.251824	2.63481:2.63481:1:1:1:1	0.472908(0.518868:0.365022:0.534833)	-4015.56	8037.16	0.389539	HKY
NM_178051	mm39_acoCah	0.142427	0.257476	0.553164	9.56131e-05	1035	294.658	740.342	NA	154	64.4392	89.5608	NA	NA	0.175181	3.65421:3.65421:1:1:1:1	0.487512(0.556196:0.348703:0.557637)	-1955.52	3917.11	0.273761	HKY
NM_001167536	mm39_acoCah	0.189229	0.342137	0.55308	3.07445e-05	948	258.489	689.511	NA	175	70.6979	104.302	NA	NA	0.230922	1.64233:2.98067:0.550546:1.23246:0.258654:1	0.410095(0.361199:0.378549:0.490536)	-1873.14	3760.64	0.86459	GTR
NM_001164235	mm39_acoCah	0.138314	0.250157	0.552908	1.69663e-05	1461	364.123	1096.88	NA	205	76.9066	128.093	NA	NA	0.166189	2.20525:2.20525:1:1:1:1	0.397959(0.444898:0.341837:0.407143)	-2669.04	5344.13	0.456111	HKY
NM_027944	mm39_acoCah	0.138314	0.250157	0.552908	1.69663e-05	1461	364.123	1096.88	NA	205	76.9066	128.093	NA	NA	0.166189	2.20525:2.20525:1:1:1:1	0.397959(0.444898:0.341837:0.407143)	-2669.04	5344.13	0.456111	HKY
NM_001040400	mm39_acoCah	0.195384	0.353392	0.552881	3.40108e-25	5376	1547.09	3828.91	NA	1042	439.971	602.029	NA	NA	0.240855	3.27372:2.51264:1:1:1:1	0.477435(0.532933:0.42943:0.469942)	-10676.6	21361.2	0.44542	TN
NM_028958	mm39_acoCah	0.202496	0.366378	0.552698	3.79389e-07	1389	350.112	1038.89	NA	264	99.9993	164.001	NA	NA	0.243804	3.65121:2.17595:0.990675:2.32988:1.18606:1	0.445621(0.567797:0.366525:0.402542)	-2696.81	5407.87	0.783746	GTR
NM_130873	mm39_acoCah	0.0953245	0.172514	0.552562	0.181818	240	48.4747	191.525	NA	25	7.85374	17.1463	NA	NA	0.110915	0.509153:0.509153:0.509153:0.509153:0.955662:1	0.535294(0.464706:0.6:0.541176)	-382.185	777.522	0.56988	TVM
NM_001081001	mm39_acoCah	0.165005	0.298897	0.552047	1.90765e-35	9810	2515.82	7294.18	NA	1602	616.021	985.979	NA	NA	0.199343	2.99809:2.99809:2.99809:2.99809:0.441701:1	0.436186(0.496847:0.430631:0.381081)	-18601.1	37214.3	0.644967	TVM
NM_009765	mm39_acoCah	0.165005	0.298897	0.552047	1.90765e-35	9810	2515.82	7294.18	NA	1602	616.021	985.979	NA	NA	0.199343	2.99809:2.99809:2.99809:2.99809:0.441701:1	0.436186(0.496847:0.430631:0.381081)	-18601.1	37214.3	0.644967	TVM
NM_207019	mm39_acoCah	0.165107	0.299149	0.551923	9.27037e-05	927	275.299	651.701	NA	152	65.8997	86.1003	NA	NA	0.204915	3.08851:3.08851:1:1:1:1	0.368817(0.354839:0.306452:0.445161)	-1765.01	3536.11	0.450845	HKY
NM_001359300	mm39_acoCah	0.187091	0.339003	0.551886	0.00107638	540	147.881	392.119	NA	99	40.1889	58.8111	NA	NA	0.228693	3.23948:5.18102:1:1:1:1	0.448029(0.41129:0.41129:0.521505)	-1071.18	2150.59	0.353683	TN
NM_001384243	mm39_acoCah	0.321445	0.582724	0.551625	0.000203738	420	101.349	318.651	NA	118	43.1546	74.8454	NA	NA	0.384494	1.70733:2.78329:1:1:1:1	0.528369(0.468085:0.457447:0.659574)	-938.447	1885.19	0.294477	TN
NM_001370812	mm39_acoCah	0.138623	0.251397	0.55141	4.97431e-06	1677	368.44	1308.56	NA	232	78.4208	153.579	NA	NA	0.1634	2.55298:2.55298:2.55298:2.55298:1:1	0.536116(0.521314:0.453819:0.633215)	-3027.75	6063.57	0.327283	K3PUF
NM_178734	mm39_acoCah	0.245071	0.444517	0.55132	1.17191e-13	2637	571.324	2065.68	NA	570	190.422	379.578	NA	NA	0.288282	2.14245:2.14245:2.14245:2.14245:1:1	0.519784(0.529115:0.444569:0.585666)	-5299.13	10606.3	0.513373	K3PUF
NM_001289837	mm39_acoCah	0.245071	0.444517	0.55132	1.17191e-13	2637	571.324	2065.68	NA	570	190.422	379.578	NA	NA	0.288282	2.14245:2.14245:2.14245:2.14245:1:1	0.519784(0.529115:0.444569:0.585666)	-5299.13	10606.3	0.513373	K3PUF
NM_001289836	mm39_acoCah	0.245071	0.444517	0.55132	1.17191e-13	2637	571.324	2065.68	NA	570	190.422	379.578	NA	NA	0.288282	2.14245:2.14245:2.14245:2.14245:1:1	0.519784(0.529115:0.444569:0.585666)	-5299.13	10606.3	0.513373	K3PUF
NM_001357255	mm39_acoCah	0.170109	0.308582	0.551259	0.00017946	876	221.187	654.813	NA	150	56.9913	93.0087	NA	NA	0.205073	3.00825:3.00825:1:1:1:1	0.547305(0.546205:0.448845:0.646865)	-1715.71	3437.51	0.427049	HKY
NM_033078	mm39_acoCah	0.138629	0.251595	0.550999	0.00152412	696	190.554	505.446	NA	100	40.6251	59.3749	NA	NA	0.169557	3.28877:3.28877:1:1:1:1	0.437768(0.433476:0.403433:0.476395)	-1311.62	2629.34	0.405124	HKY
NM_133654	mm39_acoCah	0.100068	0.181649	0.550884	0.000463037	1140	351.388	788.612	NA	126	56.3421	69.6579	NA	NA	0.125214	4.5003:2.82691:1:1:1:1	0.506963(0.497389:0.5:0.523499)	-2044.5	4097.1	0.465276	TN
NM_001256066	mm39_acoCah	0.393571	0.714848	0.550565	0.000560185	267	69.2586	197.741	NA	88	34.2156	53.7844	NA	NA	0.476909	1.71883:1.71883:1:1:1:1	0.427305(0.494681:0.356383:0.430851)	-610.712	1227.71	0.223294	HKY
NM_001270542	mm39_acoCah	0.393571	0.714848	0.550565	0.000560185	267	69.2586	197.741	NA	88	34.2156	53.7844	NA	NA	0.476909	1.71883:1.71883:1:1:1:1	0.434397(0.505319:0.356383:0.441489)	-610.712	1227.71	0.223294	HKY
NM_027249	mm39_acoCah	0.163016	0.296121	0.550504	0.00014435	828	244.856	583.144	NA	138	59.7126	78.2874	NA	NA	0.202378	3.08005:4.7219:1:1:1:1	0.501608(0.5209:0.405145:0.578778)	-1605.42	3218.99	0.320509	TN
NM_001081963	mm39_acoCah	0.153155	0.278209	0.550501	2.69603e-15	3903	1179.94	2723.06	NA	615	270.873	344.127	NA	NA	0.190961	3.82521:3.82521:1:1:1:1	0.538859(0.584784:0.5:0.531794)	-7289.34	14584.7	0.315212	HKY
NM_001361137	mm39_acoCah	0.128582	0.233622	0.550385	0.000114707	1101	323.646	777.354	NA	144	62.0168	81.9832	NA	NA	0.159459	2.06415:4.515:0.902356:0.532855:0.243384:1	0.595238(0.630728:0.460916:0.69407)	-1999.41	4013.13	0.593625	GTR
NM_001190310	mm39_acoCah	0.180716	0.328372	0.550338	0.00065237	618	155.838	462.162	NA	111	42.1713	68.8287	NA	NA	0.21795	2.51114:2.51114:1:1:1:1	0.461905(0.42619:0.42381:0.535714)	-1226.63	2459.38	0.361054	HKY
NM_010089	mm39_acoCah	0.299956	0.545125	0.550252	1.67237e-11	1494	385.424	1108.58	NA	400	154.879	245.121	NA	NA	0.363205	2.15088:2.15088:1:1:1:1	0.501221(0.54304:0.39652:0.564103)	-3201.88	6409.82	0.30793	HKY
NM_001364430	mm39_acoCah	0.0690319	0.125456	0.550249	0.0886219	387	109.253	277.747	NA	30	12.5059	17.4941	NA	NA	0.0849608	6.7926:6.7926:6.7926:6.7926:1:1	0.479487(0.396154:0.519231:0.523077)	-652.252	1312.83	0.291631	K3PUF
NM_177260	mm39_acoCah	0.178384	0.324189	0.550248	0.00113699	531	161.185	369.815	NA	93	41.1057	51.8943	NA	NA	0.222644	4.72629:1.79003:1:1:1:1	0.483516(0.513736:0.392857:0.543956)	-1035.19	2078.61	0.60284	TN
NM_173449	mm39_acoCah	0.217577	0.395558	0.550052	3.73845e-10	1815	451.84	1363.16	NA	379	142.51	236.49	NA	NA	0.261885	2.54888:2.54888:2.54888:2.54888:0.660499:1	0.435319(0.456522:0.396135:0.453301)	-3717.87	7447.87	0.361267	TVM
NM_001163791	mm39_acoCah	0.0828916	0.150719	0.549974	0.0409907	525	144.971	380.029	NA	48	19.6583	28.3417	NA	NA	0.101621	6.11485:3.38088:1:1:1:1	0.409091(0.508021:0.360963:0.358289)	-884.353	1776.94	0.328978	TN
NM_001370913	mm39_acoCah	0.213664	0.388511	0.549956	0.000726476	528	147.05	380.95	NA	109	44.9534	64.0466	NA	NA	0.262359	3.03608:3.03608:1:1:1:1	0.458101(0.519553:0.349162:0.505587)	-1074.29	2154.73	0.508503	HKY
NM_026105	mm39_acoCah	0.213664	0.388511	0.549956	0.000726476	528	147.05	380.95	NA	109	44.9534	64.0466	NA	NA	0.262359	3.03608:3.03608:1:1:1:1	0.458101(0.519553:0.349162:0.505587)	-1074.29	2154.73	0.508503	HKY
NM_001110133	mm39_acoCah	0.213664	0.388511	0.549956	0.000726476	528	147.05	380.95	NA	109	44.9534	64.0466	NA	NA	0.262359	3.03608:3.03608:1:1:1:1	0.458101(0.519553:0.349162:0.505587)	-1074.29	2154.73	0.508503	HKY
NM_009596	mm39_acoCah	0.436657	0.794181	0.549821	0.000412285	273	68.0435	204.957	NA	98	36.8957	61.1043	NA	NA	0.525768	1.52204:1.52204:1:1:1:1	0.444444(0.483871:0.370968:0.478495)	-640.386	1287.05	0.325059	HKY
NM_001034910	mm39_acoCah	0.258026	0.469678	0.549367	0.0147383	225	62.7002	162.3	NA	54	22.2953	31.7047	NA	NA	0.317006	2.76043:2.76043:1:1:1:1	0.436404(0.361842:0.453947:0.493421)	-479.867	966.071	0.272807	HKY
NM_001166835	mm39_acoCah	0.188139	0.342478	0.549348	2.45387e-05	918	249.224	668.776	NA	171	69.115	101.885	NA	NA	0.23004	2.45767:4.37439:1:1:1:1	0.410966(0.371336:0.394137:0.467427)	-1824.22	3656.56	0.557811	TN
NM_001285965	mm39_acoCah	0.160428	0.292279	0.548885	4.18256e-05	1029	262.517	766.483	NA	168	64.5507	103.449	NA	NA	0.194065	3.57896:3.57896:3.57896:3.57896:1:1	0.372123(0.41688:0.309463:0.390026)	-1998.02	4004.16	0.547634	K3PUF
NM_001285963	mm39_acoCah	0.160428	0.292279	0.548885	4.18256e-05	1029	262.517	766.483	NA	168	64.5507	103.449	NA	NA	0.194065	3.57896:3.57896:3.57896:3.57896:1:1	0.362843(0.406484:0.301746:0.380299)	-1998.02	4004.16	0.547634	K3PUF
NM_001159297	mm39_acoCah	0.157288	0.286589	0.548828	0.00228808	540	165.739	374.261	NA	88	39.2975	48.7025	NA	NA	0.196974	4.46004:4.46004:1:1:1:1	0.509158(0.519231:0.5:0.508242)	-1046.32	2098.77	0.402571	HKY
NM_001289839	mm39_acoCah	0.245147	0.446797	0.548678	7.13068e-14	2634	569.552	2064.45	NA	570	190.713	379.287	NA	NA	0.28875	2.13185:2.13185:2.13185:2.13185:1:1	0.519619(0.528587:0.443946:0.586323)	-5295.02	10598.1	0.508993	K3PUF
NM_001289838	mm39_acoCah	0.245147	0.446797	0.548678	7.13068e-14	2634	569.552	2064.45	NA	570	190.713	379.287	NA	NA	0.28875	2.13185:2.13185:2.13185:2.13185:1:1	0.519619(0.528587:0.443946:0.586323)	-5295.02	10598.1	0.508993	K3PUF
NM_001369837	mm39_acoCah	0.153148	0.27916	0.548603	0.000255574	924	218.575	705.425	NA	144	51.9752	92.0248	NA	NA	0.182956	1.68517:2.45071:1:1:1:1	0.496224(0.475728:0.398058:0.614887)	-1786.98	3582.09	0.342603	TN
NM_001135198	mm39_acoCah	0.154309	0.281535	0.5481	1.37931e-06	1596	379.4	1216.6	NA	248	89.9345	158.065	NA	NA	0.184553	2.99785:2.99785:2.99785:2.99785:1:1	0.467826(0.489565:0.418261:0.495652)	-3054.24	6116.55	0.406868	K3PUF
NM_001379658	mm39_acoCah	0.154309	0.281535	0.5481	1.37931e-06	1596	379.4	1216.6	NA	248	89.9345	158.065	NA	NA	0.184553	2.99785:2.99785:2.99785:2.99785:1:1	0.467826(0.489565:0.418261:0.495652)	-3054.24	6116.55	0.406868	K3PUF
NM_207203	mm39_acoCah	0.136442	0.249096	0.547748	2.28136e-12	3177	1276.06	1900.94	NA	464	255.51	208.49	NA	NA	0.18169	3.35642:4.94487:1:1:1:1	0.611465(0.643767:0.671975:0.518653)	-5833.53	11675.1	0.452368	TN
NM_001382463	mm39_acoCah	0.154986	0.282964	0.547724	7.13894e-05	975	281.673	693.327	NA	157	66.8597	90.1403	NA	NA	0.191959	3.55861:3.55861:1:1:1:1	0.551478(0.547401:0.51682:0.590214)	-1874.99	3756.06	0.372974	HKY
NM_177712	mm39_acoCah	0.353474	0.645892	0.547264	1.06729e-11	1299	299.788	999.212	NA	395	139.869	255.131	NA	NA	0.420959	1.87478:1.87478:1:1:1:1	0.420759(0.481027:0.372768:0.408482)	-2920.56	5847.17	0.513962	HKY
NM_027170	mm39_acoCah	0.120265	0.219762	0.547251	0.0207495	444	93.7202	350.28	NA	55	18.0603	36.9397	NA	NA	0.141267	1:1:1:1:1:1	0.492537(0.325871:0.577114:0.574627)	-795.808	1595.7	0.450617	F81
NM_013605	mm39_acoCah	0.195578	0.357444	0.547159	3.05305e-09	1830	499.682	1330.32	NA	337	137.175	199.825	NA	NA	0.239776	3.2169:4.27151:0.927937:1.23481:2.33684:1	0.543249(0.487342:0.594146:0.548259)	-3436.31	6886.81	0.464677	GTR
NM_001166748	mm39_acoCah	0.267263	0.488466	0.547147	1.16785e-06	879	218.665	660.335	NA	214	80.6846	133.315	NA	NA	0.32229	1.54106:2.73571:0.455965:0.455965:1:1	0.440157(0.422819:0.394295:0.503356)	-1865.06	3740.33	0.673601	TIM
NM_001166850	mm39_acoCah	0.282714	0.517055	0.546777	2.13961e-07	912	243.807	668.193	NA	233	93.2546	139.745	NA	NA	0.345361	2.02184:2.98831:0.506053:0.506053:1:1	0.441017(0.436688:0.383117:0.503247)	-1950.68	3911.56	0.438251	TIM
NM_054059	mm39_acoCah	0.256976	0.47007	0.546676	4.38041e-14	2112	583.127	1528.87	NA	503	206.715	296.285	NA	NA	0.315812	2.85467:3.51138:1:1:1:1	0.470061(0.521924:0.39604:0.492221)	-4401.34	8810.74	0.330071	TN
NM_177464	mm39_acoCah	0.129537	0.237033	0.546493	5.99088e-08	2259	606.321	1652.68	NA	301	120.903	180.097	NA	NA	0.158389	3.75725:3.75725:3.75725:3.75725:0.492202:1	0.44738(0.532861:0.446521:0.362758)	-4054.96	8122.02	0.580498	TVM
NM_008329	mm39_acoCah	0.19179	0.351217	0.546073	3.29063e-09	1770	469.001	1301	NA	331	131.621	199.379	NA	NA	0.234034	2.64962:1.74689:0.706515:0.706515:1:1	0.397849(0.441935:0.352419:0.399194)	-3495.92	7001.95	0.433027	TIM
NM_001166619	mm39_acoCah	0.309909	0.567813	0.545795	2.74973e-05	567	141.195	425.805	NA	153	57.8237	95.1763	NA	NA	0.374132	1.85558:1.85558:1:1:1:1	0.490501(0.468912:0.458549:0.544041)	-1221.02	2448.18	0.42129	HKY
NM_008249	mm39_acoCah	0.132855	0.243421	0.545783	4.20507e-05	1185	334.858	850.142	NA	168	70.4213	97.5787	NA	NA	0.164099	3.02745:3.02745:1:1:1:1	0.447943(0.513854:0.391688:0.438287)	-2238.28	4482.62	0.448818	HKY
NM_001323251	mm39_acoCah	0.183497	0.336239	0.545734	7.21055e-06	1173	253.89	919.11	NA	209	70.2376	138.762	NA	NA	0.216557	1.66604:1.66604:1.66604:1.66604:1:1	0.38875(0.45125:0.36125:0.35375)	-2314.11	4636.33	0.37942	K3PUF
NM_001370865	mm39_acoCah	0.14678	0.269008	0.545634	6.59234e-14	3516	1082.72	2433.28	NA	533	239.416	293.584	NA	NA	0.184419	5.13068:5.13068:1:1:1:1	0.583957(0.619701:0.530756:0.601413)	-6474.27	12954.6	0.4707	HKY
NM_001370993	mm39_acoCah	0.132514	0.242912	0.545522	9.92059e-08	1971	640.178	1330.82	NA	273	127.926	145.074	NA	NA	0.168371	3.47381:1.53698:1:1:1:1	0.511028(0.574436:0.360902:0.597744)	-3517.62	7043.31	0.637106	TN
NM_025560	mm39_acoCah	0.138641	0.254257	0.545281	0.00177562	603	166.108	436.892	NA	88	36.1518	51.8482	NA	NA	0.17049	3.14225:3.14225:1:1:1:1	0.628713(0.655941:0.534653:0.695545)	-1131.2	2268.52	0.523119	HKY
NM_030736	mm39_acoCah	0.291762	0.535221	0.545125	1.13303e-07	912	247.481	664.519	NA	238	96.6014	141.399	NA	NA	0.357827	2.09843:2.97314:0.489447:0.489447:1:1	0.439394(0.436688:0.383117:0.498377)	-1956.57	3923.33	0.398371	TIM
NM_001001981	mm39_acoCah	0.122543	0.224859	0.544979	4.20473e-08	2313	656.755	1656.24	NA	298	125.508	172.492	NA	NA	0.151595	2.63427:2.01742:0.605048:0.605048:1:1	0.465642(0.539052:0.385403:0.472471)	-4128.36	8266.8	0.321972	TIM
NM_001136226	mm39_acoCah	0.122543	0.224859	0.544979	4.20473e-08	2313	656.755	1656.24	NA	298	125.508	172.492	NA	NA	0.151595	2.63427:2.01742:0.605048:0.605048:1:1	0.465642(0.539052:0.385403:0.472471)	-4128.36	8266.8	0.321972	TIM
NM_001370803	mm39_acoCah	0.129919	0.238453	0.544842	4.32883e-42	14220	3732.58	10487.4	NA	1898	749.949	1148.05	NA	NA	0.158408	2.87961:2.87961:2.87961:2.87961:1:1	0.523544(0.599158:0.396842:0.574632)	-25862	51732.1	0.561436	K3PUF
NM_001167767	mm39_acoCah	0.217356	0.398997	0.544755	5.11158e-05	702	193.885	508.115	NA	148	60.9645	87.0355	NA	NA	0.267523	2.16124:3.82285:1:1:1:1	0.45429(0.516878:0.343882:0.50211)	-1437.09	2882.35	0.506434	TN
NM_026188	mm39_acoCah	0.135689	0.249175	0.544554	0.00172003	684	178.164	505.836	NA	98	38.4906	59.5094	NA	NA	0.165249	2.31275:2.31275:1:1:1:1	0.456332(0.49345:0.423581:0.451965)	-1296.1	2598.31	0.508477	HKY
NM_001033767	mm39_acoCah	0.205335	0.377089	0.544527	4.89397e-07	1215	304.077	910.923	NA	240	91.2118	148.788	NA	NA	0.24832	1.14407:1.72423:0.400766:0.68383:0.314358:1	0.420966(0.454545:0.323096:0.485258)	-2440.1	4894.49	0.707308	GTR
NM_178258	mm39_acoCah	0.151761	0.27914	0.543674	0.000861532	690	205.923	484.077	NA	109	47.8479	61.1521	NA	NA	0.189776	5.58364:5.58364:1:1:1:1	0.481241(0.489177:0.435065:0.519481)	-1316.52	2639.14	0.479206	HKY
NM_053224	mm39_acoCah	0.185621	0.341621	0.543352	2.10333e-05	945	247.024	697.976	NA	172	67.8431	104.157	NA	NA	0.226399	2.47179:4.28167:1:1:1:1	0.439873(0.381329:0.398734:0.539557)	-1866.49	3741.11	0.492417	TN
NM_001310328	mm39_acoCah	0.37681	0.693888	0.543042	2.32228e-05	492	96.5371	395.463	NA	152	47.1381	104.862	NA	NA	0.439025	1:1:1:1:1:1	0.380814(0.511628:0.290698:0.340116)	-1097.47	2199.01	0.44326	F81
NM_172392	mm39_acoCah	0.255026	0.469843	0.542791	7.41944e-14	2163	485.668	1677.33	NA	522	181.59	340.41	NA	NA	0.30326	1.65968:1.65968:1:1:1:1	0.405125(0.443906:0.402355:0.369114)	-4560.84	9127.7	0.353371	HKY
NM_001113238	mm39_acoCah	0.173874	0.320394	0.542687	8.31492e-08	1515	407.719	1107.28	NA	268	108.334	159.666	NA	NA	0.213305	2.90813:2.90813:1:1:1:1	0.489849(0.498035:0.440079:0.531434)	-2947.48	5901.01	0.460563	HKY
NM_201608	mm39_acoCah	0.270451	0.498609	0.542411	8.39933e-08	984	251.402	732.598	NA	247	95.7137	151.286	NA	NA	0.328743	2.37813:3.24124:1.76657:0.974566:0.740405:1	0.514099(0.549849:0.400302:0.592145)	-2115.29	4244.93	0.190153	GTR
NM_012014	mm39_acoCah	0.133079	0.245398	0.542299	1.41407e-10	2736	865.304	1870.7	NA	388	178.605	209.395	NA	NA	0.168602	3.6214:3.6214:1:1:1:1	0.590747(0.592176:0.591104:0.58896)	-4933.92	9873.86	0.442734	HKY
NM_001316710	mm39_acoCah	0.133079	0.245398	0.542299	1.41407e-10	2736	865.304	1870.7	NA	388	178.605	209.395	NA	NA	0.168602	3.6214:3.6214:1:1:1:1	0.590747(0.592176:0.591104:0.58896)	-4933.92	9873.86	0.442734	HKY
NM_001357421	mm39_acoCah	0.128143	0.236504	0.541824	1.64355e-06	1791	448.344	1342.66	NA	236	89.987	146.013	NA	NA	0.155269	2.5381:2.5381:2.5381:2.5381:1:1	0.55021(0.574132:0.528391:0.548107)	-3231.37	6470.8	0.357155	K3PUF
NM_019955	mm39_acoCah	0.188172	0.347307	0.541805	8.22372e-08	1398	397.315	1000.68	NA	262	110.801	151.199	NA	NA	0.233399	1.67995:1.67995:1.67995:1.67995:0.314934:1	0.536619(0.578029:0.471253:0.560575)	-2733.01	5478.21	0.52194	TVM
NM_007887	mm39_acoCah	0.292494	0.539902	0.541754	4.93142e-12	1494	379.417	1114.58	NA	401	154.739	246.261	NA	NA	0.355326	2.01491:2.01491:1:1:1:1	0.506325(0.547438:0.405123:0.566414)	-3294.19	6594.42	0.41402	HKY
NM_030737	mm39_acoCah	0.219354	0.404943	0.541692	2.40315e-06	948	253.629	694.371	NA	200	80.5474	119.453	NA	NA	0.269007	2.39302:2.39302:1:1:1:1	0.431125(0.411672:0.395899:0.485804)	-1946.23	3898.53	0.30013	HKY
NM_001018087	mm39_acoCah	0.287209	0.530386	0.541509	0.000596884	453	105.528	347.472	NA	107	38.4473	68.5527	NA	NA	0.343858	0.751077:1.28271:0.0344294:0.213136:0.452565:1	0.542763(0.638158:0.3125:0.677632)	-938.744	1892.27	0.33773	GTR
NM_001309398	mm39_acoCah	0.61616	1.13795	0.541464	3.93428e-07	432	99.2852	332.715	NA	176	62.5333	113.467	NA	NA	0.736082	2.71705:1.3585:1:1:1:1	0.435982(0.400662:0.321192:0.586093)	-1031.75	2071.79	0.379974	TN
NM_030747	mm39_acoCah	0.211945	0.391669	0.541133	4.73122e-09	1590	376.75	1213.25	NA	321	117.042	203.958	NA	NA	0.254531	2.32998:2.32998:1:1:1:1	0.528395(0.519444:0.447222:0.618519)	-3177.32	6360.69	0.431794	HKY
NM_001347565	mm39_acoCah	0.139398	0.257649	0.541037	3.47819e-08	2010	574.942	1435.06	NA	291	123.807	167.193	NA	NA	0.173222	3.81861:3.81861:1:1:1:1	0.558025(0.579259:0.465926:0.628889)	-3708.19	7422.41	0.259838	HKY
NM_026639	mm39_acoCah	0.139942	0.258713	0.540917	0.000181195	900	225.535	674.465	NA	131	50.0454	80.9546	NA	NA	0.169705	2.69097:4.14747:1:1:1:1	0.511074(0.506645:0.398671:0.627907)	-1705.44	3419.01	0.411391	TN
NM_001170641	mm39_acoCah	0.138193	0.255498	0.540877	5.83122e-07	1668	488.822	1179.18	NA	234	101.529	132.471	NA	NA	0.17257	5.80906:4.11639:1:1:1:1	0.566785(0.611702:0.43883:0.649823)	-2948.64	5905.35	0.378263	TN
NM_001357423	mm39_acoCah	0.126175	0.233326	0.540766	1.283e-06	1824	459.311	1364.69	NA	238	91.303	146.697	NA	NA	0.153157	2.61508:2.61508:2.61508:2.61508:1:1	0.544186(0.574419:0.517829:0.54031)	-3291.17	6590.41	0.300753	K3PUF
NM_001126321	mm39_acoCah	0.373565	0.690861	0.540724	3.90876e-05	492	96.3614	395.639	NA	151	46.893	104.107	NA	NA	0.435709	1:1:1:1:1:1	0.379845(0.511628:0.287791:0.340116)	-1094.9	2193.87	0.466509	F81
NM_021334	mm39_acoCah	0.164521	0.304276	0.540696	2.84563e-14	3408	864.874	2543.13	NA	561	216.611	344.389	NA	NA	0.199987	3.57262:3.57262:3.57262:3.57262:0.99944:1	0.525783(0.545726:0.423932:0.607692)	-6458.67	12929.4	0.573701	TVM
NM_001289574	mm39_acoCah	0.126947	0.234871	0.540495	9.52799e-06	1428	359.684	1068.32	NA	191	73.3106	117.689	NA	NA	0.154131	1.77277:1.77277:1.77277:1.77277:0.184076:1	0.443746(0.494759:0.374214:0.462264)	-2642.93	5298.03	0.625065	TVM
NM_175558	mm39_acoCah	0.138042	0.255426	0.54044	7.69752e-07	1545	475.23	1069.77	NA	227	102.411	124.589	NA	NA	0.174149	5.53395:3.70437:1:1:1:1	0.584288(0.638359:0.501908:0.612595)	-2903.63	5815.34	0.541442	TN
NM_026107	mm39_acoCah	0.0901881	0.166916	0.540319	7.00743e-05	1632	464.33	1167.67	NA	162	68.6801	93.3199	NA	NA	0.112019	3.78973:2.17747:1:1:1:1	0.525434(0.583483:0.411131:0.581688)	-2775.07	5558.22	0.412043	TN
NM_001302374	mm39_acoCah	0.0901881	0.166916	0.540319	7.00743e-05	1632	464.33	1167.67	NA	162	68.6801	93.3199	NA	NA	0.112019	3.78973:2.17747:1:1:1:1	0.525434(0.583483:0.411131:0.581688)	-2775.07	5558.22	0.412043	TN
NM_134046	mm39_acoCah	0.129061	0.238865	0.540309	0.000286495	888	262.457	625.543	NA	124	54.201	69.799	NA	NA	0.161514	4.15005:4.15005:1:1:1:1	0.511706(0.561873:0.409699:0.563545)	-1666.75	3339.58	0.466064	HKY
NM_001081642	mm39_acoCah	0.596086	1.10426	0.539805	6.4747e-08	462	125.354	336.646	NA	184	75.1118	108.888	NA	NA	0.733968	3.11485:3.11485:1:1:1:1	0.300926(0.384259:0.196759:0.321759)	-1098.22	2202.6	0.422914	HKY
NM_001355262	mm39_acoCah	0.165313	0.306437	0.539469	3.31338e-07	1410	405.205	1004.79	NA	234	100.097	133.903	NA	NA	0.205869	2.89941:2.89941:1:1:1:1	0.468861(0.530786:0.33758:0.538217)	-2655.56	5317.18	0.318037	HKY
NM_008332	mm39_acoCah	0.165313	0.306437	0.539469	3.31338e-07	1410	405.205	1004.79	NA	234	100.097	133.903	NA	NA	0.205869	2.89941:2.89941:1:1:1:1	0.468861(0.530786:0.33758:0.538217)	-2655.56	5317.18	0.318037	HKY
NM_145972	mm39_acoCah	0.122864	0.227751	0.539467	8.72525e-07	1692	521.304	1170.7	NA	225	101.742	123.258	NA	NA	0.15518	4.0773:2.74177:1:1:1:1	0.479056(0.49823:0.413274:0.525664)	-3074.78	6157.63	0.442027	TN
NM_146077	mm39_acoCah	0.160272	0.297169	0.53933	3.84065e-07	1521	380.454	1140.55	NA	250	95.5354	154.465	NA	NA	0.194515	2.44137:2.44137:1:1:1:1	0.505906(0.531496:0.371063:0.615157)	-2954.01	5914.07	0.387819	HKY
NM_001165929	mm39_acoCah	0.109891	0.203906	0.53893	7.50443e-05	1275	397.255	877.745	NA	151	68.9252	82.0748	NA	NA	0.139184	4.14684:2.59313:0.525395:0.525395:1:1	0.558219(0.690639:0.396119:0.5879)	-2274.88	4559.91	0.30346	TIM
NM_001289896	mm39_acoCah	0.128295	0.238176	0.538657	0.00138069	705	222.95	482.05	NA	97	44.8109	52.1891	NA	NA	0.163044	5.08773:5.08773:1:1:1:1	0.567797(0.601695:0.5:0.601695)	-1315.31	2636.72	0.359046	HKY
NM_009139	mm39_acoCah	0.1908	0.354485	0.538246	0.0136532	345	69.5851	275.415	NA	62	19.8061	42.1939	NA	NA	0.223815	1.40026:6.00348:1:1:1:1	0.467236(0.42735:0.465812:0.508547)	-680.166	1368.7	0.492042	TN
NM_023529	mm39_acoCah	0.152595	0.283563	0.538134	0.00016134	801	247.488	553.512	NA	129	58.5419	70.4581	NA	NA	0.19306	4.59963:4.59963:1:1:1:1	0.53296(0.557836:0.453358:0.587687)	-1538.63	3083.35	0.433796	HKY
NM_145228	mm39_acoCah	0.29618	0.550471	0.538048	1.26696e-08	1020	247.922	772.078	NA	269	100.539	168.461	NA	NA	0.357988	2.74852:2.74852:1:1:1:1	0.490991(0.505405:0.345946:0.621622)	-2221.84	4449.75	0.312845	HKY
NM_009355	mm39_acoCah	0.215848	0.401169	0.538047	5.10557e-07	1077	274.652	802.348	NA	226	87.8758	138.124	NA	NA	0.263108	2.8133:2.8133:1:1:1:1	0.535779(0.513587:0.463315:0.630435)	-2219.4	4444.87	0.398994	HKY
NM_009802	mm39_acoCah	0.31536	0.58619	0.537984	9.20441e-08	906	190.767	715.233	NA	250	82.8629	167.137	NA	NA	0.372386	1.75152:1.75152:1:1:1:1	0.48218(0.454403:0.341195:0.650943)	-1981.56	3969.2	0.323703	HKY
NM_001115077	mm39_acoCah	0.223913	0.416338	0.537816	3.65681e-09	1419	399.425	1019.57	NA	301	126.853	174.147	NA	NA	0.278078	1.15842:1.72769:0.346042:0.461082:0.612751:1	0.489888(0.508368:0.367155:0.594142)	-2872.47	5759.19	0.378241	GTR
NM_001195710	mm39_acoCah	0.130699	0.243118	0.537594	0.00673005	513	126.693	386.307	NA	70	26.5231	43.4769	NA	NA	0.158462	2.35038:4.05035:1:1:1:1	0.536723(0.522599:0.437853:0.649718)	-960.86	1929.96	0.252956	TN
NM_001356630	mm39_acoCah	0.167258	0.311196	0.537469	0.0086773	351	93.3869	257.613	NA	58	23.3622	34.6378	NA	NA	0.205554	5.96246:5.96246:1:1:1:1	0.520833(0.458333:0.470833:0.633333)	-669.184	1344.58	0.333558	HKY
NM_019577	mm39_acoCah	0.167258	0.311196	0.537469	0.0086773	351	93.3869	257.613	NA	58	23.3622	34.6378	NA	NA	0.205554	5.96246:5.96246:1:1:1:1	0.520833(0.458333:0.470833:0.633333)	-669.184	1344.58	0.333558	HKY
NM_008978	mm39_acoCah	0.117	0.217788	0.537222	9.61674e-05	1269	272.501	996.499	NA	155	52.2846	102.715	NA	NA	0.138643	1.34239:1.34239:1.34239:1.34239:0.318975:1	0.411397(0.453162:0.347775:0.433255)	-2266.21	4544.63	0.595924	TVM
NM_053217	mm39_acoCah	0.279687	0.520924	0.536905	5.2596e-11	1383	340.018	1042.98	NA	356	134.496	221.504	NA	NA	0.338997	1.94089:1.94089:1:1:1:1	0.480014(0.535332:0.346895:0.557816)	-2980.16	5966.38	0.353867	HKY
NM_001362130	mm39_acoCah	0.279687	0.520924	0.536905	5.2596e-11	1383	340.018	1042.98	NA	356	134.496	221.504	NA	NA	0.338997	1.94089:1.94089:1:1:1:1	0.480014(0.535332:0.346895:0.557816)	-2980.16	5966.38	0.353867	HKY
NM_001310665	mm39_acoCah	0.255578	0.476045	0.536879	9.48929e-08	1050	255.061	794.939	NA	244	91.2739	152.726	NA	NA	0.309133	1.98005:1.98005:1.98005:1.98005:0.326651:1	0.510446(0.534188:0.400285:0.596866)	-2155.92	4324.08	0.655543	TVM
NM_001370591	mm39_acoCah	0.252941	0.471202	0.536798	6.64022e-08	1113	265.435	847.565	NA	256	94.3235	161.677	NA	NA	0.304993	1.86085:1.86085:1.86085:1.86085:0.34014:1	0.506272(0.537634:0.388441:0.592742)	-2281.76	4575.75	0.675141	TVM
NM_001378510	mm39_acoCah	0.151518	0.28231	0.536708	1.84623e-05	1017	303.255	713.745	NA	159	70.2544	88.7456	NA	NA	0.190518	3.18234:5.34032:1:1:1:1	0.548591(0.48105:0.672012:0.492711)	-1919.52	3847.15	0.570173	TN
NM_145078	mm39_acoCah	0.382637	0.713283	0.536445	8.55177e-12	1197	278.515	918.485	NA	366	132.174	233.826	NA	NA	0.459571	2.59097:2.59097:1:1:1:1	0.368056(0.406863:0.340686:0.356618)	-2653.82	5313.71	0.353818	HKY
NM_001081180	mm39_acoCah	0.142358	0.265705	0.535777	1.52226e-11	3018	772.113	2245.89	NA	439	171.589	267.411	NA	NA	0.173915	2.12567:1.67382:0.470912:0.790638:0.813541:1	0.448919(0.493124:0.426817:0.426817)	-5522.66	11059.4	0.27053	GTR
NM_027163	mm39_acoCah	0.197061	0.368201	0.535198	0.00114643	531	127.651	403.349	NA	102	37.9025	64.0975	NA	NA	0.238202	1.9692:1.9692:1.9692:1.9692:1:1	0.436594(0.456522:0.366848:0.486413)	-1070.39	2149.02	0.348507	K3PUF
NM_009627	mm39_acoCah	0.152948	0.285902	0.534969	0.00133639	552	146.207	405.793	NA	87	35.013	51.987	NA	NA	0.188163	3.76874:2.19909:1:1:1:1	0.572072(0.551351:0.497297:0.667568)	-1064.9	2138.02	0.303832	TN
NM_008458	mm39_acoCah	0.144265	0.269691	0.534928	1.14976e-05	1224	308.866	915.134	NA	182	70.4081	111.592	NA	NA	0.175915	2.76412:2.76412:1:1:1:1	0.494817(0.509569:0.339713:0.635167)	-2305.4	4616.87	0.406115	HKY
NM_001163626	mm39_acoCah	0.136192	0.254651	0.53482	6.57805e-06	1263	414.677	848.323	NA	178	85.0005	92.9995	NA	NA	0.175085	6.44359:6.44359:1:1:1:1	0.582761(0.670481:0.439359:0.638444)	-2269.46	4544.98	0.443591	HKY
NM_027618	mm39_acoCah	0.167212	0.312836	0.534503	3.74408e-07	1359	364.355	994.645	NA	233	94.749	138.251	NA	NA	0.206255	3.13054:1.99185:1:1:1:1	0.429677(0.493671:0.359705:0.435654)	-2627.87	5263.83	0.367176	TN
NM_001368295	mm39_acoCah	0.152774	0.285882	0.534394	0.000155556	894	218.39	675.61	NA	140	52.7665	87.2335	NA	NA	0.18529	2.01328:2.01328:2.01328:2.01328:0.621292:1	0.556856(0.568562:0.463211:0.638796)	-1718.78	3449.85	0.536247	TVM
NM_001037933	mm39_acoCah	0.22047	0.412806	0.534077	0.000475973	498	122.211	375.789	NA	104	39.3606	64.6394	NA	NA	0.26767	3.89328:3.89328:3.89328:3.89328:0.326174:1	0.499002(0.473054:0.446108:0.577844)	-1014.09	2040.7	0.386892	TVM
NM_001316696	mm39_acoCah	0.158686	0.297131	0.53406	3.38451e-06	1197	333.738	863.262	NA	197	82.7237	114.276	NA	NA	0.197286	3.65012:3.65012:1:1:1:1	0.54238(0.53912:0.496333:0.591687)	-2307.43	4620.92	0.450474	HKY
NM_001284387	mm39_acoCah	0.144113	0.269896	0.533957	0.0108325	360	93.2406	266.759	NA	54	21.3638	32.6362	NA	NA	0.176691	8.38325:8.38325:8.38325:8.38325:1:1	0.451791(0.557851:0.38843:0.409091)	-680.699	1369.75	0.3737	K3PUF
NM_172796	mm39_acoCah	0.167894	0.314517	0.533816	2.04643e-12	2706	685.72	2020.28	NA	455	176.854	278.146	NA	NA	0.20505	1.43223:2.3087:0.59974:0.809301:0.511169:1	0.449506(0.479693:0.372119:0.496707)	-5169.94	10354	0.806891	GTR
NM_008694	mm39_acoCah	0.207527	0.389229	0.533173	0.000645627	498	120.024	377.976	NA	101	37.6998	63.3002	NA	NA	0.251319	2.14047:3.80103:1:1:1:1	0.511905(0.517857:0.422619:0.595238)	-1012.86	2033.97	0.397684	TN
NM_028069	mm39_acoCah	0.166932	0.31313	0.533106	7.16371e-10	1992	519.39	1472.61	NA	340	135.377	204.623	NA	NA	0.205051	2.65957:3.39544:1:1:1:1	0.554229(0.576866:0.432836:0.652985)	-3884.35	7776.75	0.282171	TN
NM_054100	mm39_acoCah	0.121827	0.228535	0.533077	0.00658611	516	117.659	398.341	NA	65	23.1749	41.8251	NA	NA	0.146159	2.03664:2.03664:1:1:1:1	0.457364(0.290698:0.548837:0.532558)	-909.687	1825.52	0.46956	HKY
NM_001195672	mm39_acoCah	0.130351	0.244675	0.532751	8.41621e-09	2124	688.03	1435.97	NA	293	138.738	154.262	NA	NA	0.167384	3.35278:1.558:1:1:1:1	0.503022(0.578103:0.34728:0.583682)	-3803.12	7614.3	0.593022	TN
NM_001305808	mm39_acoCah	0.229089	0.430082	0.532662	4.50203e-05	621	165.943	455.057	NA	137	55.6755	81.3245	NA	NA	0.282798	2.3711:2.3711:1:1:1:1	0.492212(0.551402:0.369159:0.556075)	-1296.88	2599.88	0.469264	HKY
NM_011272	mm39_acoCah	0.200353	0.376171	0.532611	0.000256534	549	154.928	394.072	NA	113	47.9883	65.0117	NA	NA	0.249969	2.25765:2.25765:1:1:1:1	0.508961(0.526882:0.462366:0.537634)	-1134.02	2274.18	0.45176	HKY
NM_001301335	mm39_acoCah	0.138755	0.260582	0.53248	0.0137742	396	105.889	290.111	NA	56	22.7747	33.2253	NA	NA	0.171331	2.85106:2.85106:1:1:1:1	0.414787(0.428571:0.274436:0.541353)	-727.589	1461.37	0.403338	HKY
NM_026730	mm39_acoCah	0.145988	0.274263	0.532292	0.00064022	684	204.219	479.781	NA	103	45.7669	57.2331	NA	NA	0.184286	10.4315:10.4315:1:1:1:1	0.554585(0.563319:0.49345:0.606987)	-1258.75	2523.6	0.403852	HKY
NM_001267872	mm39_acoCah	0.119909	0.225273	0.532281	8.40075e-21	6681	1696.2	4984.8	NA	843	328.749	514.251	NA	NA	0.146659	3.31356:2.73094:0.614044:1.08687:1.18373:1	0.401363(0.511026:0.378508:0.314555)	-11907.1	23828.3	0.67979	GTR
NM_028673	mm39_acoCah	0.119909	0.225273	0.532281	8.40075e-21	6681	1696.2	4984.8	NA	843	328.749	514.251	NA	NA	0.146659	3.31356:2.73094:0.614044:1.08687:1.18373:1	0.401363(0.511026:0.378508:0.314555)	-11907.1	23828.3	0.67979	GTR
NM_011015	mm39_acoCah	0.123472	0.232082	0.532016	2.04575e-09	2481	685.244	1795.76	NA	331	138.251	192.749	NA	NA	0.15347	2.76417:2.76417:1:1:1:1	0.481173(0.539834:0.41082:0.492866)	-4547.16	9100.34	0.379895	HKY
NM_207619	mm39_acoCah	0.315765	0.593543	0.532	6.54965e-09	915	232.977	682.023	NA	257	100.493	156.507	NA	NA	0.386493	1.94383:2.70575:1:1:1:1	0.425381(0.405229:0.393791:0.477124)	-2011.05	4030.24	0.213713	TN
NM_001205011	mm39_acoCah	0.133511	0.250963	0.531996	0.00137465	657	158.685	498.315	NA	91	34.0745	56.9255	NA	NA	0.16188	2.24166:2.24166:2.24166:2.24166:1:1	0.455303(0.490909:0.372727:0.502273)	-1222.88	2453.94	0.539562	K3PUF
NM_022326	mm39_acoCah	0.164912	0.309992	0.531988	1.34392e-05	999	262.228	736.772	NA	169	67.7435	101.257	NA	NA	0.202994	2.34317:1.36266:1:1:1:1	0.454591(0.488024:0.423653:0.452096)	-1960.73	3929.59	0.466981	TN
NM_001360721	mm39_acoCah	0.164912	0.309992	0.531988	1.34392e-05	999	262.228	736.772	NA	169	67.7435	101.257	NA	NA	0.202994	2.34317:1.36266:1:1:1:1	0.454591(0.488024:0.423653:0.452096)	-1960.73	3929.59	0.466981	TN
NM_001122682	mm39_acoCah	0.31247	0.587669	0.531711	1.4912e-08	882	234.815	647.185	NA	246	99.7779	146.222	NA	NA	0.385736	2.05558:2.05558:1:1:1:1	0.432886(0.427852:0.39094:0.479866)	-1938.44	3882.97	0.422764	HKY
NM_026233	mm39_acoCah	0.168469	0.316862	0.53168	3.57831e-06	1104	297.369	806.631	NA	189	77.3889	111.611	NA	NA	0.20844	1.77234:3.32651:0.524647:1.27237:0.531942:1	0.413547(0.438503:0.312834:0.489305)	-2144.87	4304.05	0.628048	GTR
NM_001371035	mm39_acoCah	0.211675	0.398488	0.531196	0.00122778	417	105.504	311.496	NA	86	33.4849	52.5151	NA	NA	0.25894	2.66857:2.66857:1:1:1:1	0.559524(0.578571:0.425:0.675)	-854.101	1714.38	0.440533	HKY
NM_001167768	mm39_acoCah	0.217388	0.409253	0.531183	7.11767e-06	801	220.532	580.468	NA	170	70.8881	99.1119	NA	NA	0.270212	2.36628:3.67879:1:1:1:1	0.452991(0.514652:0.336996:0.507326)	-1638.75	3285.66	0.383289	TN
NM_177702	mm39_acoCah	0.111333	0.209635	0.531081	0.0125654	498	132.424	365.576	NA	61	24.7352	36.2648	NA	NA	0.137473	2.13397:2.13397:1:1:1:1	0.473373(0.538462:0.387574:0.494083)	-906.97	1820.09	0.42104	HKY
NM_001193274	mm39_acoCah	0.131156	0.247055	0.530876	0.00791754	516	132.539	383.461	NA	71	27.9977	43.0023	NA	NA	0.160926	2.73937:1.57098:1:1:1:1	0.547206(0.572254:0.401734:0.66763)	-969.289	1946.82	0.306719	TN
NM_025746	mm39_acoCah	0.132954	0.25048	0.530794	0.00692883	450	96.3812	353.619	NA	62	21.035	40.965	NA	NA	0.158126	1.84786:1.84786:1:1:1:1	0.59632(0.646104:0.428571:0.714286)	-826.534	1659.23	0.285912	HKY
NM_198297	mm39_acoCah	0.10593	0.19959	0.530736	0.00714553	561	154.119	406.881	NA	64	26.6537	37.3463	NA	NA	0.13166	3.34414:3.34414:1:1:1:1	0.437057(0.545213:0.369681:0.396277)	-1002.48	2011.1	0.504184	HKY
NM_001122678	mm39_acoCah	0.311317	0.586669	0.530652	7.15334e-13	1434	380.72	1053.28	NA	392	158.828	233.172	NA	NA	0.384422	2.34696:2.34696:1:1:1:1	0.495505(0.517635:0.371369:0.59751)	-3072.75	6151.55	0.259427	HKY
NM_001167793	mm39_acoCah	0.311317	0.586669	0.530652	7.15334e-13	1434	380.72	1053.28	NA	392	158.828	233.172	NA	NA	0.384422	2.34696:2.34696:1:1:1:1	0.495505(0.517635:0.371369:0.59751)	-3072.75	6151.55	0.259427	HKY
NM_001122668	mm39_acoCah	0.311317	0.586669	0.530652	7.15334e-13	1434	380.72	1053.28	NA	392	158.828	233.172	NA	NA	0.384422	2.34696:2.34696:1:1:1:1	0.495505(0.517635:0.371369:0.59751)	-3072.75	6151.55	0.259427	HKY
NM_145636	mm39_acoCah	0.0883895	0.166672	0.53032	0.00873488	687	191.185	495.815	NA	66	27.7857	38.2143	NA	NA	0.110175	2.59338:2.59338:2.59338:2.59338:0.662298:1	0.6(0.676596:0.42766:0.695745)	-1165.27	2342.93	0.545948	TVM
NM_025744	mm39_acoCah	0.160013	0.301742	0.530298	6.03038e-07	1317	368.22	948.78	NA	219	92.5457	126.454	NA	NA	0.199639	2.17849:1.50797:1:1:1:1	0.530172(0.548491:0.494612:0.547414)	-2511.02	5030.13	0.348625	TN
NM_001113527	mm39_acoCah	0.133587	0.25192	0.530274	0.00517897	543	133.484	409.516	NA	73	27.7902	45.2098	NA	NA	0.162676	6.97368:4.10538:1:1:1:1	0.574176(0.587912:0.387363:0.747253)	-989.793	1987.81	0.383451	TN
NM_001291221	mm39_acoCah	0.133587	0.25192	0.530274	0.00517897	543	133.484	409.516	NA	73	27.7902	45.2098	NA	NA	0.162676	6.97368:4.10538:1:1:1:1	0.574176(0.587912:0.387363:0.747253)	-989.793	1987.81	0.383451	TN
NM_020583	mm39_acoCah	0.133587	0.25192	0.530274	0.00517897	543	133.484	409.516	NA	73	27.7902	45.2098	NA	NA	0.162676	6.97368:4.10538:1:1:1:1	0.574176(0.587912:0.387363:0.747253)	-989.793	1987.81	0.383451	TN
NM_001377091	mm39_acoCah	0.147902	0.279105	0.529916	0.00100059	609	170.833	438.167	NA	93	39.4206	53.5794	NA	NA	0.184706	4.54784:2.5862:1:1:1:1	0.527778(0.566176:0.39951:0.617647)	-1133.44	2275.07	0.396513	TN
NM_001195094	mm39_acoCah	0.360092	0.679742	0.529748	4.51925e-08	918	217.143	700.857	NA	237	87.4595	149.541	NA	NA	0.435702	1.94751:1.94751:1.94751:1.94751:1:1	0.586862(0.697068:0.359935:0.703583)	-1861.66	3731.45	0.376915	K3PUF
NM_029152	mm39_acoCah	0.141456	0.267085	0.529627	0.0100624	396	104.608	291.392	NA	59	23.8355	35.1645	NA	NA	0.174642	2.11018:2.11018:1:1:1:1	0.427318(0.469925:0.31203:0.5)	-751.995	1510.18	0.409934	HKY
NM_001360898	mm39_acoCah	0.148285	0.279986	0.529615	4.44029e-05	969	249.978	719.022	NA	151	59.8409	91.1591	NA	NA	0.18226	2.60885:2.60885:1:1:1:1	0.504077(0.513761:0.400612:0.597859)	-1870.21	3746.49	0.416165	HKY
NM_001200055	mm39_acoCah	0.322811	0.609584	0.52956	1.82013e-13	1440	346.845	1093.15	NA	414	155.113	258.887	NA	NA	0.391884	0.726218:1.15766:0.458189:0.542882:0.589211:1	0.505878(0.53112:0.389004:0.59751)	-3237.14	6488.51	0.672175	GTR
NM_001310545	mm39_acoCah	0.162357	0.306696	0.529373	1.51669e-05	954	263.536	690.464	NA	158	66.1931	91.8069	NA	NA	0.202229	2.01206:2.01206:2.01206:2.01206:0.140208:1	0.526667(0.575385:0.449231:0.555385)	-1801.89	3616.06	0.422773	TVM
NM_001173460	mm39_acoCah	0.229111	0.432826	0.529338	4.5813e-08	1059	294.307	764.693	NA	239	100.616	138.384	NA	NA	0.285726	2.21736:3.0821:1:1:1:1	0.439626(0.469388:0.387755:0.461735)	-2233.02	4474.16	0.388919	TN
NM_001368967	mm39_acoCah	0.122907	0.232193	0.529332	5.25745e-09	2202	698.399	1503.6	NA	294	137.408	156.592	NA	NA	0.157569	3.18079:5.35622:1:1:1:1	0.509297(0.529252:0.557823:0.440816)	-3971.37	7950.79	0.477278	TN
NM_001256073	mm39_acoCah	0.387108	0.73132	0.529327	0.000336072	267	69.6138	197.386	NA	88	35.1876	52.8124	NA	NA	0.476853	1.53969:1.53969:1:1:1:1	0.439716(0.521277:0.361702:0.43617)	-610.302	1226.89	0.247623	HKY
NM_001271375	mm39_acoCah	0.216288	0.408667	0.529252	6.19565e-05	615	169.252	445.748	NA	131	54.7233	76.2767	NA	NA	0.269232	3.07767:3.07767:1:1:1:1	0.464115(0.447368:0.423445:0.521531)	-1262.1	2530.33	0.478482	HKY
NM_001271374	mm39_acoCah	0.216288	0.408667	0.529252	6.19565e-05	615	169.252	445.748	NA	131	54.7233	76.2767	NA	NA	0.269232	3.07767:3.07767:1:1:1:1	0.464115(0.447368:0.423445:0.521531)	-1262.1	2530.33	0.478482	HKY
NM_001166847	mm39_acoCah	0.266999	0.504521	0.529213	1.82184e-07	879	217.914	661.086	NA	217	83.2862	133.714	NA	NA	0.325884	1.88784:2.91341:1:1:1:1	0.435682(0.411074:0.402685:0.493289)	-1876.21	3760.56	0.454611	TN
NM_026947	mm39_acoCah	0.13956	0.263822	0.528992	8.7812e-05	921	245.83	675.17	NA	136	55.4453	80.5547	NA	NA	0.172728	2.04946:2.04946:1:1:1:1	0.461216(0.477987:0.394654:0.511006)	-1749.82	3505.72	0.480485	HKY
NM_178894	mm39_acoCah	0.31139	0.588708	0.528939	2.15743e-08	819	216.012	602.988	NA	232	93.6803	138.32	NA	NA	0.384533	1.16398:1.71568:0.348798:0.763459:0.830571:1	0.502987(0.523297:0.390681:0.594982)	-1827.14	3668.7	0.238743	GTR
NM_001362416	mm39_acoCah	0.188685	0.356729	0.528931	9.30357e-18	3276	906.57	2369.43	NA	615	258.14	356.86	NA	NA	0.235188	3.30464:2.43537:0.541284:1.21304:0.949481:1	0.45313(0.506987:0.412664:0.439738)	-6420.86	12855.8	0.850992	GTR
NM_010045	mm39_acoCah	0.152835	0.289085	0.528685	1.35578e-05	1002	280.496	721.504	NA	161	68.2231	92.7769	NA	NA	0.190976	2.46502:3.6669:1:1:1:1	0.519403(0.508955:0.462687:0.586567)	-1939.81	3887.73	0.333922	TN
NM_011460	mm39_acoCah	0.189515	0.358514	0.528611	7.59967e-07	1113	285.194	827.806	NA	211	83.2559	127.744	NA	NA	0.232819	1.69721:2.80022:1:1:1:1	0.446649(0.493386:0.330688:0.515873)	-2226.01	4460.12	0.383357	TN
NM_028426	mm39_acoCah	0.229212	0.43371	0.528491	3.94739e-05	696	158.809	537.191	NA	149	53.4494	95.5506	NA	NA	0.275873	1.25854:4.21329:1:1:1:1	0.422695(0.440426:0.382979:0.444681)	-1438.32	2884.82	0.619956	TN
NM_001302375	mm39_acoCah	0.0890613	0.168627	0.528155	2.89262e-05	1629	459.882	1169.12	NA	161	68.7246	92.2754	NA	NA	0.111523	3.65155:2.16069:1:1:1:1	0.52548(0.582734:0.410971:0.582734)	-2766.03	5540.13	0.395019	TN
NM_001362834	mm39_acoCah	0.0890613	0.168627	0.528155	2.89262e-05	1629	459.882	1169.12	NA	161	68.7246	92.2754	NA	NA	0.111523	3.65155:2.16069:1:1:1:1	0.52548(0.582734:0.410971:0.582734)	-2766.03	5540.13	0.395019	TN
NM_001163189	mm39_acoCah	0.143218	0.271194	0.528102	2.8755e-08	1830	504.652	1325.35	NA	274	114.792	159.208	NA	NA	0.17851	4.12468:3.08231:0.977987:0.900005:2.2248:1	0.529618(0.495961:0.478191:0.614701)	-3395.52	6805.23	0.465016	GTR
NM_138678	mm39_acoCah	0.14807	0.280409	0.528051	0.000172386	807	215.264	591.736	NA	125	50.9882	74.0118	NA	NA	0.183371	3.25209:3.25209:1:1:1:1	0.551932(0.565217:0.449275:0.641304)	-1551.9	3109.89	0.294664	HKY
NM_001331054	mm39_acoCah	0.133789	0.253604	0.527551	1.32029e-05	1122	322.236	799.764	NA	162	70.1499	91.8501	NA	NA	0.1682	3.19075:3.19075:1:1:1:1	0.448582(0.517287:0.390957:0.4375)	-2126.22	4258.5	0.470363	HKY
NM_133908	mm39_acoCah	0.11122	0.2109	0.52736	0.000846668	759	241.435	517.565	NA	94	44.121	49.879	NA	NA	0.142928	4.92237:4.92237:1:1:1:1	0.604331(0.557087:0.637795:0.61811)	-1369.17	2744.44	0.388658	HKY
NM_029096	mm39_acoCah	0.11122	0.2109	0.52736	0.000846668	759	241.435	517.565	NA	94	44.121	49.879	NA	NA	0.142928	4.92237:4.92237:1:1:1:1	0.604331(0.557087:0.637795:0.61811)	-1369.17	2744.44	0.388658	HKY
NM_008821	mm39_acoCah	0.18578	0.352381	0.527214	9.30236e-12	2226	540.564	1685.44	NA	411	155.457	255.543	NA	NA	0.226238	1.96671:1.96671:1:1:1:1	0.45967(0.566845:0.387032:0.425134)	-4371.29	8748.61	0.321109	HKY
NM_001290510	mm39_acoCah	0.158239	0.300494	0.526594	1.07911e-08	1722	493.696	1228.3	NA	276	119.473	156.527	NA	NA	0.199023	2.15294:2.15294:1:1:1:1	0.511455(0.556701:0.312715:0.664948)	-3234.51	6475.07	0.34413	HKY
NM_001033492	mm39_acoCah	0.141175	0.268162	0.526454	1.88991e-05	1050	274.206	775.794	NA	157	63.0659	93.9341	NA	NA	0.174337	2.00226:2.00226:1:1:1:1	0.324057(0.354578:0.280072:0.337522)	-2015.16	4036.39	0.496047	HKY
NM_001167736	mm39_acoCah	0.0761648	0.144694	0.526385	0.00914373	720	213.301	506.699	NA	63	27.9946	35.0054	NA	NA	0.0964667	3.56458:3.56458:1:1:1:1	0.573848(0.652439:0.46748:0.601626)	-1232.1	2470.29	0.352958	HKY
NM_001199927	mm39_acoCah	0.155905	0.29653	0.525765	8.49944e-08	1485	462.712	1022.29	NA	242	111.954	130.046	NA	NA	0.199722	6.31187:6.31187:1:1:1:1	0.558081(0.61553:0.467803:0.590909)	-2840.88	5687.8	0.317616	HKY
NM_029307	mm39_acoCah	0.189162	0.35991	0.525583	0.00144485	432	117.52	314.48	NA	83	34.4906	48.5094	NA	NA	0.235612	2.59593:2.59593:1:1:1:1	0.515779(0.559172:0.423077:0.565089)	-869.991	1746.15	0.526556	HKY
NM_001305432	mm39_acoCah	0.119149	0.226764	0.52543	5.97175e-15	4161	1221.4	2939.6	NA	534	235.806	298.194	NA	NA	0.150738	3.5669:3.5669:3.5669:3.5669:0.781074:1	0.590747(0.627758:0.541993:0.602491)	-7416.58	14845.2	0.251652	TVM
NM_001045514	mm39_acoCah	0.119149	0.226764	0.52543	5.97175e-15	4161	1221.4	2939.6	NA	534	235.806	298.194	NA	NA	0.150738	3.5669:3.5669:3.5669:3.5669:0.781074:1	0.590747(0.627758:0.541993:0.602491)	-7416.58	14845.2	0.251652	TVM
NM_027077	mm39_acoCah	0.123769	0.235559	0.525426	0.0116005	429	101.18	327.82	NA	57	21.0927	35.9073	NA	NA	0.150134	1:1:1:1:1:1	0.441781(0.445205:0.476027:0.40411)	-808.509	1621.1	0.459483	F81
NM_001045535	mm39_acoCah	0.255941	0.487129	0.525407	4.40036e-09	1266	291.579	974.421	NA	289	104.868	184.132	NA	NA	0.309187	1.67992:1.67992:1.67992:1.67992:0.343357:1	0.443023(0.45:0.337209:0.54186)	-2570.51	5153.23	0.628711	TVM
NM_177829	mm39_acoCah	0.326049	0.620576	0.525398	8.70159e-05	390	95.9853	294.015	NA	113	43.3057	69.6943	NA	NA	0.398537	2.27002:2.27002:1:1:1:1	0.327198(0.303681:0.368098:0.309816)	-864.39	1734.97	0.500171	HKY
NM_001101605	mm39_acoCah	0.187699	0.357289	0.525342	3.07484e-08	1377	358.364	1018.64	NA	261	104.682	156.318	NA	NA	0.231835	2.08491:2.08491:1:1:1:1	0.454706(0.529724:0.326964:0.507431)	-2762.63	5531.31	0.37085	HKY
NM_001378419	mm39_acoCah	0.137777	0.262287	0.52529	0.0274478	252	69.1657	182.834	NA	37	15.4905	21.5095	NA	NA	0.17195	4.46328:4.46328:1:1:1:1	0.478548(0.50495:0.381188:0.549505)	-475.704	957.709	0.337717	HKY
NM_026671	mm39_acoCah	0.0876572	0.166899	0.52521	0.0660925	381	91.5861	289.414	NA	37	13.9115	23.0885	NA	NA	0.106706	2.61544:2.61544:1:1:1:1	0.566406(0.515625:0.476562:0.707031)	-661.269	1328.73	0.511663	HKY
NM_001285936	mm39_acoCah	0.119847	0.228199	0.525186	8.61962e-22	6696	1699.48	4996.52	NA	848	333.325	514.675	NA	NA	0.147347	3.2512:2.74327:0.606503:1.07276:1.16789:1	0.401561(0.510604:0.379352:0.314726)	-11945.6	23905.2	0.586587	GTR
NM_001285937	mm39_acoCah	0.119847	0.228199	0.525186	8.61962e-22	6696	1699.48	4996.52	NA	848	333.325	514.675	NA	NA	0.147347	3.2512:2.74327:0.606503:1.07276:1.16789:1	0.401561(0.510604:0.379352:0.314726)	-11945.6	23905.2	0.586587	GTR
NM_001362883	mm39_acoCah	0.145791	0.277698	0.524999	2.80492e-45	11064	3283.06	7780.94	NA	1684	750.357	933.643	NA	NA	0.184932	3.69956:4.36959:0.766787:1.11462:1.4573:1	0.590901(0.610993:0.552045:0.609665)	-20392.9	40799.8	0.836121	GTR
NM_001310541	mm39_acoCah	0.139295	0.265359	0.52493	9.88246e-08	1902	470.959	1431.04	NA	258	99.4206	158.579	NA	NA	0.17051	2.99032:2.99032:2.99032:2.99032:1:1	0.500784(0.619906:0.340909:0.541536)	-3354.08	6716.22	0.329587	K3PUF
NM_177637	mm39_acoCah	0.443629	0.84553	0.524676	1.91835e-11	939	209.449	729.551	NA	318	112.465	205.535	NA	NA	0.533276	2.26409:2.26409:2.26409:2.26409:1:1	0.545317(0.587613:0.425982:0.622356)	-2101.86	4211.85	0.325615	K3PUF
NM_001379527	mm39_acoCah	0.152374	0.29055	0.524434	0.000134781	696	217.794	478.206	NA	112	52.057	59.943	NA	NA	0.195613	5.25544:5.25544:1:1:1:1	0.521459(0.564378:0.416309:0.583691)	-1329.97	2666.04	0.493325	HKY
NM_001166706	mm39_acoCah	0.254091	0.484528	0.52441	3.08379e-07	897	216.003	680.997	NA	211	79.5231	131.477	NA	NA	0.309582	2.02356:3.92311:1:1:1:1	0.422294(0.405145:0.360129:0.501608)	-1892.82	3793.77	0.538274	TN
NM_146289	mm39_acoCah	0.169475	0.323199	0.524366	8.31222e-06	936	260	676	NA	164	69.3929	94.6071	NA	NA	0.212176	1.94849:3.16419:1:1:1:1	0.446219(0.4377:0.391374:0.509585)	-1841.47	3691.08	0.488245	TN
NM_207280	mm39_acoCah	0.139082	0.265328	0.524188	7.95345e-05	966	247.632	718.368	NA	137	54.3513	82.6487	NA	NA	0.171445	4.76007:2.81959:1:1:1:1	0.533951(0.600309:0.33642:0.665123)	-1763.28	3534.69	0.435633	TN
NM_007685	mm39_acoCah	0.194236	0.370699	0.523973	0.000142963	606	168.447	437.553	NA	118	49.9776	68.0224	NA	NA	0.243287	3.27456:2.12958:1:1:1:1	0.578818(0.564039:0.527094:0.64532)	-1226.45	2461.09	0.349435	TN
NM_008823	mm39_acoCah	0.0985246	0.188086	0.523827	2.65825e-05	1392	428.59	963.41	NA	154	70.7236	83.2764	NA	NA	0.1261	3.28697:3.28697:1:1:1:1	0.581362(0.57957:0.598925:0.565591)	-2498.83	5003.72	0.327779	HKY
NM_177347	mm39_acoCah	0.112694	0.215174	0.523737	0.00747052	567	124.621	442.379	NA	68	23.7832	44.2168	NA	NA	0.135218	1:1:1:1:1:1	0.545614(0.560526:0.397368:0.678947)	-1036.2	2076.47	0.502689	F81
NM_001001559	mm39_acoCah	0.292539	0.558616	0.523686	6.9865e-13	1485	367.208	1117.79	NA	391	150.726	240.274	NA	NA	0.358334	1.85659:2.45043:1:1:1:1	0.5(0.539377:0.391941:0.568681)	-3171.27	6350.62	0.302637	TN
NM_205795	mm39_acoCah	0.32382	0.618736	0.523358	6.25618e-10	939	250.897	688.103	NA	269	110.456	158.544	NA	NA	0.40262	2.05723:3.41426:1:1:1:1	0.44617(0.442547:0.378882:0.517081)	-2078.17	4164.47	0.428687	TN
NM_023064	mm39_acoCah	0.169732	0.324329	0.523333	0.000237686	657	191.837	465.163	NA	112	49.3617	62.6383	NA	NA	0.214873	4.29601:2.26204:1:1:1:1	0.536638(0.579741:0.439655:0.590517)	-1239.49	2487.16	0.56778	TN
NM_001033979	mm39_acoCah	0.130354	0.249199	0.523094	0.00859936	426	124.141	301.859	NA	59	25.969	33.031	NA	NA	0.164987	3.90468:6.92205:1:1:1:1	0.621212(0.611888:0.611888:0.63986)	-787.845	1583.98	0.395207	TN
NM_001285953	mm39_acoCah	0.156424	0.299114	0.522958	2.73557e-10	2076	578.294	1497.71	NA	334	141.862	192.138	NA	NA	0.196172	2.91715:2.13168:0.538842:1.09679:0.839144:1	0.476292(0.509246:0.435989:0.483642)	-3894.97	7804.11	0.283694	GTR
NM_008759	mm39_acoCah	0.0907745	0.173617	0.522842	0.00814033	546	162.911	383.089	NA	56	25.118	30.882	NA	NA	0.115492	9.01095:9.01095:9.01095:9.01095:1:1	0.554974(0.581152:0.54712:0.536649)	-962.238	1932.7	0.387016	K3PUF
NM_001368965	mm39_acoCah	0.117452	0.224796	0.522485	2.52471e-09	2334	738.917	1595.08	NA	301	141.456	159.544	NA	NA	0.151436	3.16441:5.30399:1:1:1:1	0.508558(0.530809:0.546213:0.448652)	-4181.32	8370.68	0.421608	TN
NM_001159711	mm39_acoCah	0.138731	0.265522	0.522483	0.00356708	426	119.939	306.061	NA	63	27.0006	35.9994	NA	NA	0.174428	4.44086:4.44086:1:1:1:1	0.411422(0.416084:0.384615:0.433566)	-797.474	1601.12	0.479073	HKY
NM_001243916	mm39_acoCah	0.132619	0.253825	0.522482	1.09903e-06	1455	393.96	1061.04	NA	205	85.1616	119.838	NA	NA	0.165437	2.62852:2.62852:1:1:1:1	0.483539(0.51749:0.394033:0.539095)	-2695.75	5397.54	0.354953	HKY
NM_001289844	mm39_acoCah	0.112026	0.214433	0.522431	1.70299e-08	2223	684.049	1538.95	NA	274	125.957	148.043	NA	NA	0.143538	4.45112:4.45112:1:1:1:1	0.477314(0.553908:0.429245:0.448787)	-3966.44	7938.92	0.486424	HKY
NM_001382822	mm39_acoCah	0.136992	0.262234	0.522405	4.78477e-09	1986	568.262	1417.74	NA	286	124.168	161.832	NA	NA	0.172828	3.8896:3.8896:1:1:1:1	0.559398(0.581955:0.463158:0.633083)	-3657.01	7320.05	0.312136	HKY
NM_028050	mm39_acoCah	0.136992	0.262234	0.522405	4.78477e-09	1986	568.262	1417.74	NA	286	124.168	161.832	NA	NA	0.172828	3.8896:3.8896:1:1:1:1	0.559398(0.581955:0.463158:0.633083)	-3657.01	7320.05	0.312136	HKY
NM_001347455	mm39_acoCah	0.149087	0.285451	0.522285	3.24619e-05	1008	267.161	740.839	NA	149	60.8586	88.1414	NA	NA	0.185229	2.13802:2.13802:2.13802:2.13802:1:1	0.484669(0.525223:0.485163:0.44362)	-1819.26	3646.63	0.467293	K3PUF
NM_001166737	mm39_acoCah	0.314512	0.602301	0.522184	1.60342e-09	915	245.058	669.942	NA	258	106.28	151.72	NA	NA	0.391588	2.13748:2.13748:1:1:1:1	0.433007(0.429739:0.387255:0.482026)	-2015.8	4037.69	0.39311	HKY
NM_027700	mm39_acoCah	0.303977	0.582411	0.521928	9.00289e-08	831	184.719	646.281	NA	222	78.5539	143.446	NA	NA	0.365868	1.57072:1.57072:1.57072:1.57072:1:1	0.468565(0.460854:0.395018:0.549822)	-1781.11	3570.37	0.378023	K3PUF
NM_001320725	mm39_acoCah	0.149905	0.287299	0.521774	2.58463e-13	2949	787.46	2161.54	NA	457	187.892	269.108	NA	NA	0.186593	3.06621:2.38256:0.535274:1.08335:1.19388:1	0.4333(0.487903:0.393145:0.418851)	-5531.14	11076.4	0.507146	GTR
NM_001360838	mm39_acoCah	0.140374	0.269033	0.521772	7.87259e-26	6693	1688.15	5004.85	NA	976	383.213	592.787	NA	NA	0.172825	3.36043:3.36043:3.36043:3.36043:0.760821:1	0.410104(0.485262:0.392433:0.352618)	-12354.3	24720.7	0.620146	TVM
NM_001168219	mm39_acoCah	0.126159	0.241808	0.521733	8.72248e-05	996	278.487	717.513	NA	129	55.0288	73.9712	NA	NA	0.158495	4.69555:4.69555:1:1:1:1	0.523467(0.491379:0.462644:0.616379)	-1758.2	3522.47	0.321889	HKY
NM_029554	mm39_acoCah	0.107281	0.205694	0.521555	0.000258711	927	292.099	634.901	NA	109	51.0864	57.9136	NA	NA	0.138291	8.59492:5.52427:0.790838:2.21988:3.99939:1	0.555732(0.630573:0.468153:0.568471)	-1655.31	3324.99	0.502282	GTR
NM_001310654	mm39_acoCah	0.225918	0.433354	0.521325	3.11664e-05	636	148.39	487.61	NA	136	50.1276	85.8724	NA	NA	0.274316	1.25711:4.07832:1:1:1:1	0.425665(0.446009:0.375587:0.455399)	-1314.53	2637.24	0.676548	TN
NM_028064	mm39_acoCah	0.110681	0.212408	0.521077	9.46239e-08	1968	646.35	1321.65	NA	239	115.711	123.289	NA	NA	0.144091	1.72887:2.30286:0.491533:0.465219:0.448013:1	0.578164(0.654312:0.425113:0.655068)	-3476.43	6967.04	0.310875	GTR
NM_001355747	mm39_acoCah	0.085549	0.164182	0.521063	0.0784347	276	86.7438	189.256	NA	27	12.6354	14.3646	NA	NA	0.110262	5.73618:5.73618:1:1:1:1	0.578853(0.602151:0.548387:0.586022)	-481.711	969.695	0.435948	HKY
NM_145705	mm39_acoCah	0.157719	0.302739	0.520974	6.53784e-07	1233	350.887	882.113	NA	203	87.89	115.11	NA	NA	0.198989	2.15815:2.15815:1:1:1:1	0.547791(0.612048:0.449398:0.581928)	-2351.89	4709.84	0.456047	HKY
NM_134063	mm39_acoCah	0.139648	0.268054	0.52097	4.69499e-27	7002	1765.27	5236.73	NA	1017	399.532	617.468	NA	NA	0.172021	3.43559:3.43559:3.43559:3.43559:0.776669:1	0.410057(0.485313:0.390264:0.354595)	-12915.3	25842.5	0.652067	TVM
[truncated: 31,338 more rows]
