# Supplementary material for: Genome Report: chromosome-scale genome assembly of the African spiny mouse (Acomys cahirinus)
Source: G3 (Bethesda). 2023 Aug 8;13(10):jkad177. doi: 10.1093/g3journal/jkad177 (PMC10542272; doi:10.1093/g3journal/jkad177)
Supplement: jkad177_Supplementary_Data [file jkad177_supplementary_data.zip › G3-2023-404376_File_S2.txt]

GeneID	TPM_heart	TPM_brain	TPM_liver	TPM_testis
Apmap	2.05	17.11	62.54	31.89
Cst7	0.29	0.04	0.79	2.20
Syndig1	0.04	1.64	0.04	0.10
Cst10	0.00	0.00	0.00	0.00
Cst3	80.52	1201.86	75.72	145.10
Cstdc2	0.06	0.11	0.00	0.18
Cst9	0.08	0.00	0.00	98.86
Cst13	0.10	0.00	0.00	80.89
Cst8	0.01	0.00	1.06	27.65
Cst12	0.04	0.21	0.00	160.43
Cstdc1	0.06	0.26	0.00	74.54
Cst11	0.00	0.00	0.00	0.09
Cstl1	0.00	0.24	0.00	25.91
Napb	0.32	90.28	1.46	3.10
Gzf1	3.23	12.64	14.11	31.20
Nxt1	2.95	11.41	7.26	166.45
Cd93	12.51	5.60	4.81	3.96
Thbd	26.00	10.78	4.80	18.27
Sstr4	0.00	0.56	0.00	0.00
Foxa2	0.00	0.18	82.68	0.60
Pax1	0.03	0.10	0.08	0.14
Nkx2-2	0.02	1.66	0.01	0.05
Nkx2-4	0.00	0.00	0.00	0.61
Xrn2	1.56	9.77	3.77	24.35
Kiz	0.26	2.43	0.33	4.71
Ralgapa2	0.15	0.57	0.26	2.02
Insm1	0.00	4.33	0.00	0.18
Cfap61	0.15	1.18	0.44	8.79
Ptges3-ps	42.67	244.95	131.61	265.71
Crnkl1	3.24	18.06	8.93	42.63
Naa20	9.60	22.65	7.73	20.53
Rin2	0.76	1.44	1.03	0.23
Slc24a3	0.27	1.71	0.03	0.94
Gm14092	0.04	0.05	0.00	2.16
Scp2d1	0.00	0.00	0.00	539.10
Dtd1	0.14	1.58	0.27	0.78
Smim26	20.09	39.89	18.07	27.54
Sec23b	0.77	10.37	3.30	12.61
Rbbp9	4.60	51.03	8.02	7.71
Polr3f	0.39	6.25	1.04	11.49
Dzank1	0.06	28.35	0.25	9.22
Kat14	0.42	3.58	0.87	1.68
Pet117	0.19	1.61	0.26	1.17
Ovol2	0.01	0.17	0.06	7.40
Mgme1	1.81	2.32	1.64	8.62
Snx5	12.57	51.15	37.88	28.18
Banf2	0.04	0.03	0.01	10.73
Rrbp1	2.55	7.71	18.98	47.99
Dstn	16.56	59.37	12.66	14.14
Bfsp1	0.02	0.13	0.03	0.28
Pcsk2	0.00	4.25	0.01	0.05
Otor	0.00	0.60	0.00	0.06
Snrpb2	8.48	19.45	7.70	27.02
Kif16b	0.20	0.88	0.31	7.55
Macrod2	0.02	0.38	0.03	0.38
Flrt3	0.53	16.58	0.07	8.53
Sel1l2	0.12	0.19	0.18	16.32
Ndufaf5	1.92	7.15	2.28	7.92
Esf1	3.16	4.66	2.96	7.71
Tasp1	0.26	1.21	0.60	1.09
Ism1	0.03	0.67	0.02	0.05
Sptlc3	0.01	0.05	0.01	0.98
Btbd3	0.64	101.87	1.13	4.52
Jag1	1.42	1.91	0.49	1.72
Slx4ip	0.05	0.44	0.13	0.76
Mkks	3.48	12.82	6.76	8.64
Snap25	0.01	240.70	0.02	0.34
Ankef1	0.05	0.20	0.00	115.89
Pak5	0.02	2.17	0.00	0.12
Lamp5	0.00	33.51	0.00	2.57
Plcb4	0.35	5.71	0.12	0.75
Plcb1	0.12	0.83	0.51	0.10
Tmx4	1.80	41.43	1.30	16.48
Hao1	0.04	0.09	31.52	0.46
Bmp2	0.56	1.45	3.92	4.43
Fermt1	0.00	0.01	0.74	0.11
Lrrn4	1.49	0.30	0.50	0.24
Crls1	3.21	14.25	24.18	31.05
Mcm8	0.17	1.12	0.55	9.19
Trmt6	0.78	11.63	1.96	11.64
Chgb	0.06	296.91	0.03	0.11
Shld1	0.40	1.07	0.70	0.45
Gpcpd1	3.89	17.83	5.93	25.86
Prokr2	0.00	0.25	0.00	0.10
Cds2	2.81	55.40	5.51	3.87
Pcna	24.15	79.20	20.31	468.83
Tmem230	5.74	50.08	15.33	27.74
Slc23a2	0.27	8.74	0.34	1.90
Rassf2	0.67	5.84	0.48	5.22
Prn	3.16	141.43	0.25	38.37
Prnd	0.32	0.07	0.00	242.33
Prnp	7.44	338.16	0.60	6.47
Erv3	0.03	0.25	0.00	0.89
Adra1d	0.05	2.23	0.09	0.57
Gm30732	0.20	5.25	0.70	1.12
Smox	0.36	8.06	0.31	0.67
Gm30679	0.06	2.74	0.06	0.54
Rnf24	0.58	9.70	0.69	3.21
Pank2	0.80	6.71	1.61	15.08
Mavs	4.15	3.58	6.14	14.64
Ap5s1	3.89	16.74	8.32	11.55
Cdc25b	0.32	5.15	0.36	1.05
Cenpb	53.37	184.88	60.36	25.51
Spef1	0.16	4.50	0.10	32.48
1700037H04Rik	0.75	32.83	0.65	60.01
Hspa12b	2.46	2.49	0.15	0.96
Siglec1	0.28	0.07	1.71	0.23
Adam33	0.58	1.95	0.05	1.33
Gfra4	0.03	0.10	0.00	0.05
Atrn	0.40	11.40	2.16	2.20
4930402H24Rik	0.65	6.94	0.69	18.32
Slc4a11	0.00	4.70	0.04	1.31
Itpa	3.38	16.21	6.33	13.78
Ddrgk1	3.69	41.08	25.22	33.97
Lzts3	0.68	36.41	5.29	132.06
Ubox5	0.52	4.73	2.16	7.91
Fastkd5	0.55	4.14	2.33	2.82
Avp	0.00	1.56	0.00	0.00
Oxt	0.00	0.31	0.00	0.07
Mrps26	45.81	198.09	54.12	98.41
Ptpra	1.16	16.36	1.55	4.66
Vps16	1.29	24.66	4.19	29.39
Pced1a	1.09	16.70	5.12	46.10
Tmem239	0.08	0.30	0.00	481.31
1700020A23Rik	0.00	0.96	0.00	448.63
Cpxm1	1.88	4.31	2.33	4.81
Ebf4	0.11	2.30	0.08	0.48
Idh3b	168.86	370.69	99.40	120.04
Nop56	3.82	32.77	8.29	14.41
Tmc2	0.00	0.01	0.00	0.17
Snrpb	6.35	41.52	9.72	21.59
Tgm6	0.01	0.11	0.03	0.62
Tgm3	0.00	0.02	0.05	1.11
Stk35	0.77	7.13	1.01	53.97
Pdyn	0.00	2.36	0.00	0.01
Sirpa	0.78	40.86	2.31	1.71
F830045P16Rik	0.00	0.01	0.01	0.56
Il1b	0.12	1.44	1.12	0.17
Il1a	0.04	0.46	1.61	5.51
Ckap2l	0.24	1.24	0.03	22.37
Slc20a1	2.93	95.78	4.18	18.14
Chchd5	4.97	32.19	11.12	49.29
Gm7209	4.99	32.33	11.18	49.34
Polr1b	0.78	6.24	1.79	5.30
Ttl	0.47	10.29	0.05	0.66
Vinac1	0.04	0.93	0.07	0.38
Zc3h6	1.51	8.83	1.65	10.78
Zc3h8	0.23	0.79	0.47	1.13
Fbln7	0.00	0.09	0.01	0.17
Tmem87b	1.10	6.89	1.73	3.04
Mertk	0.16	1.24	0.58	0.80
Anapc1	0.71	7.00	1.05	10.97
Spdye4c	0.01	0.09	0.11	39.42
Bcl2l11	0.78	2.01	0.59	3.61
Acoxl	0.01	0.04	0.00	0.10
Bub1	0.12	0.79	0.12	63.41
Mtln	69.11	70.58	44.06	8.54
Nphp1	0.79	3.21	0.63	15.74
Mall	0.89	0.75	0.09	1.10
Mal	1.08	75.63	0.23	0.44
Mrps5	3.01	24.22	7.95	28.65
Zfp661	0.97	2.98	0.78	12.66
Prom2	0.03	1.09	0.00	3.39
Kcnip3	0.04	5.73	0.00	0.61
Fahd2a	5.28	8.99	6.93	12.31
Gpat2	0.00	0.33	0.69	58.44
Adra2b	0.29	0.20	7.46	0.41
Astl	0.03	0.04	0.00	0.07
Dusp2	0.14	12.47	0.21	2.07
Stard7	5.51	21.80	7.58	4.58
Tmem127	5.16	67.63	11.90	15.60
Ciao1	7.67	48.33	24.57	17.70
Snrnp200	5.49	44.48	11.39	131.20
Itpripl1	2.72	5.67	2.01	70.21
Ncaph	0.29	2.24	0.05	22.67
Blvra	0.57	6.55	1.26	3.50
Ap4e1	0.35	2.77	0.88	1.89
Sppl2a	1.76	5.96	10.39	4.14
Trpm7	1.54	8.43	3.73	8.70
Usp50	0.17	0.86	0.75	35.72
Usp8	1.58	14.56	3.03	53.48
Gabpb1	0.91	15.98	1.97	19.65
Hdc	0.08	0.07	0.00	2.91
Slc27a2	0.01	2.64	92.14	1.09
Atp8b4	0.01	0.05	0.37	0.17
Dtwd1	0.67	2.79	1.35	6.67
Fam227b	0.29	0.46	0.26	24.23
Fgf7	0.87	1.26	0.73	7.43
Galk2	0.13	1.14	1.15	5.64
Cops2	8.38	38.50	9.29	64.07
Secisbp2l	1.61	26.34	4.15	8.17
Shc4	3.83	21.88	2.63	3.25
Eid1	142.02	774.52	97.36	26.24
Cep152	0.65	1.18	0.43	13.08
Fbn1	1.86	0.47	0.25	1.05
Dut	0.97	8.86	1.59	3.17
Slc12a1	0.03	0.28	0.01	0.14
Ctxn2	0.01	3.31	0.00	0.14
Myef2	0.57	28.42	0.21	34.62
Slc24a5	0.53	25.59	0.12	14.63
Sema6d	0.05	1.05	0.10	0.32
Agbl2	0.13	0.19	0.26	154.29
Sqor	2.07	1.62	13.37	1.72
Bloc1s6	3.05	13.07	2.98	19.44
Slc30a4	1.28	13.38	1.76	45.82
AA467197	0.07	0.13	0.00	526.78
Spata5l1	1.16	6.83	1.95	7.86
Gatm	0.66	108.40	0.09	90.04
Slc28a2	45.70	1.59	39.34	1.17
Slc28a2b	48.78	1.63	42.18	1.14
Shf	0.31	56.72	2.29	5.62
Duox1	0.03	4.90	0.02	0.57
Duoxa1	0.10	0.12	0.00	0.03
Duoxa2	0.00	0.00	0.00	0.10
Duox2	0.01	0.04	0.00	0.06
Sord	2.29	14.86	133.09	1156.82
Terb2	0.03	0.09	0.03	8.46
Patl2	14.48	8.54	91.87	32.45
Trim69	0.09	0.15	0.50	110.04
B2m	167.40	89.66	1163.99	31.22
Spg11	0.36	3.10	1.24	4.18
Gm3650	1.63	13.11	5.33	14.18
Eif3j1	7.40	25.78	13.84	43.14
Ctdspl2	0.78	6.32	0.80	24.85
Golm2	0.77	16.13	0.31	11.57
Frmd5	0.85	2.22	0.24	1.33
Wdr76	0.26	0.87	0.16	2.90
Mfap1a	4.34	27.78	4.62	25.18
Mfap1b	4.60	27.05	4.62	28.03
Hypk	80.25	132.66	204.04	204.54
Serinc4	14.58	42.91	10.66	80.92
Serf2	82.16	153.08	167.39	313.77
Ell3	0.27	2.94	3.33	6.27
Pdia3	12.60	67.38	72.18	118.43
Catsper2	0.52	3.36	1.45	111.11
Strc	0.00	1.95	0.08	4.62
Ckmt1	0.14	381.55	0.08	2.46
Ppip5k1	0.98	32.71	1.11	16.15
Map1a	5.21	295.21	0.09	2.81
Trp53bp1	0.94	11.60	1.25	11.28
Tubgcp4	1.95	24.43	3.43	18.11
Zscan29	1.36	7.26	4.22	6.62
Adal	1.45	13.46	3.47	16.43
Lcmt2	1.04	13.01	4.79	33.10
Tgm7	0.01	0.07	0.00	24.14
Tgm5	0.03	0.21	0.00	27.73
Epb42	0.10	0.10	0.12	0.10
Ccndbp1	3.14	39.57	5.98	44.14
Tmem62	0.23	11.52	3.89	12.98
Ubr1	0.79	4.82	1.68	6.67
Ttbk2	0.10	2.06	0.56	17.96
Cdan1	1.04	14.70	3.78	36.37
Stard9	0.36	1.09	0.40	12.15
Haus2	3.47	13.37	3.35	27.54
Lrrc57	5.43	43.38	5.11	249.19
Snap23	3.90	8.90	7.62	22.26
Zfp106	10.66	26.23	3.15	77.02
Capn3	0.65	0.16	0.24	2.76
Ganc	0.09	0.59	0.49	5.52
Tmem87a	1.30	9.04	2.36	4.61
Vps39	1.24	15.64	2.74	6.48
Pla2g4f	0.02	0.25	0.00	0.15
Pla2g4d	0.01	0.13	0.00	0.02
Pla2g4e	0.03	1.19	0.05	0.19
Ehd4	8.20	2.15	0.82	1.02
Sptbn5	0.21	0.79	0.36	0.96
Pla2g4b	0.75	13.29	7.12	9.00
Jmjd7	0.45	4.87	2.91	3.93
Mapkbp1	0.20	4.16	0.33	18.24
Mga	56.28	92.41	77.78	97.18
Tyro3	0.16	99.61	0.15	17.71
Rpap1	0.51	9.78	2.79	8.75
Ltk	0.03	3.80	0.00	0.21
Itpka	0.21	47.75	5.19	11.97
Rtf1	2.53	15.02	4.27	23.32
Ndufaf1	12.02	16.91	12.46	16.29
Nusap1	0.13	0.78	0.10	24.22
Oip5	0.06	0.59	0.13	4.72
Chp1	3.47	36.49	32.04	17.20
Gm20056	37.68	451.67	331.66	173.34
Exd1	0.11	1.16	0.63	16.05
Ino80	0.32	3.57	1.41	6.83
Chac1	0.09	10.49	0.14	1.05
Dll4	2.36	2.19	2.43	0.33
Vps18	1.13	22.91	3.92	10.15
Rhov	0.01	5.97	0.04	13.37
Spint1	0.16	1.87	0.58	3.19
Ppp1r14d	0.02	9.60	0.03	0.09
Zfyve19	1.32	14.21	3.41	38.68
Dnajc17	0.61	4.22	2.15	4.15
Gm14137	0.49	3.55	1.02	1.53
Gchfr	3.91	7.76	59.90	0.73
Rmdn3	1.08	63.04	15.55	12.21
Rad51	0.03	0.16	0.02	20.34
Knl1	0.06	0.20	0.10	11.90
Rpusd2	0.82	6.73	2.84	7.02
Ccdc32	1.89	21.86	4.25	4.73
Chst14	7.02	8.98	4.18	5.50
Bahd1	0.70	8.28	1.45	10.87
Ivd	9.97	17.64	33.83	3.85
Knstrn	0.11	0.55	0.00	105.87
Disp2	0.26	161.85	0.57	1.41
Phgr1	0.02	0.08	0.00	0.24
Ccdc9b	4.55	5.55	1.23	0.68
Inafm2	14.08	127.69	13.70	88.49
Plcb2	1.19	1.34	0.49	12.00
Ankrd63	0.04	1.08	0.00	24.94
Pak6	0.04	2.19	0.11	4.01
Bub1b	0.06	0.12	0.05	22.22
Bmf	0.49	0.62	1.67	0.41
Srp14	85.01	220.97	76.28	92.46
Eif2ak4	0.31	2.58	0.88	1.55
Gpr176	1.27	6.19	3.64	12.27
Fsip1	0.00	0.04	0.00	5.18
Thbs1	1.76	2.53	0.48	11.23
Rasgrp1	0.09	0.80	0.08	3.28
Fam98b	1.77	21.43	2.59	6.84
Spred1	0.74	7.17	1.38	1.36
Tmco5	0.05	0.08	0.00	193.35
Meis2	0.53	1.26	0.15	0.24
Cdin1	0.05	0.22	0.34	0.11
Dph6	0.62	2.19	2.18	3.33
Zfp770	2.94	18.92	4.76	16.44
Aqr	0.88	6.33	1.48	12.09
Actc1	1846.19	1.60	0.00	2.10
Gjd2	0.01	36.96	0.00	0.96
Arhgap11a	0.23	13.79	0.32	18.90
Scg5	0.01	85.50	0.01	1.20
Grem1	0.06	0.85	0.00	2.74
Fmn1	0.02	0.33	0.16	1.49
Tmco5b	0.02	0.00	0.00	49.23
Ryr3	0.02	0.49	0.04	0.13
Aven	0.06	0.20	0.42	2.23
Chrm5	0.05	0.27	0.17	1.85
Emc7	4.15	42.88	22.20	74.38
Katnbl1	0.67	2.39	0.57	3.17
Emc4	6.32	69.79	14.49	52.47
Slc12a6	0.92	11.20	1.25	10.73
Nop10	81.07	149.81	87.32	117.23
Nutm1	0.03	0.10	0.00	30.23
Lpcat4	0.50	92.32	0.40	41.31
Gm52523	0.44	82.31	0.00	53.02
Olfr1309	0.00	0.00	0.00	0.19
Olfr1310	0.00	0.00	0.00	0.00
Olfr1311	0.00	0.00	0.00	0.00
Olfr1316	0.00	0.00	0.00	0.00
Olfr1318	0.00	0.00	0.00	0.00
Olfr1317	0.00	0.00	0.00	0.00
Olfr1314	0.00	0.00	0.00	0.00
Olfr1308	0.00	0.00	0.00	0.00
Olfr1312	0.00	0.00	0.00	0.00
Olfr1306	0.00	0.00	0.00	0.00
Olfr1305	0.00	0.00	0.00	0.00
Olfr1303	0.00	0.00	0.00	0.00
Olfr1290	0.00	0.00	0.00	0.00
Olfr1302	0.00	0.00	0.00	0.00
Olfr1299	0.00	0.00	0.00	0.00
Olfr1297	0.00	0.00	0.00	0.00
Olfr1295	0.00	0.00	0.00	0.00
Olfr1289	0.00	0.00	0.00	0.00
Olfr1288	0.00	0.00	0.00	0.00
Olfr1285	0.00	0.00	0.00	0.00
Olfr1281	0.00	0.00	0.00	0.00
Olfr1278	0.00	0.00	0.00	0.00
Olfr1277	0.00	0.00	0.00	0.00
Olfr1276	0.00	0.00	0.00	0.00
Olfr1275	0.00	0.00	0.00	0.00
A26c3	0.01	0.06	0.00	15.51
Ano3	0.02	1.67	0.02	0.02
Muc15	0.10	0.30	0.00	0.00
Slc5a12	0.01	0.05	0.02	0.00
Fibin	15.70	20.57	6.75	0.99
Bbox1	0.04	3.41	14.20	0.65
Ccdc34	0.42	2.31	0.47	7.62
Lgr4	0.49	9.11	2.30	2.32
Lin7c	10.61	88.65	14.90	18.74
Bdnf	0.26	2.25	0.39	0.32
Kif18a	0.04	0.05	0.04	17.77
Mettl15	0.31	0.61	0.45	2.38
Kcna4	0.36	2.47	0.00	0.07
Fshb	0.00	0.00	0.00	0.00
Arl14ep	11.80	77.76	21.38	212.60
Mpped2	0.13	1.29	0.01	1.10
Dcdc5	1.44	0.83	0.81	1.48
Dnajc24	0.08	0.82	0.20	1.88
Immp1l	1.22	2.47	1.03	3.17
Elp4	0.25	2.55	0.36	3.66
Pax6	0.01	29.70	0.00	0.04
Rcn1	12.57	16.95	5.10	108.45
Them7	0.03	0.02	0.71	1.55
Wt1	0.65	0.13	0.15	11.25
Eif3m	20.25	52.51	23.44	75.35
Ccdc73	0.14	0.23	0.19	4.85
Prrg4	0.66	1.54	0.09	0.49
Qser1	0.81	3.74	1.38	9.28
Depdc7	0.36	2.25	19.80	19.94
Tcp11l1	0.45	16.91	1.69	2.14
Cstf3	0.55	6.87	2.05	15.62
Hipk3	4.91	12.99	3.41	41.20
D430041D05Rik	0.00	4.61	0.03	1.56
A930018P22Rik	0.26	1.24	0.83	181.91
Cd59b	12.57	38.90	13.94	18.30
Cd59a	10.33	30.62	11.79	18.63
Fbxo3	2.77	17.66	5.21	32.43
4931422A03Rik	0.05	0.45	0.03	5.80
Lmo2	5.54	5.74	1.70	1.12
Caprin1	8.79	65.55	16.26	154.31
Nat10	0.72	10.35	3.57	30.42
Abtb2	0.18	0.68	2.60	1.14
Cat	10.16	27.47	466.92	1.86
Elf5	0.06	0.37	0.39	1.82
Ehf	0.00	0.02	0.04	0.03
Apip	2.93	3.77	4.64	5.21
Pdhx	1.81	6.31	1.98	8.03
Cd44	0.50	1.27	0.30	2.45
Slc1a2	0.01	43.50	17.26	2.64
Pamr1	0.12	0.20	0.10	2.32
Fjx1	0.49	109.29	0.00	1.44
Trim44	0.47	11.38	0.69	13.32
Ldlrad3	0.06	0.76	0.05	0.24
Commd9	1.17	14.70	4.07	3.73
Prr5l	0.01	0.43	0.06	0.23
Traf6	0.84	5.49	1.57	4.56
Rag1	0.05	0.10	0.00	0.76
Rag2	0.93	1.27	0.37	6.55
Iftap	1.70	2.40	1.14	20.01
Lrrc4c	0.01	0.36	0.02	0.08
Api5	5.40	54.97	10.47	124.79
Ttc17	0.38	4.51	1.12	2.46
Hsd17b12	0.34	8.97	3.99	2.52
Alkbh3	1.35	6.27	4.14	28.83
Gm13889	16.95	217.57	63.76	210.97
Accsl	0.01	0.10	1.24	2.38
Accs	1.04	3.17	1.36	0.64
Ext2	0.47	2.02	1.12	1.34
Alx4	0.01	0.28	0.00	0.02
Cd82	1.09	5.84	3.47	10.71
Tspan18	0.35	0.12	0.53	0.48
Trp53i11	1.20	40.75	2.91	0.37
Prdm11	0.19	2.48	0.20	2.24
Syt13	0.01	29.49	0.01	0.35
Chst1	0.80	24.58	0.34	6.77
Slc35c1	2.67	28.48	4.14	9.63
Cry2	0.56	17.82	2.32	11.13
Mapk8ip1	2.39	168.91	8.67	42.55
1700029I15Rik	0.31	0.00	0.71	535.69
Pex16	2.62	28.26	38.45	26.64
Large2	0.03	0.32	3.23	2.61
Phf21a	0.33	2.84	0.78	7.70
Creb3l1	0.39	2.50	0.47	1.11
Dgkz	2.60	106.97	13.06	2.60
Mdk	2.05	42.76	2.33	2.63
Chrm4	0.03	1.05	0.00	4.35
Ambra1	0.45	3.78	1.11	4.84
Harbi1	0.62	2.87	2.09	5.78
Atg13	1.79	24.55	4.07	12.66
Arhgap1	1.72	11.15	5.34	4.83
Zfp408	1.07	11.58	5.26	6.11
F2	2.72	25.28	324.09	36.26
Ckap5	1.77	17.35	1.72	33.88
Lrp4	0.66	4.42	0.48	2.50
1110051M20Rik	1.29	7.03	3.53	7.46
Arfgap2	9.89	88.51	50.61	84.97
Pacsin3	7.88	47.64	13.51	1.95
Ddb2	0.44	4.85	2.20	4.10
Acp2	3.30	24.17	19.46	38.00
Nr1h3	0.87	0.94	13.60	12.25
Madd	0.37	41.92	1.28	9.27
Mybpc3	120.76	33.90	0.13	0.26
Spi1	0.37	1.40	1.54	0.32
Slc39a13	2.00	21.60	5.48	34.28
Psmc3	62.80	187.59	114.87	694.59
Rapsn	1.27	0.51	0.06	6.00
Celf1	1.74	14.57	4.02	10.73
Ptpmt1	4.84	29.04	2.30	152.02
Kbtbd4	5.93	35.04	3.46	55.30
Ndufs3	163.35	247.08	71.95	113.89
C1qtnf4	1.83	45.82	2.29	5.03
Mtch2	7.10	25.26	31.51	41.97
Fnbp4	1.34	14.83	5.67	23.29
Nup160	0.48	3.17	0.66	8.69
Ptprj	0.23	3.20	2.08	0.44
Olfr1274	0.00	0.00	0.00	0.18
Olfr1565	0.00	0.00	0.00	0.08
Olfr142	0.00	0.00	0.00	0.00
Olfr1272	0.00	0.00	0.00	0.00
Olfr1270	0.00	0.00	0.00	0.00
Olfr32	0.00	0.00	0.00	0.03
Olfr1269	0.00	0.00	0.00	1.18
Olfr140	0.00	0.00	0.00	0.00
Olfr1264	0.00	0.00	0.00	0.20
Olfr1263	0.00	0.00	0.00	0.00
Olfr1262	0.00	0.00	0.00	0.00
Olfr1261	0.00	0.00	0.00	0.00
Olfr1260	0.06	0.00	0.00	0.00
Olfr1255	0.00	0.00	0.00	1.33
Olfr1253	0.00	0.00	0.00	3.63
Olfr1245	0.00	0.00	0.00	0.35
Olfr1243	0.00	0.00	0.00	0.99
Olfr1242	0.00	0.00	0.00	0.18
Olfr1240	0.00	0.00	0.00	0.34
Plcxd1	3.29	41.87	9.86	25.68
Gtpbp6	6.40	73.31	20.61	43.61
Polr3k	2.92	41.59	8.96	45.76
Pcmtd2	4.71	35.02	25.61	12.66
Myt1	0.00	7.84	0.00	0.40
Oprl1	0.02	44.54	0.00	1.01
Lkaaear1	0.30	3.06	0.00	239.27
Rgs19	0.87	6.24	1.33	3.91
Tcea2	0.87	24.82	0.32	382.59
Sox18	11.07	21.63	10.07	2.52
Gm29797	0.18	6.03	1.25	2.31
Prpf6	7.02	22.63	8.88	13.06
Samd10	1.95	36.35	6.87	59.10
Zfp512b	2.04	58.97	9.84	167.93
Uckl1	1.17	13.70	8.67	1.63
Dnajc5	3.10	61.57	4.40	12.02
Tpd52l2	3.89	30.81	5.20	26.14
Abhd16b	0.24	0.22	0.00	265.63
Zbtb46	0.26	3.85	0.75	4.14
Lime1	0.32	11.68	4.97	11.40
Zgpat	0.54	6.77	1.77	5.26
Arfrp1	11.57	63.41	14.27	54.32
Rtel1	0.39	4.97	1.36	9.79
Stmn3	0.68	399.04	0.03	0.35
Gmeb2	0.36	4.85	1.33	3.42
Helz2	2.08	2.59	32.01	0.58
Fndc11	0.16	0.05	0.49	212.47
Srms	0.00	0.00	0.33	12.46
Ptk6	0.02	0.56	2.85	0.31
Ppdpf	14.58	122.49	360.90	17.74
Eef1a2	46.54	1083.97	0.53	1.77
Kcnq2	0.00	19.51	0.01	0.74
Chrna4	0.04	13.84	0.00	0.42
Col20a1	0.06	0.86	0.50	1.50
Arfgap1	4.68	53.27	11.34	180.12
Nkain4	0.18	6.99	0.00	0.09
Birc7	0.00	0.00	0.09	0.94
Ythdf1	3.40	32.21	10.86	29.83
LOC118568482	0.01	15.87	0.00	5.03
Bhlhe23	0.09	0.79	0.00	2.36
Slc17a9	0.11	0.00	1.68	0.31
Gid8	4.33	36.62	17.53	73.10
Dido1	1.12	11.11	4.23	32.49
Tcfl5	0.16	0.41	0.04	246.72
Col9a3	0.19	19.01	0.03	16.45
Ogfr	7.10	41.68	26.66	54.56
Mrgbp	3.56	34.23	10.09	47.94
Ntsr1	0.01	0.35	0.00	0.18
Slco4a1	0.06	6.90	0.17	3.48
Gata5	0.50	0.28	0.00	3.64
Rbbp8nl	0.00	0.00	0.00	0.01
Cables2	1.46	33.52	5.72	28.34
Rps21	83.17	206.16	146.06	167.84
Lama5	0.60	2.70	0.26	2.00
Adrm1	20.36	219.74	118.79	120.47
Osbpl2	1.27	11.85	2.06	35.81
Hrh3	0.00	23.51	0.00	1.49
Mtg2	4.06	14.27	12.84	8.78
Ss18l1	0.63	14.04	1.36	4.82
Psma7	56.90	188.20	103.99	28.35
Lsm14b	3.17	56.94	7.98	104.36
Taf4	0.30	3.64	1.62	3.13
Cdh4	0.01	0.28	0.20	0.07
4930591A17Rik	0.00	0.00	0.00	0.00
Cdh26	0.02	0.19	0.02	0.14
Fam217b	1.12	11.95	0.48	1.55
Ppp1r3d	2.85	4.19	0.89	2.32
Sycp2	0.08	1.46	0.00	55.94
Phactr3	0.03	4.61	0.01	6.21
Edn3	0.06	2.08	0.00	0.01
Zfp831	0.01	0.09	0.03	0.05
Prelid3b	20.90	42.23	14.75	90.87
Atp5e	538.45	306.35	324.21	97.84
Tubb1	0.14	0.05	0.27	0.02
Ctsz	2.57	7.84	48.21	3.15
ND3	2.58	7.82	48.53	3.15
Nelfcd	8.21	29.85	11.23	27.09
Gnas	32.38	239.43	28.01	15.26
Npepl1	5.87	9.82	9.60	241.76
Stx16	2.11	26.49	5.18	25.23
Vapb	3.04	37.22	6.92	6.80
1700010B08Rik	0.00	0.00	0.00	0.16
Rab22a	0.62	4.65	1.23	20.20
Ankrd60	0.06	0.08	0.00	205.83
1700021F07Rik	0.12	0.10	0.03	163.32
Pmepa1	0.87	5.19	0.52	1.51
Zbp1	0.19	0.04	0.33	0.71
Pck1	0.44	0.33	584.99	0.18
Gm40011	0.00	0.02	0.02	0.97
Ctcfl	0.00	0.03	0.00	1.61
Rbm38	4.11	3.82	1.69	54.99
Rae1	1.67	20.38	5.91	33.03
Spo11	0.00	0.01	0.01	20.19
Bmp7	0.02	1.91	0.15	0.19
Tfap2c	0.01	0.06	0.03	1.00
Fam209	0.06	0.44	0.00	471.58
Gcnt7	2.37	15.36	5.07	11.10
Rtf2	2.38	15.37	5.08	11.11
Cass4	0.08	0.18	0.07	0.30
Cstf1	2.76	19.91	6.40	85.17
Aurka	0.47	3.59	1.71	42.53
Fam210b	2.65	27.65	56.39	6.45
Mc3r	0.00	0.58	0.18	0.00
Cbln4	0.02	12.95	0.00	7.62
Dok5	0.52	1.29	0.34	1.56
Pfdn4	1.66	7.21	2.33	7.74
Cyp24a1	0.06	0.06	0.07	0.09
Bcas1	0.01	30.39	0.01	0.03
Zfp217	0.50	0.45	0.86	50.23
Tshz2	0.08	0.46	0.04	0.71
Zfp64	0.15	1.34	0.84	1.41
Sall4	0.15	0.43	0.00	2.52
Atp9a	1.55	35.83	1.57	20.39
Nfatc2	0.02	0.12	0.05	0.13
Kcng1	0.28	1.88	0.04	3.61
Mocs3	3.62	30.37	14.28	85.52
Dpm1	11.75	29.84	18.64	121.00
Adnp	4.12	28.40	7.83	41.05
Pard6b	0.17	1.90	1.04	3.30
Ripor3	0.08	0.09	0.80	0.09
Ptpn1	0.52	5.37	1.38	8.53
Cebpb	15.43	33.17	169.18	9.55
Tmem189	1.71	33.54	0.55	33.11
Ube2v1	3.69	37.60	15.34	17.96
Snai1	1.25	1.36	0.44	15.68
Rnf114	2.45	14.68	4.16	49.94
Spata2	1.68	35.17	1.82	8.08
Slc9a8	0.65	7.45	1.80	11.82
B4galt5	0.44	8.62	0.35	4.32
Ptgis	0.96	0.09	0.09	0.17
Kcnb1	0.23	2.02	0.05	0.38
Znfx1	2.37	10.71	8.07	37.15
Ddx27	2.74	15.16	6.46	34.65
Stau1	1.87	12.36	5.92	12.32
Cse1l	2.76	13.05	2.83	42.04
Arfgef2	0.76	7.43	2.87	22.20
Trp53rkb	0.92	9.33	5.06	2.13
Prex1	0.19	6.41	0.26	2.58
Gm30733	0.00	0.00	0.00	7.20
Sulf2	0.71	7.50	0.76	2.20
Ncoa3	0.57	2.56	1.09	2.69
Zmynd8	0.66	5.50	1.69	1.63
Eya2	0.01	0.16	0.01	0.06
Slc2a10	0.46	2.77	0.09	1.27
Slc13a3	0.00	2.16	1.15	0.02
Ocstamp	0.14	0.92	12.51	0.84
Zfp334	1.00	14.31	1.68	5.65
Zfp663	0.03	0.00	0.00	0.07
Elmo2	1.27	15.87	1.55	5.47
Slc35c2	1.05	15.43	22.03	8.41
Cdh22	0.03	3.80	0.03	0.36
Cd40	0.79	0.64	0.70	0.16
Ncoa5	0.89	7.37	1.82	19.21
Slc12a5	0.01	108.17	0.07	1.59
Mmp9	0.02	0.68	0.12	6.53
Zfp335	0.90	12.98	3.53	8.16
Pcif1	4.58	51.61	8.53	35.21
Pltp	3.17	37.43	10.40	7.16
Ctsa	20.20	131.91	190.83	26.37
Neurl2	7.71	23.93	4.04	0.79
Spata25	0.73	8.18	0.88	283.48
Zswim1	1.99	47.68	4.79	72.82
Zswim3	0.29	3.01	0.71	3.15
Acot8	0.76	8.13	5.25	8.54
Snx21	1.67	24.68	8.07	3.36
Tnnc2	0.15	1.25	0.26	1.98
Ube2c	0.26	1.17	0.97	114.00
Dnttip1	1.03	9.81	2.55	17.23
Wfdc3	0.05	0.06	0.03	23.51
Spint5	0.00	0.00	0.00	1.12
Spint4	0.00	0.00	0.00	2.23
Wfdc13	0.00	0.00	0.00	0.51
Wfdc10	0.00	0.00	0.00	0.89
Eppin	0.05	0.00	0.00	35.23
Wfdc6b	0.00	0.00	0.00	1.15
Wfdc6a	0.00	0.00	0.00	1.19
Wfdc2	0.09	1.27	2.57	0.52
Pigt	8.94	128.51	7.22	96.36
Dbndd2	3.73	75.69	1.98	19.59
Trp53tg5	0.21	3.45	0.18	108.55
Sys1	5.57	31.40	12.05	11.88
Sdc4	3.06	27.04	25.73	7.50
Rbpjl	0.02	1.95	0.00	0.06
Matn4	0.04	10.43	0.06	0.13
Slpi	0.03	2.23	0.02	0.05
Svs5	0.00	0.00	0.00	0.12
Svs6	0.60	0.00	0.00	0.36
Svs3a	0.00	0.00	0.00	0.25
Svs4	0.00	0.00	0.00	0.40
Svs3b	0.00	0.00	0.00	0.43
Svs2	0.00	0.00	0.00	0.06
Wfdc15b	0.00	0.03	0.00	0.26
Wfdc15a	0.09	0.00	0.00	114.97
Wfdc12	0.16	3.79	0.00	2.18
Wfdc5	0.71	0.12	0.04	0.05
Kcns1	0.12	2.28	0.00	0.18
Stk4	0.31	2.95	0.37	3.57
Tomm34	1.85	36.42	3.76	55.24
Pabpc1l	0.00	0.07	0.00	0.09
Ywhab	12.72	177.16	23.64	30.00
Rims4	0.00	11.50	0.01	0.32
Kcnk15	0.00	1.15	0.00	0.04
Ccn5	1.18	0.30	0.00	0.19
Ada	0.98	0.76	0.92	8.43
Pkig	6.16	5.35	2.99	65.48
Serinc3	16.41	128.75	31.28	58.99
Ttpal	0.90	12.76	2.52	13.91
Hnf4a	0.01	0.02	23.69	0.06
R3hdml	0.02	0.10	0.09	0.01
Fitm2	5.59	17.23	4.13	2.51
Gdap1l1	0.03	29.66	0.08	0.20
Oser1	4.15	20.30	7.74	129.17
Jph2	3.17	0.31	0.01	0.55
Tox2	0.03	1.79	0.01	2.74
Gtsf1l	0.65	0.47	0.59	1530.32
Mybl2	0.01	0.01	0.03	4.45
Ift52	1.02	14.53	1.97	35.20
Sgk2	0.00	2.52	3.54	0.13
L3mbtl1	0.02	1.65	0.07	6.54
Srsf6	28.63	212.85	99.46	247.71
Ptprt	0.01	0.46	0.02	0.32
Chd6	0.44	3.82	0.99	1.94
Emilin3	0.10	1.50	0.26	1.75
Lpin3	0.07	0.19	0.65	1.86
Zhx3	188.28	157.44	119.33	40.70
Plcg1	3.27	31.68	8.35	17.69
Top1	2.04	14.55	6.96	15.02
Mafb	6.99	8.42	67.37	9.46
Gm826	0.00	0.00	0.15	0.30
Dhx35	0.60	2.17	0.65	1.31
Fam83d	0.05	0.49	0.22	6.74
Ppp1r16b	0.38	17.19	0.30	0.95
Actr5	0.91	6.51	2.45	15.75
Slc32a1	0.09	127.44	0.00	0.23
Arhgap40	0.23	0.12	0.00	6.01
Adig	0.23	7.29	0.03	19.21
Ralgapb	0.98	11.46	1.52	15.11
Lbp	0.77	2.28	35.23	0.25
Bpi	0.28	0.44	0.48	38.74
D630003M21Rik	0.44	0.90	0.63	0.46
Tgm2	17.66	2.33	11.97	1.22
Rprd1b	0.80	5.04	2.22	6.09
Tti1	0.22	1.52	0.56	2.75
Vstm2l	0.00	24.60	0.00	5.40
Ctnnbl1	6.20	8.62	2.65	4.14
Blcap	8.34	300.92	9.12	20.74
Nnat	1.56	947.61	1.96	27.61
Gm33828	1.54	935.81	2.33	27.34
Gm14279	3.02	4.79	1.27	36.32
Src	0.30	7.57	0.37	5.74
Manbal	0.88	7.76	0.93	4.50
Ghrh	0.00	0.06	0.00	8.41
Rpn2	3.34	26.07	10.39	125.48
Mroh8	0.02	0.04	0.03	29.47
Rbl1	0.10	0.84	0.06	6.61
Samhd1	0.17	1.22	0.21	1.29
Tldc2	0.04	2.40	0.02	1.34
Soga1	0.29	19.72	0.19	5.83
Dsn1	1.79	3.38	4.40	21.51
Ndrg3	1.06	72.68	0.66	18.82
Sla2	0.19	1.87	0.43	1.72
Rab5if	12.07	48.06	66.77	36.47
Tgif2	0.13	0.39	0.59	13.84
Myl9	20.55	8.21	1.69	85.35
Dlgap4	0.55	7.30	0.37	4.64
Aar2	0.82	10.23	2.72	25.47
Epb41l1	0.32	24.23	0.79	2.18
Cnbd2	0.71	4.48	3.12	22.49
Scand1	38.22	274.79	193.46	753.91
Phf20	1.28	8.39	2.02	5.91
Rbm39	12.70	64.07	34.23	78.29
Romo1	83.02	93.72	107.90	54.93
Nfs1	4.70	16.61	13.45	21.44
Cpne1	1.97	20.68	4.24	15.36
Rbm12	1.67	12.05	3.06	21.48
Spag4	0.63	22.32	0.00	275.15
Fer1l4	0.09	0.08	0.07	0.57
Ergic3	5.31	62.50	37.16	43.05
6430550D23Rik	0.91	23.31	2.07	13.12
Cep250	0.40	10.18	1.07	8.33
Gdf5	0.02	1.26	0.00	0.80
Uqcc1	2.65	4.91	2.17	6.25
Mageb3	0.70	4.66	0.00	2.28
Fam83c	0.00	0.00	0.00	0.18
Eif6	4.23	43.62	14.33	30.28
BC029722	9.56	111.50	16.06	45.65
Mmp24	0.91	35.96	0.83	4.45
Procr	2.61	1.08	4.00	0.61
Edem2	0.71	5.84	3.44	5.31
Trpc4ap	2.23	21.40	4.80	16.09
Myh7b	10.58	1.40	0.42	6.93
Gss	1.00	3.88	9.93	4.64
Acss2	1.13	13.98	16.06	28.47
Ggt7	0.10	35.66	0.11	4.04
Ncoa6	0.71	5.73	2.07	12.74
Trp53inp2	49.01	263.52	88.24	139.20
Pigu	0.65	3.08	0.97	3.03
Map1lc3a	186.03	530.79	126.81	564.26
Dynlrb1	6.71	26.23	9.36	7.64
Itch	1.05	7.04	2.91	13.90
Ahcy	1.85	12.03	287.80	13.82
a	0.01	0.04	1.70	0.31
Eif2s2	29.22	46.63	28.94	82.79
Raly	1.71	19.35	2.44	12.32
Chmp4b	1.65	15.89	3.44	5.28
Zfp341	0.18	3.39	0.55	0.64
Pxmp4	1.59	5.66	9.30	4.77
E2f1	0.12	1.20	0.33	5.60
Necab3	0.10	13.32	0.03	193.23
Actl10	0.07	0.27	0.00	95.49
1700003F12Rik	0.53	0.32	0.40	2028.82
Cbfa2t2	0.34	4.62	0.94	9.19
Snta1	3.35	5.56	1.89	0.55
Cdk5rap1	1.74	3.74	2.28	5.12
Bpifb9b	0.08	0.25	0.63	0.93
Bpifb9a	0.08	0.25	0.63	0.93
Bpifb5	0.02	0.13	0.24	1.09
Bpifb1	0.14	0.26	0.10	0.82
Bpifa5	0.01	0.07	0.00	0.61
Bpifa1	0.28	0.65	0.00	1.25
Bpifa3	0.20	0.07	0.00	146.42
Bpifa2	0.00	0.00	0.00	0.00
Bpifa6	0.00	0.00	0.00	0.00
Bpifb4	0.00	0.00	0.00	0.02
Bpifb3	0.00	0.00	0.00	0.08
Bpifb6	0.00	0.16	0.02	0.19
Bpifb2	0.02	0.05	0.01	0.29
Sun5	0.00	0.00	0.00	101.35
Efcab8	0.01	0.02	0.00	11.42
Gm40469	6.21	29.98	11.93	74.00
Nsfl1c	6.18	38.17	12.79	37.62
Fkbp1a	20.40	80.70	10.23	54.60
Sdcbp2	0.10	0.28	0.03	1.03
Snph	0.03	18.64	0.03	0.08
Rad21l	0.02	0.77	0.07	4.41
Tmem74bos	0.00	0.56	0.00	0.04
Tmem74b	0.58	9.24	0.31	2.04
Psmf1	1.45	13.66	7.82	115.82
Rspo4	0.03	0.33	0.10	0.32
Angpt4	0.22	0.94	0.36	0.51
Fam110a	0.70	5.43	0.74	51.39
Slc52a3	0.05	0.17	0.07	12.48
Scrt2	0.05	12.51	0.03	3.79
Srxn1	4.85	71.88	4.84	37.64
Tcf15	3.43	0.30	0.00	2.08
Csnk2a1	2.92	17.76	5.47	6.06
Tbc1d20	4.23	21.58	9.20	45.15
Rbck1	4.13	32.79	11.90	19.18
Trib3	0.07	0.92	4.00	0.55
Nrsn2	0.00	45.35	0.00	0.43
Sox12	2.11	27.30	2.17	8.93
Zcchc3	2.72	30.22	6.45	28.99
6820408C15Rik	0.05	2.04	0.34	14.53
Defb23	0.00	0.00	0.00	1.05
Defb22	0.00	0.00	0.00	4.52
Defb26	0.00	0.00	0.00	0.19
Defb20	0.43	0.00	0.00	0.13
Defb28	0.00	0.00	0.00	2.44
Defb21	0.00	0.00	0.00	0.39
Defb19	0.02	0.00	0.00	33.02
Defb45	0.07	0.00	0.00	51.08
Defb36	0.45	0.02	0.74	13.47
Defb25	0.66	0.00	0.00	0.25
Rem1	3.05	1.51	0.51	1.01
H13	3.94	33.61	18.57	23.36
Id1	27.09	30.71	14.51	5.17
Cox4i2	3.85	1.72	0.18	0.47
Bcl2l1	1.10	11.72	4.67	13.74
Tpx2	0.54	6.60	15.89	37.40
Mylk2	0.24	5.24	2.15	0.75
Foxs1	4.68	2.08	2.77	2.43
Dusp15	0.04	18.64	30.33	38.56
Ttll9	0.02	0.49	0.41	12.28
Pdrg1	15.33	63.20	10.42	20.75
Xkr7	0.02	14.06	0.00	10.73
Ccm2l	0.86	1.70	0.94	0.20
Hck	0.07	0.27	0.64	0.15
Tm9sf4	1.04	11.89	6.33	9.36
Tspyl3	0.06	1.38	0.11	2.28
Plagl2	0.69	6.04	1.43	36.96
Pofut1	1.21	3.63	1.74	4.04
Kif3b	0.57	7.86	0.93	66.37
Asxl1	0.52	6.20	2.07	11.43
Nol4l	0.16	2.07	0.11	21.18
Commd7	2.10	19.09	5.40	10.18
Dnmt3b	0.08	0.40	1.32	4.25
Mapre1	3.21	16.41	2.71	18.29
Acss1	11.00	8.60	0.17	3.00
Vsx1	0.09	0.07	0.06	0.02
Entpd6	0.50	15.69	0.93	9.49
Pygb	4.62	53.90	0.29	10.68
Abhd12	1.07	30.27	1.04	12.48
Gins1	0.09	0.54	0.12	7.24
Ninl	0.41	0.63	0.10	3.92
Nanp	1.41	21.10	22.34	37.46
Rnf38	1.05	7.55	1.41	24.62
Pigo	1.70	20.23	11.10	50.87
Stoml2	28.32	110.29	60.27	35.13
Fam214b	0.90	12.03	3.88	50.79
Unc13b	0.23	1.49	0.16	3.15
Atp8b5	0.29	1.03	0.46	12.82
Rusc2	0.69	21.79	1.11	19.05
Fam166b	0.37	4.34	0.16	8.93
Tesk1	3.82	62.60	6.78	1597.25
Cd72	0.69	8.72	1.12	79.48
Sit1	0.07	0.00	0.30	0.00
Ccdc107	14.10	88.55	35.98	26.28
Arhgef39	1.18	8.29	4.06	14.61
Car9	0.71	1.66	0.00	0.39
Tpm2	12.91	11.49	1.17	8.88
Tln1	6.32	16.70	12.30	18.96
Creb3	11.51	89.36	29.71	44.91
Gba2	1.49	46.13	5.56	42.93
Rgp1	2.67	22.75	6.52	14.93
Msmp	2.22	25.72	5.60	13.34
Npr2	5.76	28.44	1.27	3.00
Spag8	0.05	1.06	0.00	300.84
Hint2	73.16	125.56	318.42	27.13
Fam221b	0.18	0.29	0.00	282.25
Tmem8b	0.40	7.32	1.39	12.21
Olfr70	0.22	7.33	0.25	3.05
Olfr71	0.00	0.00	0.00	0.00
Hrct1	3.84	7.35	1.66	1.87
Spaar	3.18	0.62	0.00	6.41
Olfr159	0.00	0.00	0.00	0.00
Olfr156	0.00	0.00	8.40	0.17
Rfc3	0.97	7.13	3.40	12.51
Nrxn1	0.00	3.51	0.14	0.18
Fshr	0.00	0.01	0.00	0.31
Lhcgr	0.00	0.10	0.00	1.21
Gtf2a1l	0.04	0.02	0.00	87.73
Ston1	0.33	1.32	0.13	1.63
Ppp1r21	0.36	8.31	1.16	5.98
Foxn2	1.82	7.49	2.58	15.07
Fbxo11	1.28	17.82	1.98	6.38
Msh6	1.89	12.83	2.06	52.44
Kcnk12	0.01	12.91	0.00	1.30
Msh2	0.92	7.08	0.28	4.42
Epcam	0.01	1.32	0.48	4.09
Calm2	27.58	929.63	25.96	432.21
Stpg4	0.03	0.01	0.12	23.52
Ttc7	1.69	5.47	6.08	73.50
Mcfd2	4.90	36.81	46.96	27.35
Socs5	1.36	24.45	1.35	10.93
Cript	15.43	75.93	17.72	32.38
Pigf	7.98	24.81	5.33	47.78
Rhoq	5.82	18.46	3.61	8.38
LOC115488765	0.09	0.97	0.10	1.18
Atp6v1e2	0.24	1.46	0.22	135.84
Tmem247	0.23	0.63	0.78	235.00
Epas1	5.55	19.17	6.80	4.57
Prkce	0.08	3.05	0.25	0.92
Srbd1	0.15	1.02	0.21	0.99
Six2	0.03	0.28	0.00	0.34
Six3	0.00	2.05	0.00	0.00
Camkmt	0.07	0.46	0.12	0.89
Prepl	1.21	62.88	1.10	12.93
Slc3a1	1.10	35.84	0.95	5.11
Ppm1b	2.44	19.86	8.41	28.52
Lrpprc	5.54	18.57	9.19	17.81
Abcg8	0.01	0.03	4.30	0.09
Abcg5	0.00	0.00	5.46	0.00
Dync2li1	0.66	6.47	0.42	42.55
Plekhh2	0.08	0.93	0.12	26.88
Thada	0.15	1.01	0.32	2.80
Zfp36l2	23.28	49.11	19.92	30.91
Haao	0.08	0.37	73.04	0.10
Mta3	0.44	4.66	0.89	1.03
Kcng3	0.00	0.19	0.01	0.54
Cox7a2l	25.79	117.70	20.94	77.63
Eml4	0.38	2.29	1.11	5.90
Pkdcc	2.78	7.57	26.53	4.85
Slc8a1	1.63	3.35	0.12	0.72
Thumpd2	0.36	1.73	0.49	0.64
Tmem178	0.15	19.32	0.84	0.61
Map4k3	0.70	7.44	2.94	6.73
Cdkl4	0.02	0.53	0.70	17.40
Sos1	0.49	6.22	3.78	4.19
Arhgef33	1.80	11.71	2.80	4.45
Morn2	0.14	0.99	0.71	78.77
Dhx57	0.60	9.74	0.75	7.02
Gemin6-ps	2.27	3.40	4.81	25.99
Gemin6	0.51	1.23	1.19	139.43
Ttc39d	0.09	0.53	0.05	273.73
Srsf7	16.93	126.17	35.16	275.90
Galm	0.28	0.77	5.31	1.97
4933407O12Rik	0.21	9.71	0.24	33.31
Hnrnpll	1.93	26.51	5.48	60.38
Atl2	1.87	29.16	8.10	13.02
Cyp1b1	1.16	53.26	0.20	7.03
Rmdn2	0.43	2.20	2.30	38.72
Cdc42ep3	3.77	9.66	1.54	19.43
Qpct	0.29	3.45	0.63	0.28
Prkd3	1.03	1.34	38.52	4.92
Ndufaf7	3.53	23.19	3.92	17.93
Cebpz	16.94	37.63	15.79	41.59
Cebpzos	32.40	47.06	35.34	19.83
Sult6b1	0.01	0.00	0.01	0.03
Gm26637	0.06	0.13	0.00	0.08
Eif2ak2	0.51	1.49	1.83	0.37
Gpatch11	3.75	14.49	4.21	20.18
Heatr5b	0.30	4.65	0.50	3.13
Strn	0.26	4.38	0.48	6.04
Vit	0.19	0.31	0.02	0.76
Fez2	2.89	11.11	0.58	1.73
Crim1	0.49	1.95	0.08	0.54
Gm40275	0.00	0.00	0.00	36.93
Fam98a	4.52	21.00	4.87	96.77
Rasgrp3	0.71	1.44	0.34	1.05
Ltbp1	0.41	0.24	0.14	0.37
Ttc27	0.43	2.04	0.84	4.63
Birc6	0.77	7.03	2.16	11.08
Yipf4	5.48	30.75	15.91	33.17
Nlrc4	0.12	0.76	1.21	0.47
Slc30a6	1.00	4.74	2.33	4.72
Spast	0.71	6.64	3.08	28.87
Dpy30	5.49	13.55	6.77	32.90
Memo1	0.53	1.99	1.47	10.16
Alyref2	12.00	69.44	25.20	168.21
Srd5a2	0.00	0.01	0.00	1.54
Xdh	5.58	1.60	19.48	2.07
Ehd3	0.26	22.14	4.90	0.37
Galnt14	0.02	0.39	0.06	1.66
Capn13	0.00	0.01	0.01	0.57
Lclat1	0.97	1.57	0.70	2.30
Lbh	16.29	12.69	1.46	0.57
Ypel5	8.31	51.15	8.62	30.34
Alk	0.01	0.14	0.00	0.47
Clip4	0.73	4.03	0.01	21.35
Pcare	0.22	0.00	0.00	0.11
Togaram2	0.03	0.27	0.00	4.68
Wdr43	1.25	6.81	3.03	21.78
Spdya	0.09	0.54	0.14	35.35
Ppp1cb	18.72	91.03	12.30	43.07
Plb1	0.14	0.06	0.03	0.32
Fosl2	1.09	2.91	1.00	1.35
Babam2	0.16	0.64	0.30	5.38
Rbks	0.16	0.51	3.31	2.29
Mrpl33	19.66	20.90	20.61	7.10
Slc4a1ap	2.03	21.13	3.84	6.91
Supt7l	0.52	6.79	1.79	5.11
Gpn1	1.94	14.00	4.10	11.17
4930548H24Rik	0.24	1.33	0.44	105.79
Zfp512	1.07	7.82	1.54	18.16
Selenoi	0.35	3.04	1.99	3.43
Drc1	0.03	0.80	0.18	24.44
Otof	0.01	0.53	0.02	0.73
Fam166c	0.03	0.00	0.00	27.75
Cib4	0.02	0.04	0.00	4.69
Kcnk3	3.53	23.42	3.33	0.31
Slc35f6	3.37	21.59	10.07	6.56
Cenpa	0.61	0.33	0.55	8.36
Dpysl5	0.01	5.58	0.01	18.12
Mapre3	0.64	29.26	2.32	12.41
Tmem214	5.45	29.93	15.92	299.91
Agbl5	5.16	16.41	5.77	1227.63
Emilin1	6.18	2.24	11.07	21.63
Khk	1.74	8.93	174.44	3.94
Cgref1	0.62	20.41	0.21	1.42
Preb	6.64	57.51	54.88	359.27
Prr30	0.25	2.70	0.19	704.88
Tcf23	0.06	3.01	0.00	1.87
Slc5a6	1.62	14.13	6.65	12.31
Atraid	18.13	57.22	38.62	68.80
Cad	0.87	10.79	2.47	14.41
Slc30a3	0.10	4.31	0.08	124.44
Dnajc5g	0.18	0.00	0.00	228.88
Trim54	10.32	0.06	0.03	0.28
Ucn	0.30	0.87	0.00	0.20
Mpv17	7.27	10.56	8.73	1.79
Gtf3c2	2.39	21.68	12.71	21.48
Eif2b4	18.37	87.72	24.95	56.22
Snx17	14.61	189.22	71.62	55.79
Zfp513	2.65	39.63	21.39	65.89
Ppm1g	4.64	28.35	8.31	191.73
Nrbp1	16.62	100.03	34.38	110.46
Krtcap3	1.54	17.92	3.65	53.99
Ift172	1.34	8.65	0.75	66.92
Fndc4	4.56	204.95	1.52	15.89
Gckr	0.06	0.00	0.01	0.30
Efr3b	0.38	20.83	0.22	1.05
Pomc	1.01	5.56	2.31	14.78
Dnmt3a	0.35	7.39	0.67	1.52
Dtnb	0.13	1.52	0.36	1.02
Gm47978	0.09	1.22	0.23	1.22
Asxl2	0.47	2.17	1.07	7.01
Gm31332	0.01	0.00	0.22	0.16
Kif3c	0.26	32.56	0.02	2.34
Rab10	3.55	23.32	9.43	9.20
3110082J24Rik	0.00	4.47	0.00	0.36
Garem2	0.01	9.73	0.56	0.58
Hadha	23.18	26.25	19.62	61.78
Hadhb	89.87	41.40	34.11	74.02
Adgrf3	0.02	0.00	0.04	0.50
Dnajc27	0.57	20.79	0.53	14.72
Adcy3	0.08	3.16	0.21	2.60
Cenpo	0.41	8.16	0.70	7.69
Ptrhd1	2.01	7.97	2.89	9.57
Ncoa1	0.29	3.48	0.64	0.82
Itsn2	1.27	5.19	3.36	7.51
Fam228a	0.35	2.98	2.44	226.65
Fam228b	1.06	4.26	5.69	41.42
Pfn4	0.82	2.31	2.29	215.18
Sf3b6	8.79	34.66	15.77	29.86
Fkbp1b	0.34	23.53	0.19	1.62
Wdcp	0.19	2.34	0.49	2.68
Mfsd2b	0.42	1.37	0.30	1.32
Ubxn2a	1.24	19.83	1.73	8.85
Atad2b	0.22	1.96	0.67	4.69
Klhl29	0.04	0.69	0.23	0.73
Apob	0.00	0.05	270.70	0.06
Ldah	0.22	1.86	2.38	1.39
Gdf7	0.00	0.10	0.00	0.09
Hs1bp3	0.64	3.10	3.14	13.80
Rhob	52.44	621.83	76.62	43.35
Slc7a15	0.00	0.08	0.00	0.11
Pum2	2.28	15.44	3.02	11.18
Sdc1	0.30	0.73	13.08	0.83
Laptm4a	20.17	42.71	26.02	92.26
Matn3	0.03	0.48	0.09	0.35
Wdr35	0.34	4.83	0.30	31.75
Ttc32	5.88	8.19	10.02	25.52
Osr1	2.60	2.96	0.00	1.95
Nt5c1b	0.21	0.05	0.05	444.52
Rdh14	5.82	13.92	6.42	72.92
Kcns3	0.03	1.03	0.01	0.12
Msgn1	0.00	0.00	0.00	0.00
Gen1	0.17	1.40	1.69	16.75
Smc6	3.33	11.51	4.72	106.57
Vsnl1	0.19	48.57	0.34	0.42
Rad51ap2	0.42	0.60	0.00	20.63
Aldoart1	19.32	56.47	1.48	18.84
Cyria	0.47	4.02	0.45	0.25
Mycn	0.64	5.14	0.16	8.22
Ddx1	12.54	91.47	13.48	136.63
Nbas	0.18	1.06	0.27	3.91
Lratd1	0.32	55.71	0.16	29.08
Trib2	2.11	8.42	0.21	0.34
Lpin1	2.71	5.24	0.76	66.40
Ntsr2	0.37	32.35	0.00	0.22
Greb1	0.06	0.19	0.01	1.51
E2f6	4.24	19.21	4.27	3.63
Rock2	1.62	12.16	0.98	5.62
Pqlc3	1.27	0.91	1.58	5.38
2410004P03Rik	0.36	3.36	0.19	0.81
Kcnf1	0.02	2.87	0.00	0.04
Pdia6	7.83	36.87	50.81	52.01
Atp6v1c2	0.18	0.70	0.27	0.67
Nol10	0.62	2.55	2.44	3.70
Odc1	52.68	97.70	52.89	239.56
Hpcal1	0.39	36.54	0.63	0.20
Gm9222	0.28	16.30	3.48	5.59
Asap2	0.38	9.70	3.62	1.57
Itgb1bp1	8.43	49.29	8.15	28.34
Cpsf3	2.56	10.80	4.36	31.51
Iah1	3.02	12.78	36.47	19.51
Adam17	0.95	5.39	2.33	7.90
Ywhaq	5.23	158.47	1.14	82.70
Taf1b	0.52	5.73	1.01	8.38
Grhl1	0.01	0.13	0.02	2.20
Klf11	1.89	4.95	1.87	4.47
Cys1	1.92	9.50	0.14	0.39
Rrm2	0.86	21.45	0.37	46.14
Mboat2	0.04	3.53	0.00	2.20
Kidins220	1.61	18.42	1.90	5.30
Id2	23.84	425.47	168.17	4.25
Rnf144a	0.33	3.13	2.67	0.39
Rsad2	1.05	0.88	2.31	0.14
Cmpk2	2.40	28.04	7.40	8.97
Sox11	0.16	4.30	0.06	7.22
Dcdc2c	0.02	0.07	0.02	12.12
Allc	0.08	0.08	0.02	171.06
Colec11	1.05	2.29	3.09	3.90
Rps7	13.39	26.46	14.33	30.58
Rnaseh1	1.10	8.13	1.90	6.73
Adi1	13.95	46.05	427.94	5.47
Trappc12	0.85	4.45	1.98	8.65
Eipr1	0.15	2.26	0.31	1.34
Gm46345	0.02	0.20	0.14	0.36
Myt1l	0.00	2.47	0.01	1.13
Pxdn	0.98	1.00	0.26	0.93
Tpo	0.00	0.01	0.00	0.13
Sntg2	0.01	0.10	0.03	0.35
Tmem18	3.92	31.14	9.34	46.60
Alkal2	0.39	1.30	0.30	0.23
Acp1	6.16	22.97	15.64	22.26
Sh3yl1	0.23	4.66	0.49	1.00
Fam110c	0.02	0.07	3.76	0.11
Lamb1	6.06	3.31	0.56	2.93
Dld	31.88	61.13	23.35	29.81
Slc26a3	0.29	1.19	0.01	0.12
Cbll1	2.45	24.91	5.95	37.94
Slc26a4	0.04	0.24	0.00	1.07
Bcap29	3.12	7.94	1.65	29.49
Dus4l	0.98	2.10	2.13	2.20
Cog5	1.86	3.26	1.14	2.29
Gpr22	33.75	59.89	0.07	0.16
Hbp1	9.34	17.81	12.25	15.92
Prkar2b	0.23	2.14	0.05	2.04
Pik3cg	0.10	0.58	0.13	1.06
Ccdc71l	2.52	12.26	19.19	16.72
Nampt	5.62	9.54	25.09	7.26
Sypl	8.42	24.76	9.08	53.63
Cdhr3	53.31	187.96	295.76	1231.80
Atxn7l1	0.16	0.72	0.56	7.65
Efcab10	0.02	0.58	0.00	112.76
Twistnb	1.59	5.52	3.46	5.11
Ferd3l	0.00	1.31	0.00	0.00
Twist1	2.71	2.18	0.23	4.70
Hdac9	0.14	0.20	0.03	0.03
Prps1l1	0.37	0.49	0.00	428.02
Snx13	1.00	8.30	1.86	12.07
Ahr	1.23	2.18	24.24	1.64
Agr3	0.01	0.11	0.00	0.74
Agr2	0.60	1.91	1.55	32.30
Tspan13	8.61	38.89	1.31	2.24
Bzw2	9.50	7.50	0.39	2.49
Ankmy2	3.34	22.30	1.62	1.47
Lrrc72	0.00	0.05	0.02	10.77
Sostdc1	1.25	17.33	0.00	1.47
Crppa	0.03	0.48	0.03	0.07
Meox2	0.97	0.00	0.00	0.15
Agmo	0.01	0.02	0.60	0.02
Dgkb	0.01	1.29	0.01	0.04
Etv1	0.27	40.46	0.03	1.27
Arl4a	12.27	58.67	24.50	562.67
Scin	0.02	0.06	0.01	0.32
Lsmem1	0.72	0.23	0.04	12.50
Ifrd1	4.00	28.74	4.43	31.71
Zfp277	0.21	0.93	0.70	0.66
Dock4	0.06	2.39	0.28	0.81
Immp2l	0.09	0.43	0.38	0.25
Lrrn3	0.10	9.44	0.37	0.63
Dnajb9	18.35	110.12	31.55	193.16
Pnpla8	4.15	25.28	7.78	25.11
Nrcam	0.01	9.64	0.01	0.08
Stxbp6	0.51	1.65	0.54	0.07
Polr1d	4.77	33.08	9.27	47.65
Nova1	0.19	10.45	0.03	2.39
Gm33869	0.55	46.35	0.00	9.84
Foxg1	0.01	0.00	0.00	63.19
Prkd1	0.10	0.12	0.03	0.55
G2e3	0.48	6.80	0.64	21.60
Scfd1	2.13	10.15	5.13	9.75
Coch	0.31	2.50	0.08	0.24
Strn3	1.72	11.58	2.08	11.40
Ap4s1	0.78	4.29	1.20	6.00
Hectd1	3.39	16.09	7.06	17.63
Gm5785	0.29	3.61	1.30	4.36
Heatr5a	0.44	1.97	1.16	1.70
Dtd2	0.51	2.00	1.98	10.63
Gpr33	0.03	0.00	0.00	0.05
Nubpl	0.47	1.12	0.75	1.92
Arhgap5	2.88	28.72	3.79	14.69
Akap6	0.61	2.48	0.01	0.16
Npas3	0.02	0.37	0.03	0.06
Egln3	8.71	11.72	0.18	0.63
Sptssa	8.45	18.32	9.86	4.89
Eapp	2.99	12.99	4.96	16.46
Snx6	2.38	14.22	4.02	4.99
Cfl2	60.78	160.09	17.83	26.37
Baz1a	0.23	0.59	0.99	23.72
2700097O09Rik	0.23	1.79	0.47	10.91
Srp54c	2.22	12.75	3.83	14.74
Srp54b	2.74	14.57	4.19	18.98
Srp54a	3.05	15.09	4.80	18.90
Fam177a2	1.85	21.42	2.85	16.05
Fam177a	1.87	21.43	2.89	16.32
Gm2436	2.79	16.36	3.71	84.17
Ppp2r3c	2.73	16.10	3.64	83.84
Prorp	0.30	0.80	1.11	6.19
Psma6	2.09	5.25	4.14	9.57
Nfkbia	38.15	78.86	79.11	25.51
Insm2	0.03	0.25	0.00	59.57
Ralgapa1	2.18	7.40	2.45	12.44
Brms1l	1.19	13.72	1.01	7.54
Mbip	1.91	14.73	3.95	8.84
Nkx2-1	0.00	0.00	0.00	0.00
Nkx2-9	0.00	4.10	0.00	11.25
Pax9	0.01	0.04	0.10	0.57
Slc25a21	0.04	0.13	0.44	0.45
Mipol1	0.14	0.23	0.39	0.65
Foxa1	0.00	0.21	9.20	0.19
Ttc6	0.00	0.03	0.22	4.24
Sstr1	0.08	14.38	0.06	0.11
Clec14a	30.09	4.46	7.05	0.65
Sec23a	2.44	27.19	4.78	20.92
Gemin2	1.92	11.74	3.87	19.40
Trappc6b	4.25	28.58	4.27	20.92
Pnn	8.69	59.50	24.81	66.32
Mia2	0.98	5.84	7.28	12.81
Fbxo33	1.44	29.62	3.34	17.73
Lrfn5	16.10	7.14	8.06	0.87
Fscb	0.41	0.46	0.00	495.47
Gm51965	0.05	0.17	0.00	16.55
Gm527	0.53	2.87	0.48	103.09
Klhl28	0.77	8.31	0.56	11.07
Togaram1	0.47	8.52	0.61	22.18
Prpf39	6.18	28.27	9.14	22.17
Fkbp3	21.51	30.48	7.19	22.26
Fancm	0.02	0.11	0.00	7.61
Mis18bp1	0.12	1.73	0.21	8.37
Rpl10l	0.20	0.00	0.45	371.50
Mdga2	0.02	0.30	0.02	0.13
Rps29	93.73	90.60	67.37	80.01
Lrr1	0.04	0.30	0.00	30.75
Rpl36al	122.56	230.09	235.89	654.79
Mgat2	8.34	59.94	63.78	225.27
Dnaaf2	1.14	8.97	1.60	36.22
Pole2	0.14	0.87	0.27	16.21
Klhdc1	1.49	6.18	0.18	14.14
Klhdc2	13.40	83.30	16.26	132.14
Nemf	3.58	13.53	5.63	54.88
Arf6	18.76	123.07	71.03	69.90
Vcpkmt	1.40	33.15	4.76	9.07
Sos2	1.24	5.63	1.55	4.76
L2hgdh	1.98	5.04	4.74	8.50
Dmac2l	1.30	5.87	1.38	20.10
Cdkl1	0.15	9.91	7.39	0.03
Map4k5	1.06	6.68	1.33	3.42
Atl1	0.21	8.92	0.49	14.71
Sav1	2.84	9.96	2.26	29.95
Nin	0.21	1.10	0.25	0.14
Gm9997	0.05	0.13	0.00	0.04
Abhd12b	0.00	0.12	0.14	0.07
Pygl	2.63	2.60	87.44	7.42
Trim9	0.01	12.87	0.05	3.54
Tmx1	5.97	145.89	11.68	59.60
Frmd6	0.95	4.10	0.93	1.94
Actr10	5.82	34.97	6.02	68.88
Psma3	2.03	19.55	5.37	8.10
Arid4a	0.96	4.56	1.74	3.67
Tomm20l	0.18	1.30	0.44	36.32
Timm9	4.40	20.18	7.35	45.29
2700049A03Rik	0.19	1.56	0.66	20.49
Dact1	0.81	8.45	0.00	11.08
Daam1	0.69	4.11	1.75	3.31
Gpr135	0.05	10.50	0.00	147.90
L3hypdh	1.87	9.86	7.88	18.79
Jkamp	3.85	32.86	10.36	7.06
Ccdc175	0.27	1.43	0.55	50.50
Rtn1	0.14	37.07	0.06	1.84
Lrrc9	0.00	0.15	0.00	11.53
Pcnx4	1.08	30.36	0.86	16.62
Dhrs7	6.07	37.76	23.82	8.48
Ppm1a	8.16	51.92	11.09	73.03
4930447C04Rik	0.01	0.01	0.01	12.19
Six6	0.00	0.00	0.00	1.18
Six1	0.04	0.40	0.00	0.00
Six4	0.27	1.41	0.00	5.61
Mnat1	0.64	1.59	0.50	2.23
Trmt5	2.17	13.51	4.62	21.98
Slc38a6	0.13	0.97	0.64	2.91
Tmem30b	0.16	0.12	51.71	0.87
Prkch	0.29	0.21	0.50	0.07
Hif1a	2.69	25.27	2.65	6.61
Snapc1	1.49	13.22	2.48	4.04
Syt16	0.02	0.07	0.06	0.20
Dbpht2	0.02	7.28	0.00	8.54
Gm10157	3.25	8.17	7.83	16.81
Kcnh5	0.00	0.04	0.00	0.06
Rhoj	0.85	0.23	0.08	0.15
Gphb5	0.08	0.00	0.09	0.00
Ppp2r5e	0.74	5.98	1.61	15.97
Wdr89	0.31	1.12	0.87	2.66
Sgpp1	1.48	21.28	12.14	37.35
Gm40447	0.17	0.67	0.20	0.27
Syne2	0.35	2.42	0.66	7.22
Esr2	0.04	0.19	0.03	0.24
Tex21	0.00	0.01	0.00	25.04
Mthfd1	1.00	9.69	18.11	3.50
Akap5	0.05	5.21	1.76	0.28
Zbtb25	0.78	5.04	0.86	7.07
Zbtb1	1.64	9.27	2.56	5.49
Hspa2	12.56	175.27	1.85	4425.00
Ppp1r36	0.04	2.27	0.00	34.04
Plekhg3	0.56	8.19	3.30	0.52
Sptb	0.54	21.32	0.01	0.44
Churc1	12.17	14.62	8.31	37.48
Gpx2	0.07	0.99	0.05	0.08
Rab15	0.78	35.65	0.04	0.39
Fntb	0.28	6.37	0.31	1.48
Max	2.32	33.47	2.44	7.70
Fut8	1.14	4.65	2.07	38.64
Gm6657	0.03	0.52	5.11	131.71
Gphn	0.19	2.26	0.98	1.95
Fam71d	0.06	0.87	1.33	57.83
Mpp5	1.39	5.95	1.56	7.73
Atp6v1d	7.65	80.04	6.18	127.74
Eif2s1	3.81	14.70	8.03	47.45
Plek2	0.05	0.56	0.02	1.15
Tmem229b	0.34	17.19	0.27	0.76
Plekhh1	0.32	12.49	1.40	2.20
Pigh	2.29	29.66	8.13	6.81
Arg2	0.07	6.67	0.12	0.30
Vti1b	9.11	63.82	16.33	12.28
Rdh11	0.73	7.09	13.38	25.43
Rdh12	0.01	1.86	0.07	0.68
Zfyve26	0.39	2.98	1.39	3.87
Rad51b	0.01	0.01	0.03	0.36
Zfp36l1	27.33	40.18	134.66	17.47
Actn1	0.85	1.86	1.03	0.83
Dcaf5	0.68	3.60	1.20	23.41
Exd2	0.69	8.86	2.27	40.06
Galnt16	0.05	8.08	0.08	4.33
Erh	3.76	23.21	11.04	59.12
Slc39a9	1.11	13.40	5.36	7.89
Plekhd1	0.00	14.02	0.00	1.68
Ccdc177	0.02	17.41	0.55	9.01
Susd6	0.83	6.31	2.71	5.26
Srsf5	68.30	335.50	247.35	341.96
Slc10a1	0.02	0.08	79.74	0.41
Smoc1	0.22	1.14	1.67	0.31
Slc8a3	0.00	1.30	0.03	0.10
Cox16	1.00	1.49	1.70	19.47
Gm4787	0.21	0.31	0.58	646.93
Adam4	0.21	0.30	0.56	624.56
Gm20498	6.64	12.09	10.41	23.93
Synj2bp	2.55	6.57	6.17	31.79
Adam21	0.14	0.73	0.18	59.15
Med6	1.79	6.28	1.47	12.00
Ttc9	0.31	8.27	0.01	0.90
Map3k9	0.02	4.32	0.02	4.26
Pcnx	1.57	5.53	2.43	10.31
Sipa1l1	0.09	1.12	0.68	4.28
Rgs6	0.10	0.57	0.05	0.19
Dpf3	0.15	1.03	0.58	4.11
Dcaf4	0.94	7.50	2.14	7.94
Zfyve1	0.43	3.50	2.49	14.88
Rbm25	7.79	35.28	16.61	41.99
Psen1	1.00	9.17	4.13	15.02
Papln	1.44	4.58	3.04	4.45
Numb	0.57	3.13	2.71	9.96
Heatr4	0.24	2.89	0.49	38.65
Riox1	2.37	31.59	4.77	94.48
Acot2	10.55	29.94	4.79	9.56
Acot1	0.92	24.43	1.23	2.96
Acot4	0.05	1.32	10.94	0.50
Acot3	0.23	3.92	6.41	1.84
Acot5	0.04	1.14	34.27	0.40
Acot6	0.93	2.26	39.29	0.88
Dnal1	0.93	22.92	0.95	22.44
Pnma1	5.63	133.67	16.51	210.42
Mideas	0.39	2.86	1.25	2.30
Gm31513	0.07	1.02	0.17	0.05
Gm46319	0.05	0.13	0.16	0.00
Ptgr2	3.91	8.33	7.03	7.54
Zfp410	1.68	8.48	5.62	10.25
Fam161b	0.56	7.95	1.24	19.82
Coq6	9.56	23.68	12.44	13.91
Entpd5	1.72	8.08	28.57	42.76
Bbof1	7.31	18.15	73.14	256.44
Rnf113a2	19.63	94.10	43.26	155.18
Aldh6a1	9.73	24.18	123.53	153.13
Lin52	0.37	3.44	1.34	2.38
Vsx2	0.01	0.53	0.00	3.13
Abcd4	1.80	13.49	10.28	5.31
Vrtn	0.01	0.02	0.02	0.16
Syndig1l	0.01	3.82	0.03	0.41
Npc2	6.71	19.42	15.04	9.70
Isca2	40.12	108.54	38.37	50.93
Ltbp2	0.06	0.48	0.00	0.18
Arel1	0.50	9.64	1.34	7.37
Fcf1	2.27	7.65	5.19	5.06
Ylpm1	1.08	13.03	2.52	25.65
Prox2	0.03	1.07	0.00	1.83
Dlst	18.62	39.33	24.60	34.90
Rps6kl1	1.88	13.41	3.47	6.94
Pgf	1.43	0.98	0.00	0.25
Eif2b2	5.83	47.77	8.45	60.03
Mlh3	0.37	2.43	0.68	8.20
Acyp1	1.59	10.32	1.28	55.02
Zc2hc1c	1.49	1.39	0.24	48.94
Nek9	4.24	12.90	4.53	18.23
Tmed10	7.73	30.86	17.07	24.38
Fos	8.00	45.48	1.18	8.86
Jdp2	0.33	3.19	0.20	0.34
Batf	0.08	0.06	0.06	1.30
Flvcr2	0.14	0.56	0.21	6.61
Erg28	2.62	46.29	8.60	9.03
Ttll5	0.14	3.11	0.23	20.18
Tgfb3	3.48	4.41	0.24	4.38
Ift43	1.04	1.43	1.11	16.90
Gpatch2l	0.66	10.66	1.23	6.51
Esrrb	0.11	0.53	0.02	0.09
Vash1	1.48	20.88	0.37	11.79
Angel1	0.52	6.99	0.40	47.30
Lrrc74a	0.02	0.06	0.02	56.31
Irf2bpl	11.81	189.66	20.13	27.30
Cipc	2.29	31.59	5.19	29.41
Zdhhc22	0.01	14.29	0.00	0.09
Tmem63c	0.01	9.44	0.46	3.51
Ngb	0.07	9.32	49.93	0.68
Pomt2	0.43	5.47	1.25	21.68
Gstz1	4.75	15.85	193.94	25.92
Tmed8	2.37	12.59	57.46	13.26
Samd15	0.16	0.92	0.15	147.29
Noxred1	0.03	0.09	0.02	53.09
Vipas39	1.59	15.99	2.89	17.14
Ahsa1	18.08	109.08	28.91	62.08
Ism2	0.05	0.30	0.02	0.11
Sptlc2	0.50	2.72	0.85	1.87
Alkbh1	1.73	10.57	3.89	13.37
Nrp	38.01	43.42	37.53	53.49
Slirp	27.33	22.89	26.88	16.56
Snw1	3.82	18.57	5.85	26.42
Adck1	0.20	1.86	0.47	3.17
Nrxn3	0.03	1.49	0.02	0.12
Dio2	0.14	6.35	0.22	1.25
Cep128	0.04	0.17	0.06	8.62
Tshr	0.00	0.02	0.12	0.04
Gtf2a1	1.28	15.91	3.34	14.65
Ston2	0.10	0.95	0.28	0.90
Sel1l	2.41	28.04	8.36	10.71
Flrt2	0.42	1.62	0.12	1.55
Galc	0.60	11.56	4.77	16.99
Gpr65	0.33	0.17	1.12	0.50
Kcnk10	0.07	2.50	0.05	3.13
Spata7	0.98	4.39	0.54	115.78
Ptpn21	1.28	1.87	2.80	5.99
Zc3h14	2.12	12.54	3.38	94.73
Eml5	0.47	3.51	0.78	5.48
Ttc8	0.13	1.71	0.57	3.53
Foxn3	0.47	2.74	2.16	0.60
Gm51999	0.58	3.57	2.95	1.36
Efcab11	0.01	0.09	0.01	0.95
Gstp-ps	0.00	3.52	0.00	17.02
Tdp1	0.12	1.18	0.20	11.31
LOC118568006	0.04	0.48	0.30	1.08
Kcnk13	0.02	0.15	0.10	1.43
Psmc1	31.25	129.41	56.07	132.92
Nrde2	0.49	2.60	1.68	2.51
Calm1	57.15	1044.07	107.03	377.94
Ttc7b	0.33	6.87	0.31	1.01
Gm36375	0.03	0.14	0.09	0.25
Rps6ka5	0.15	2.29	0.04	1.21
Dglucy	0.39	1.38	0.12	0.16
Gpr68	0.02	10.63	0.06	0.04
Ccdc88c	0.10	1.89	0.07	1.77
Ppp4r3a	1.84	13.81	6.89	18.23
Catsperb	0.01	0.03	0.01	33.42
Tc2n	0.10	0.10	0.01	9.64
Fbln5	1.78	5.10	0.95	0.46
Trip11	0.86	4.25	1.35	9.74
Atxn3	0.70	3.57	2.83	26.73
Ndufb1	27.41	24.08	19.99	39.77
Cpsf2	2.62	16.59	4.04	183.55
Slc24a4	0.00	0.43	0.01	0.36
Rin3	0.27	0.34	0.46	0.54
Lgmn	4.47	31.48	13.12	11.05
Golga5	1.74	9.73	4.66	20.03
Chga	0.03	149.12	0.00	1.03
Itpk1	0.10	4.04	1.37	0.76
Gm20604	1.68	12.60	3.61	98.79
Moap1	1.11	12.64	0.97	410.78
Tmem251	9.00	33.13	17.42	52.29
Gon7	1.69	25.09	5.64	38.06
Ubr7	2.40	14.14	2.34	71.99
Btbd7	1.67	3.77	3.02	18.52
Cox8c	0.76	0.37	0.46	1673.38
Unc79	0.01	1.38	0.00	1.58
Prima1	0.03	3.02	0.00	7.34
Fam181a	0.45	1.42	0.20	130.60
Asb2	5.85	0.10	0.03	0.65
Otub2	1.74	16.23	1.62	142.65
Ddx24	8.81	82.71	9.80	64.74
Ifi27	134.76	95.14	63.00	46.89
Ifi27l2a	4.16	0.25	4.80	3.55
Ifi27l2b	4.17	0.25	4.81	3.56
Ppp4r4	0.07	3.53	0.28	6.39
Serpina10	0.00	0.00	177.84	0.23
Serpina6	0.01	0.03	625.17	0.16
Serpina16	0.00	0.00	0.00	0.00
Serpina1f	0.00	0.00	0.15	1.20
Serpina1a	2.97	0.18	2576.24	2.42
Serpina1d	3.05	0.19	2645.95	2.48
Serpina1b	3.06	0.19	2651.33	2.49
Serpina1e	3.08	0.19	2667.55	2.50
Serpina11	0.05	0.00	20.77	0.03
Serpina9	41.44	0.00	0.00	0.16
Serpina12	0.02	0.12	0.00	0.44
Serpina3j	0.04	0.00	1.44	0.07
Serpina5	0.02	0.31	0.00	120.08
Gsc	0.08	0.00	0.00	9.08
Dicer1	0.96	7.47	4.72	6.39
Clmn	0.45	7.59	7.90	43.38
Syne3	0.11	0.26	0.21	3.46
Glrx5	17.43	39.18	38.82	14.25
Tcl1b1	0.00	0.02	0.00	0.00
Tcl1b5	0.00	0.00	0.00	0.00
Tcl1b4	0.00	0.11	0.00	0.09
Tcl1b3	0.00	0.07	0.00	0.14
Tcl1b2	0.00	0.13	0.00	0.01
Tcl1	0.01	0.03	0.08	0.10
D430019H16Rik	0.00	18.48	0.00	0.30
Bdkrb2	0.09	0.07	0.44	0.08
Bdkrb1	0.27	0.00	0.00	0.00
Atg2b	0.62	7.28	1.92	15.07
Gskip	2.05	15.20	3.60	26.04
Ak7	0.06	0.67	0.05	35.81
Papola	5.28	17.95	10.67	44.70
Vrk1	0.31	1.38	0.41	3.59
Gm46320	0.00	0.00	0.00	0.00
Bcl11b	0.04	0.47	0.05	1.09
Setd3	1.54	11.73	2.80	23.30
Ccnk	1.23	15.35	4.34	133.37
Ccdc85c	9.13	31.87	14.42	26.56
Hhipl1	0.05	1.25	0.15	0.42
Cyp46a1	0.16	15.06	0.48	0.82
Eml1	0.62	9.03	0.06	5.89
Evl	0.55	10.43	1.13	6.12
Degs2	0.08	1.15	6.15	1.35
Yy1	2.88	25.44	6.66	42.37
Slc25a29	1.32	10.40	1.72	0.81
LOC118568020	0.10	0.99	0.00	0.23
Slc25a47	0.39	0.05	79.09	0.83
Wars	4.21	25.00	2.69	19.31
Wdr25	0.07	0.48	0.20	1.58
Begain	0.01	9.61	0.01	0.56
Dlk1	1.39	32.70	1.65	1.30
Rtl1	0.16	83.61	0.09	0.85
Dio3	0.00	0.00	0.51	0.10
Ppp2r5c	1.61	9.97	1.95	32.43
Dync1h1	5.94	68.55	6.10	138.17
1700001K19Rik	0.08	0.20	0.03	81.39
Hsp90aa1	159.57	2121.88	189.62	3608.83
Wdr20	0.31	4.00	1.38	4.65
Mok	0.10	0.97	0.02	43.90
Zfp839	0.59	6.61	2.46	17.46
Cinp	2.48	11.38	5.48	13.82
Tecpr2	0.22	3.48	0.75	6.33
Ankrd9	7.22	34.12	1.56	98.41
Rcor1	0.37	2.94	0.71	7.15
Traf3	0.32	3.06	0.75	1.61
Amn	0.06	1.08	0.13	0.79
Cdc42bpb	0.85	12.79	3.50	6.35
Lbhd2	0.00	0.84	0.05	0.29
Exoc3l4	0.07	0.67	17.04	0.18
Tnfaip2	0.84	17.27	8.60	74.27
Gm266	8.32	22.72	1.79	5.60
Eif5	47.77	274.47	164.87	714.95
Mark3	1.82	12.55	2.67	7.80
Ckb	40.74	6357.45	4.89	54.06
Trmt61a	1.79	12.35	3.31	8.44
Bag5	19.66	119.98	14.67	822.98
Coa8	2.51	9.31	3.42	25.51
Klc1	4.78	148.05	2.60	6.88
Xrcc3	3.88	9.93	2.35	7.78
Zfyve21	8.70	24.81	23.56	9.88
Ppp1r13b	0.70	7.42	1.36	11.40
Atp5mpl	45.59	27.30	22.77	20.99
Tdrd9	0.02	0.04	0.01	16.40
Rd3l	0.28	1.20	0.00	0.17
Aspg	0.01	0.81	48.21	1.15
Kif26a	0.92	1.83	0.26	2.73
A530016L24Rik	2.85	0.16	0.82	1.47
Tmem179	1.43	25.50	0.94	1.63
Inf2	1.73	28.29	22.67	1.64
Adssl1	17.34	19.18	6.08	5.34
Siva1	7.42	22.56	15.35	42.75
Akt1	7.31	61.77	19.09	13.75
Zbtb42	1.12	1.32	6.94	28.21
Gm46382	0.25	0.63	2.58	2.21
Cep170b	0.45	68.37	3.19	28.98
Pld4	0.28	4.85	0.24	0.26
Ahnak2	0.85	7.86	0.28	0.62
Clba1	0.49	9.71	0.82	96.24
Cdca4	1.09	21.81	2.39	34.15
Gm52009	0.55	6.89	1.03	16.24
Gpr132	0.07	0.17	0.00	0.03
Jag2	1.05	11.14	0.01	5.25
Nudt14	1.38	11.82	6.80	3.48
Brf1	2.27	14.46	3.79	8.32
Btbd6	16.36	52.86	20.17	8.66
Pacs2	0.71	29.58	1.55	58.55
Tex22	0.09	0.24	0.39	115.75
Mta1	0.96	18.34	3.69	44.48
Crip2	253.88	40.19	44.03	31.56
Gm30599	0.00	0.00	0.00	0.23
Crip1	194.15	13.98	22.54	14.89
Tedc1	0.12	2.23	0.88	16.83
Tmem121	0.03	16.79	0.00	0.20
Zfp386	0.55	11.56	0.19	2.23
Vipr2	0.03	0.08	0.02	0.27
Wdr60	0.68	3.48	0.80	38.47
Esyt2	0.91	8.23	1.01	10.55
Ncapg2	0.07	0.62	0.02	14.63
Ptprn2	0.01	1.97	0.00	0.76
Rapgef5	1.28	2.55	2.02	1.58
Cdca7l	0.03	0.55	0.28	36.64
Dnah11	0.04	0.57	0.20	1.87
Sp4	0.69	8.59	0.64	3.77
Sp8	0.00	0.60	0.00	0.06
Abcb5	0.01	0.04	0.02	1.19
Itgb8	0.11	8.14	0.02	0.84
Macc1	0.01	0.01	0.03	1.60
Tmem196	0.00	9.38	0.00	0.00
LOC118567886	0.61	2.51	0.53	0.51
Olfr1221	0.00	0.00	0.00	0.00
Olfr1218	0.00	0.00	0.00	0.59
Olfr1214	0.00	0.00	0.00	0.00
Olfr1212	0.00	0.00	0.00	0.00
Olfr1209	0.00	0.00	0.00	0.39
Olfr1198	0.00	0.00	0.00	0.00
Olfr1201	0.00	0.00	0.00	0.00
Olfr1199	0.00	0.00	0.00	0.00
Olfr1195	0.00	0.00	0.00	0.00
Olfr1180	0.00	0.00	0.00	0.00
Olfr1188	0.00	0.00	0.00	0.00
Olfr1183	0.00	0.00	0.00	0.00
Olfr1186	0.00	0.00	0.00	0.00
Olfr1184	0.00	0.00	0.00	0.00
Olfr1182	0.00	0.00	0.00	0.00
Olfr1181	0.00	0.00	0.00	0.00
Olfr1178	0.00	0.00	0.00	0.00
Olfr1176	0.00	0.00	0.00	0.00
Olfr1167	0.00	0.00	0.00	0.00
Olfr1168	0.00	0.00	0.00	0.00
Olfr1164	0.00	0.00	0.00	0.00
Olfr1163	0.00	0.00	0.00	0.00
Olfr1162	0.00	0.00	0.00	0.00
Olfr73	0.00	0.00	0.00	0.00
Olfr1161	0.00	0.00	0.00	0.00
Olfr74	0.00	0.00	0.00	0.00
Olfr1157	0.00	0.00	0.00	0.00
Olfr1156	0.00	0.00	0.00	0.00
Olfr1155	0.00	0.00	0.00	0.00
Olfr1160	0.00	0.00	0.00	0.00
Olfr1158	0.00	0.00	0.00	0.00
Olfr1154	0.00	0.00	0.00	0.00
Olfr1153	0.00	0.00	0.00	0.00
Olfr1152	0.00	0.00	0.00	0.00
Olfr1151	0.00	0.00	0.00	0.00
Olfr1148	0.00	0.00	0.00	0.00
Olfr1145	0.00	0.00	0.00	0.00
Olfr1143	0.00	0.00	0.00	0.00
Olfr1141	0.00	0.00	0.00	0.00
Olfr1131	0.00	0.00	0.00	0.00
Olfr152	0.00	0.00	0.00	0.00
Olfr1138	0.00	0.00	0.00	0.00
Olfr1137	0.00	0.00	0.00	0.00
Olfr1140	0.00	0.00	0.00	0.00
Olfr1136	0.00	0.00	0.00	0.00
Olfr1115	0.00	0.00	0.00	0.00
Olfr1135	0.00	0.00	0.00	0.00
Olfr1134	0.02	0.00	0.00	0.00
Olfr1133	0.00	0.00	0.00	0.00
Olfr153	0.00	0.00	0.00	0.00
Olfr1126	0.00	0.00	0.00	0.00
Olfr1130	0.00	0.00	0.00	0.00
Olfr1123	0.00	0.00	0.00	0.00
Olfr1124	0.00	0.00	0.00	0.00
Olfr1122	0.00	0.00	0.00	0.00
Olfr1121	0.00	0.00	0.00	0.00
Olfr1120	0.00	0.00	0.00	0.19
Olfr1118	0.00	0.00	0.00	0.00
Olfr1116	0.00	0.00	0.00	0.00
Olfr1113	0.00	0.00	0.00	0.00
Olfr1112	0.00	0.00	0.00	0.00
Olfr1111	0.00	0.00	0.00	0.00
Olfr1110	0.00	0.00	0.00	0.00
Olfr259	0.00	0.00	0.00	0.00
Olfr1107	0.00	0.00	0.00	0.00
Olfr1106	0.00	0.00	0.00	0.00
Olfr1105	0.00	0.00	0.00	0.00
Olfr1104	0.00	0.00	0.00	0.00
Olfr1102	0.00	0.00	0.00	0.00
Olfr1101	0.00	0.00	0.00	0.00
Olfr1100	0.00	0.00	0.00	0.00
Olfr1099	0.00	0.00	0.00	0.00
Olfr1097	0.00	0.00	0.00	0.00
Olfr1098	0.00	0.00	0.00	0.00
Olfr1096	0.00	0.00	0.00	0.00
Olfr1095	0.00	0.00	0.00	0.93
Olfr141	0.00	0.00	0.00	0.23
Olfr1093	0.00	0.00	0.00	0.26
Olfr1090	0.00	0.00	0.00	0.00
Olfr1089	0.00	0.00	0.00	3.80
Olfr1087	0.00	0.00	0.00	0.00
Olfr1086	0.00	0.00	0.00	0.00
Olfr1085	0.00	0.00	0.00	0.19
Olfr1082	0.00	0.00	0.00	0.04
Olfr1080	0.00	0.00	0.00	0.04
Olfr1084	0.00	0.00	0.00	0.00
Olfr1079	0.00	0.00	0.00	0.00
Olfr1061	0.00	0.00	0.00	0.00
Olfr1062	0.00	0.00	0.00	0.00
Olfr1057	0.00	0.00	0.00	0.00
Olfr1054	0.00	0.00	0.00	0.00
Olfr1051	0.00	0.00	0.00	0.00
Olfr1048	0.00	0.00	0.00	0.00
Olfr1053	0.00	0.00	0.00	0.00
Olfr1052	0.00	0.00	0.00	0.00
Olfr1047	0.00	0.00	0.00	0.00
Olfr1046	0.00	0.00	0.00	0.00
Olfr1045	0.00	0.00	0.00	0.00
Olfr52	0.00	0.00	0.00	0.00
Olfr1044	0.00	0.00	0.00	0.00
Olfr1043	0.00	0.00	0.00	0.00
Olfr1042	0.00	0.00	0.00	0.00
Olfr1039	0.00	0.00	0.00	0.00
Olfr1040	0.00	0.00	0.00	0.00
Olfr1037	0.00	0.00	0.00	0.00
Olfr1034	0.00	0.00	0.00	0.00
Olfr1036	0.00	0.00	0.00	0.00
Olfr1033	0.00	0.00	0.00	0.00
Olfr1032	0.00	0.00	0.00	0.00
Olfr1030	0.00	0.00	0.00	0.00
Olfr1029	0.00	0.00	0.00	0.00
Olfr1028	0.00	0.00	0.00	0.00
Olfr1026	0.00	0.00	0.00	5.68
Olfr1024	0.00	0.00	0.00	0.19
Olfr1023	0.00	0.00	0.00	0.00
Olfr1022	0.00	0.00	0.00	0.00
Olfr1020	0.00	0.00	0.00	0.17
Olfr1019	0.00	0.00	0.00	0.00
Olfr1018	0.00	0.00	0.00	0.00
Olfr1016	0.00	0.00	0.00	0.00
Olfr1014	0.00	0.00	0.00	0.00
Olfr1015	0.00	0.00	0.00	0.00
Olfr1013	0.00	0.00	0.00	0.00
Olfr1012	0.00	0.00	0.00	0.00
Olfr1009	0.00	0.00	0.00	0.00
Olfr1006	0.00	0.00	0.00	0.04
Olfr154	0.00	0.00	0.00	0.00
Olfr1002	0.00	0.00	0.00	0.00
Olfr998	0.00	0.00	18.82	0.00
Olfr996	0.00	0.00	13.22	0.00
Fads2b	0.00	0.02	0.00	1.71
Olfr995	0.00	0.00	0.00	0.00
Olfr994	0.00	0.00	0.00	0.00
Olfr993	0.00	0.00	0.00	0.00
Olfr992	0.00	0.00	0.00	0.98
Olfr987	0.00	0.00	0.00	0.00
Lrrc55	2.25	8.10	0.00	0.51
Aplnr	13.53	7.54	0.00	0.98
Tnks1bp1	2.72	15.58	13.69	4.74
Ssrp1	5.99	57.05	23.77	60.39
P2rx3	0.08	0.46	0.05	0.76
Prg3	0.00	0.03	0.00	0.18
Prg2	0.00	0.00	0.00	0.00
Slc43a3	2.75	0.62	0.15	10.24
Rtn4rl2	0.04	0.34	0.03	0.12
Slc43a1	0.27	0.13	2.29	8.55
Timm10	32.10	52.85	37.02	30.44
Smtnl1	0.07	0.17	0.18	106.60
Ube2l6	1.24	2.04	27.13	0.38
Serping1	24.82	22.65	872.49	7.54
Ypel4	0.61	114.83	0.31	12.41
Clp1	1.85	16.62	11.00	68.48
Zdhhc5	3.79	23.82	9.73	93.24
Med19	5.17	36.74	11.21	31.39
Tmx2	18.99	117.06	26.35	80.84
Selenoh	21.86	180.28	95.11	112.36
Btbd18	0.01	0.00	0.00	11.36
Ctnnd1	2.16	8.12	6.53	12.35
Tfpi	5.43	1.24	1.82	1.28
Calcrl	1.26	0.75	0.33	0.80
Zswim2	0.04	0.27	0.00	52.16
Fam171b	0.33	28.02	0.00	2.09
Itgav	0.98	11.94	0.74	1.07
Zc3h15	5.05	33.45	11.99	44.39
Fsip2	0.05	0.03	0.00	91.47
Zfp804a	0.00	0.58	0.00	0.21
Nup35	1.14	11.10	2.72	13.00
Dusp19	2.03	7.09	2.01	1.23
Nckap1	2.52	20.12	2.63	5.15
Frzb	0.11	0.56	0.00	0.27
Dnajc10	6.47	18.78	3.23	55.73
Pde1a	0.07	0.22	0.05	5.08
Ppp1r1c	0.15	0.06	0.00	0.02
Itprid2	0.59	4.34	1.82	4.78
Neurod1	0.03	331.87	0.12	0.45
Cerkl	0.01	0.84	0.35	0.25
Itga4	0.17	0.95	0.37	0.91
Ube2e3	0.95	12.64	2.11	4.95
Gm14461	0.00	0.03	0.04	0.87
Hnrnpa1l2-ps2	0.18	0.00	0.00	0.23
Cwc22	0.74	3.10	1.18	4.19
Zfp385b	0.10	1.78	0.23	0.86
Sestd1	0.84	6.13	1.79	4.18
Ccdc141	2.64	0.37	0.34	0.29
Ttn	25.53	0.12	0.05	2.85
Plekha3	3.57	26.62	3.54	21.52
Fkbp7	6.65	3.46	1.52	20.31
Pjvk	0.15	0.82	0.38	0.54
Prkra	2.45	14.56	1.85	9.75
Osbpl6	0.94	4.74	0.63	0.45
Rbm45	1.84	13.12	2.81	9.26
Cyct	0.22	0.11	0.00	289.25
Pde11a	0.00	0.08	0.03	1.02
Ttc30b	5.94	42.36	4.77	137.60
Agps	0.56	5.44	0.70	2.85
Nfe2l2	3.64	4.86	10.93	3.05
Hnrnpa3	50.95	272.84	118.05	85.19
Gm50595	0.01	0.08	0.05	0.06
Gm20760	7.19	28.89	16.30	359.74
Mtx2	2.68	10.66	3.25	40.76
Hoxd1	0.00	3.39	0.00	0.00
Hoxd3	0.06	2.40	0.09	1.04
Hoxd4	0.07	2.95	0.27	1.87
Hoxd8	0.87	2.77	0.00	108.26
Hoxd9	0.32	0.00	0.00	3.51
Hoxd10	0.03	0.00	0.00	0.07
Hoxd11	0.00	0.00	0.00	0.00
Hoxd12	0.00	0.00	0.00	0.00
Hoxd13	0.00	0.00	0.00	0.16
Evx2	0.00	1.03	0.00	0.63
Lnpk	0.53	4.90	0.44	24.43
Atp5g3	194.77	208.31	138.83	32.96
Atf2	0.94	12.08	0.95	9.05
Chn1	0.34	15.54	0.05	2.81
Chrna1	0.02	0.03	0.00	0.03
Wipf1	0.49	1.15	0.47	0.92
Gpr155	0.70	8.05	5.83	0.83
Scrn3	0.99	6.37	6.87	1.85
Cir1	5.52	15.78	6.58	41.85
Sp9	0.00	0.17	0.00	23.74
Ola1	0.81	5.72	1.44	4.22
Sp3	2.37	13.15	3.67	10.01
Cdca7	0.13	1.54	2.53	5.53
Map3k20	2.07	3.86	1.20	0.34
Rapgef4	0.15	4.39	1.08	0.64
Pdk1	7.68	17.28	4.09	4.69
Itga6	0.71	2.46	0.02	1.39
Dlx2	0.00	0.00	0.00	20.00
Dlx1	0.04	0.43	0.41	0.29
Metap1d	0.25	0.64	0.68	0.40
Hat1	0.58	3.12	0.33	29.15
Slc25a12	2.04	15.03	0.96	2.82
Dync1i2	3.70	22.50	6.09	25.76
Cybrd1	0.45	1.24	1.12	0.43
Dcaf17	0.15	1.45	1.04	3.61
Mettl8	0.09	0.98	0.98	0.68
Tlk1	1.42	9.03	3.76	6.04
Gorasp2	2.51	22.75	6.20	42.44
Gm16510	0.00	0.00	0.00	0.00
Gad1	0.04	82.70	0.13	0.25
Erich2	0.11	2.20	0.00	168.53
Sp5	0.00	8.97	0.70	2.00
Myo3b	0.04	0.27	0.14	0.83
Ubr3	1.67	8.55	2.56	7.23
Mettl5	9.38	48.11	16.80	19.86
Ssb	27.45	116.79	40.69	97.84
Klhl23	0.90	9.07	0.07	0.67
Phospho2	2.24	11.82	9.23	47.51
Ccdc173	0.73	4.08	0.92	62.20
Ppig	9.93	31.01	14.27	32.15
Fastkd1	1.49	6.46	1.78	8.08
Klhl41	6.47	0.46	0.00	10.39
Bbs5	1.20	8.74	1.29	33.78
Lrp2	0.07	0.02	0.03	0.19
Dhrs9	0.27	0.10	0.11	0.19
Abcb11	0.01	0.00	21.50	0.26
G6pc2	0.00	0.00	0.00	0.01
Spc25	0.34	0.34	1.17	14.55
Nostrin	0.69	0.33	7.27	3.12
Cers6	0.15	3.14	0.05	0.48
4933409G03Rik	0.03	0.03	0.00	15.42
4932414N04Rik	0.02	0.09	0.00	20.76
Stk39	0.54	3.00	0.02	19.85
B3galt1	0.02	0.47	1.69	0.17
Xirp2	9.55	0.01	0.02	0.04
Gm1322	0.00	0.03	0.00	0.15
Scn7a	1.42	0.10	0.08	0.13
Scn9a	0.01	0.76	0.00	0.01
Scn1a	0.00	9.27	0.01	0.09
Ttc21b	0.27	1.50	0.33	7.37
Galnt3	0.04	0.06	0.02	66.33
Csrnp3	0.02	2.31	0.13	1.58
Scn2a	0.01	20.29	0.00	0.06
Scn3a	0.01	1.11	0.03	0.17
Slc38a11	0.00	0.26	0.01	0.01
Cobll1	0.28	0.79	1.65	0.94
Grb14	4.15	1.57	6.85	1.73
Fign	0.11	0.35	0.15	0.06
Kcnh7	0.01	0.35	0.01	0.39
Gca	1.53	5.43	0.53	6.39
Ifih1	1.08	0.39	3.78	0.96
Fap	0.30	0.20	0.19	0.21
Gcg	0.00	0.42	0.10	0.03
Dpp4	0.12	0.39	5.62	0.16
Slc4a10	0.00	4.61	0.00	0.17
Tbr1	0.00	1.15	0.00	5.30
Psmd14	1.41	11.23	2.87	6.62
Tank	0.42	2.95	2.32	3.17
Rbms1	0.93	1.35	0.61	3.94
Itgb6	0.60	0.05	0.03	0.15
Pla2r1	0.76	0.89	1.10	0.30
Ly75	0.05	0.20	0.05	0.48
Cd302	2.75	7.55	49.98	2.54
Marchf7	3.04	17.38	3.26	49.15
Baz2b	0.34	2.55	0.63	4.31
Wdsub1	0.69	4.80	1.58	0.81
Tanc1	0.33	3.28	0.53	0.19
Dapl1	0.05	0.13	0.00	0.33
Pkp4	0.83	9.21	0.58	0.82
Ccdc148	0.03	0.20	0.04	2.52
[truncated: 17,819 more rows]
